# Supplementary material for: The β3‐integrin endothelial adhesome regulates microtubule‐dependent cell migration
Source: EMBO Rep. 2018 May 24;19(7):e44578. doi: 10.15252/embr.201744578 (PMC6030693; doi:10.15252/embr.201744578)
Supplement: Supplementary file 2 — Table EV1 [file EMBR-19-e44578-s002.xlsx]

## Sheet: log ratio attempt2
Table EV1 The Endothelial Adhesome. All non-contaminant proteins detected and quantified by MaxQuant are shown along with their LFQ values and number of unique peptides (false discoveries removed). Proteins are listed in the order defined by the unsupervised hierarchical clustering seen in Figure 1c with clusters labelled A-L. PLL = Poly-l-,lysine, FN+VEGF = Fibronectin with vascular endothelial …
	LFQ Values
Gene names	PLL1	PLL2	PLL3	FN VEGF1	FN VEGF2	FN VEGF3	FN1	FN2	FN3	Cluster	Unique peptides	Uniprot IDs	Protein names	Majority protein IDs
Ppp2r2a	249000	NaN	219250	187770	196230	206520	147880	220140	181830	A	6	Q9CWU3;Q3TPC5;Q3TT94;Q6P1F6;Q571J7	Serine/threonine-protein phosphatase 2A 55 kDa regulatory subunit B;Serine/threonine-protein phosphatase 2A 55 kDa regulatory subunit B alpha isoform	Q9CWU3;Q3TPC5;Q3TT94;Q6P1F6;Q571J7
Ppp2cb;Ppp2ca	296610	NaN	409590	NaN	199190	245660	275420	235550	224370	A	4	Q8VED4;Q8BN07;P63330;P62715	Serine/threonine-protein phosphatase;Serine/threonine-protein phosphatase 2A catalytic subunit alpha isoform;Serine/threonine-protein phosphatase 2A catalytic subunit beta isoform	Q8VED4;Q8BN07;P63330;P62715
Rsu1	659360	407890	804930	520510	552400	588370	578370	711800	631260	A	6	A2AUR7;Q9D031;Q01730;Q9CSE4;Q9CUS2;Q3TFN7	Ras suppressor protein 1	A2AUR7;Q9D031;Q01730;Q9CSE4;Q9CUS2;Q3TFN7
Mcm7	716980	647810	724420	628820	705060	690920	687280	761360	611520	A	10	Q3UDI8;Q3U4T8;Q3V122;Q61881;D3Z6N3	DNA replication licensing factor MCM7	Q3UDI8;Q3U4T8;Q3V122;Q61881;D3Z6N3
Cpt1a	592110	508640	719140	469220	604130	603040	621110	666950	445480	A	4	Q7TQD5;Q3UGT1;A8ASF5;P97742	Carnitine O-palmitoyltransferase 1, liver isoform	Q7TQD5;Q3UGT1;A8ASF5;P97742
Parva	NaN	NaN	191600	161520	209460	174960	149950	274330	NaN	A	3	Q3UF75;Q8C5R4;Q9EPC1	Alpha-parvin	Q3UF75;Q8C5R4;Q9EPC1
Ehd1	796380	752710	1114300	923920	982930	1004899	841340	1018000	848130	A	12	Q3TCK3;Q80ZZ0;Q3TIT3;Q3TGS1;Q8K1X5;Q9WVK4;Q3T9A1;Q3TUW9	EH domain-containing protein 1	Q3TCK3;Q80ZZ0;Q3TIT3;Q3TGS1;Q8K1X5;Q9WVK4;Q3T9A1;Q3TUW9
Nol12	476900	342900	689700	647140	485470	415900	935711	630280	501440	A	5	Q8BG17;B7ZBX7	Nucleolar protein 12	Q8BG17;B7ZBX7
P4hb	454920	500720	579790	423670	499350	475160	706840	555890	449310	A	9	Q3UDR2;Q3URP6;Q3UJA8;Q3UA23;Q3U738;Q3TWE3;Q3TIM0;Q3THC3;Q3TGS0;Q3TF72;P09103;Q3UBY9;Q3TT76	Protein disulfide-isomerase	Q3UDR2;Q3URP6;Q3UJA8;Q3UA23;Q3U738;Q3TWE3;Q3TIM0;Q3THC3;Q3TGS0;Q3TF72;P09103;Q3UBY9;Q3TT76
mKIAA1256;Itsn2	66451	53808	82336	56239	NaN	NaN	NaN	NaN	NaN	A	4	Q80TG5;E9QNG1;B2RR82;Q9Z0R6;Q3TQ85;Q3V3Y8	Intersectin-2	Q80TG5;E9QNG1;B2RR82;Q9Z0R6;Q3TQ85;Q3V3Y8
Trip10	111750	87500	138770	100880	114090	99053	129710	81906	99992.1	A	4	Q8CJ53	Cdc42-interacting protein 4	Q8CJ53
Cops3	273760	156930	185380	199840	199320	231260	208800	196170	211620	B	2	Q8BX58;Q3UQL2;O88543;D3Z036;F6YCA7	COP9 signalosome complex subunit 3	Q8BX58;Q3UQL2;O88543;D3Z036;F6YCA7
Cbx3	737590	542020	555570	600730	653020	734050	590650	610400	676660	B	6	Q9DCC5;Q32P00;I6L9I7;P23198;D3Z313;D3Z1A9	Chromobox protein homolog 3	Q9DCC5;Q32P00;I6L9I7;P23198;D3Z313;D3Z1A9
Ganab	151530	NaN	NaN	119060	118020	134030	NaN	NaN	NaN	B	5	A1A4T2;Q8BHN3;Q3UE86	Neutral alpha-glucosidase AB	A1A4T2;Q8BHN3;Q3UE86
Etf1	263150	209530	196180	263820	212100	294940	257060	208060	234940	B	6	Q3U6V5;Q3TL10;Q3TF02;Q3TDF8;Q8BWY3;P70199	Eukaryotic peptide chain release factor subunit 1	Q3U6V5;Q3TL10;Q3TF02;Q3TDF8;Q8BWY3;P70199
Eng	309790	268110	342340	415460	644350	509350	389570	378940	405420	C	4	Q5IRN0;F7A1B4;Q3UAM9;Q63961;F7BZW0	Endoglin	Q5IRN0;F7A1B4;Q3UAM9;Q63961;F7BZW0
Phgdh	119740	98217	133480	109960	261700	224370	123850	103150	130360	C	3	Q61753	D-3-phosphoglycerate dehydrogenase	Q61753
Caprin1	441710	492350	495370	417280	644310	620300	480710	463880	578410	C	4	Q3UFZ6;Q60865	Caprin-1	Q3UFZ6;Q60865
Slc25a4	360540	364740	NaN	282230	430110	502890	356270	366880	382760	C	6	P48962;Q8BVI9	ADP/ATP translocase 1	P48962;Q8BVI9
Fxr1	8988396	8922602	7979305	9033404	10800010	9882198	8469500	10100010	9913696	C	27	Q61584	Fragile X mental retardation syndrome-related protein 1	Q61584
Igfbp4	NaN	NaN	NaN	NaN	NaN	NaN	89892.1	75623	167510	C	2	H3BLB7;Q8BSM9;P47879	Insulin-like growth factor-binding protein 4	H3BLB7;Q8BSM9;P47879
Pnkp	545100	697980	429780	980850	901230	723180	620610	641400	1018099	C	6	G5E8N7;Q9JLV6;E9Q9A5;Q3T9F5	Bifunctional polynucleotide phosphatase/kinase;Polynucleotide 3-phosphatase;Polynucleotide 5-hydroxyl-kinase	G5E8N7;Q9JLV6;E9Q9A5;Q3T9F5
Rdx	6837602	6631501	6538403	7464596	7530004	7066300	7321700	6172603	6982497	C	28	Q3TH46;Q3U111;P26043;Q3UJJ8;Q7TSG6;Q8C2N4;Q05CE6	Radixin	Q3TH46;Q3U111;P26043;Q3UJJ8;Q7TSG6;Q8C2N4;Q05CE6
Ccdc86	986820	815960	805140	1280299	1454700	1453800	1315099	802510	1120100	C	7	Q9JJ89	Coiled-coil domain-containing protein 86	Q9JJ89
Mmtag2	NaN	NaN	NaN	283680	278230	331930	260600	NaN	213280	C	2	Q99LX5	Multiple myeloma tumor-associated protein 2 homolog	Q99LX5
Gpd2	137310	NaN	NaN	274960	292890	250670	163200	NaN	173720	C	2	A2AQR0;Q64521	Glycerol-3-phosphate dehydrogenase, mitochondrial	A2AQR0;Q64521
Rbbp6	383620	355160	383970	510950	581870	486770	447940	318830	580260	C	7	P97868	E3 ubiquitin-protein ligase RBBP6	P97868
Map4	881320	753150	797010	1099101	1210000	975630	1038400	808080	1113100	C	12	A0A0B4J1F2;P27546;A0A0B4J1M9;E9PZ43	Microtubule-associated protein 4;Microtubule-associated protein	A0A0B4J1F2;P27546;A0A0B4J1M9;E9PZ43
Atp5b	771230	733800	662100	731370	800360	940971	602130	483120	712110	C	19	P56480	ATP synthase subunit beta, mitochondrial	P56480
Twf1	NaN	NaN	NaN	271940	237680	229070	NaN	NaN	196510	C	2	Q91YR1	Twinfilin-1	Q91YR1
Pdlim7	NaN	NaN	NaN	267300	239450	260850	NaN	NaN	204360	C	3	B8JJB2;B8JJB3;Q8BVJ7;Q3TJD7;B8JJB1	PDZ and LIM domain protein 7	B8JJB2;B8JJB3;Q8BVJ7;Q3TJD7;B8JJB1
Vdac1	164700	230850	183920	303570	265360	208180	192610	157170	177410	C	3	Q3U6K8;Q3TIG8;Q3THL7;Q60932;F2Z471	Voltage-dependent anion-selective channel protein 1	Q3U6K8;Q3TIG8;Q3THL7;Q60932;F2Z471
Cd55	NaN	NaN	NaN	169340	191960	187640	NaN	NaN	NaN	C	4	Q61475	Complement decay-accelerating factor, GPI-anchored	Q61475
Cyr61	3974900	4921398	4781499	5769002	5937903	5412997	3891599	4669698	5092099	C	23	Q3TX21;P18406	Protein CYR61	Q3TX21;P18406
Mars	NaN	581360	NaN	384210	411410	365650	NaN	NaN	NaN	C	4	E9QB02;Q68FL6	Methionine--tRNA ligase, cytoplasmic	E9QB02;Q68FL6
Rsbn1l	NaN	223440	NaN	318740	308220	233500	NaN	NaN	NaN	C	2	D3Z0K6		D3Z0K6
Hmga1	659700	895389	494460	812310	1022300	629950	564220	482190	582320	C	2	Q3TE85;Q566K0;P17095	High mobility group protein HMG-I/HMG-Y	Q3TE85;Q566K0;P17095
S100a11	277120	297730	173400	315680	369800	333970	203330	177870	230780	C	5	P50543	Protein S100-A11	P50543
Scaf1	1315200	1210800	1035999	1294600	1594699	1256701	1052000	1051500	1118500	C	11	Q5U4C3	Splicing factor, arginine/serine-rich 19	Q5U4C3
Ctcf	2925801	3070900	2492699	3400099	3864201	3278299	2465199	2729099	2384601	C	16	Q61164;Q3USR8;Q3UYZ8	Transcriptional repressor CTCF	Q61164;Q3USR8;Q3UYZ8
Eif4a1	2437400	2490699	2114600	2675802	2855599	2592801	2130100	2022099	2039400	C	13	Q3TLL6;Q4FZL1;Q5F2A7;Q3TFG3;P60843;Q3UXC2;Q3TGK7;Q3TSJ4;Q78WR5;Q3U8I0	Eukaryotic initiation factor 4A-I	Q3TLL6;Q4FZL1;Q5F2A7;Q3TFG3;P60843;Q3UXC2;Q3TGK7;Q3TSJ4;Q78WR5;Q3U8I0
Ppig	3885902	3580800	3122100	4212900	4357102	4157002	2949800	2808202	2762599	C	10	Q05CC5;Q504N1;Q05DE4;B2RWT5;A2AR02;Q80VC1;Q3UZ38;A2AR01	Peptidyl-prolyl cis-trans isomerase G;Peptidyl-prolyl cis-trans isomerase	Q05CC5;Q504N1;Q05DE4;B2RWT5;A2AR02;Q80VC1;Q3UZ38;A2AR01
Hspa12b	1131401	1030400	767200	1313600	1309400	1205700	971431	981821	1015700	C	10	Q9CZJ2	Heat shock 70 kDa protein 12B	Q9CZJ2
Drg2	136960	145980	92903	198070	225580	204400	136490	144920	110480	C	3	Q9QXB9	Developmentally-regulated GTP-binding protein 2	Q9QXB9
Snx2;Snx1	155920	148390	NaN	140890	224500	242960	NaN	130370	NaN	C	2	Q91VZ1;Q3U5L3;Q9CWK8;Q3UDY9;Q6NZD2;Q3U4S1;Q3TI63;Q9WV80	Sorting nexin-2;Sorting nexin-1	Q91VZ1;Q3U5L3;Q9CWK8;Q3UDY9;Q6NZD2;Q3U4S1;Q3TI63;Q9WV80
Vdac2	882050	956689	745760	1029900	895140	1033700	779830	811970	755250	C	6	G3UX26;Q60930;D3YZT5	Voltage-dependent anion-selective channel protein 2	G3UX26;Q60930;D3YZT5
Epha2	NaN	NaN	151590	239760	186520	196480	162300	179720	142580	C	3	Q03145	Ephrin type-A receptor 2	Q03145
Dync1i2	352580	249950	304740	599830	423630	441420	381550	318420	254090	C	5	A2BFF7;D6Q0F7;Q3TPJ8;A2BFF9;D6Q0F6;D6Q0F5;O88487;Q3UDA2;A2BFF8;A2BFF5	Cytoplasmic dynein 1 intermediate chain 2	A2BFF7;D6Q0F7;Q3TPJ8;A2BFF9;D6Q0F6;D6Q0F5;O88487;Q3UDA2;A2BFF8;A2BFF5
Rpl23	9441906	8942998	8720704	12999990	10699990	11399990	10600000	9999997	9779199	C	13	P62830	60S ribosomal protein L23	P62830
Gdi2	565050	546060	484840	798370	704990	703370	601620	579300	607410	C	9	Q3UUX9;Q3UC72;Q3UPA3;Q61598;Q3TIY6	Rab GDP dissociation inhibitor beta	Q3UUX9;Q3UC72;Q3UPA3;Q61598;Q3TIY6
Syncrip	3436702	3305801	3218000	4038502	3643598	3751101	3556098	3347902	3553701	C	13	G3UZI2;G3V018;Q7TMK9;G3UXJ6;G3UZ48;G3UWM1	Heterogeneous nuclear ribonucleoprotein Q	G3UZI2;G3V018;Q7TMK9;G3UXJ6;G3UZ48;G3UWM1
Arl6ip4	316610	337870	352730	701870	451730	526860	360440	366180	356370	C	2	D3YWC2;D3Z6F1;Q9JM93	ADP-ribosylation factor-like protein 6-interacting protein 4	D3YWC2;D3Z6F1;Q9JM93
rps14;Rps14	8874697	9004405	8625396	12000000	11300000	11700000	9149898	9832494	8918805	C	12	O70569;P62264;Q3UJS5;D3YVF4;D3Z7I1	40S ribosomal protein S14	O70569;P62264;Q3UJS5;D3YVF4;D3Z7I1
Knop1	269750	265070	235180	426620	355900	360620	281640	300400	259390	C	4	E9QKQ3;Q9Z2Q2	Lysine-rich nucleolar protein 1	E9QKQ3;Q9Z2Q2
Gars	NaN	127490	NaN	221260	190480	169370	129890	123630	121410	C	3	Q9CZD3	Glycine--tRNA ligase	Q9CZD3
Abcf2	223990	237740	NaN	622560	381880	325340	251460	300060	191680	C	5	Q3UVI9;Q99LE6	ATP-binding cassette sub-family F member 2	Q3UVI9;Q99LE6
Sept9	1185001	1197900	985580	1491300	1420900	1198999	1185900	1242301	1145600	C	11	A2A6U3;Q80UG5;Q3TDR9	Septin-9	A2A6U3;Q80UG5;Q3TDR9
Ehd4	1069700	1016900	927970	1120800	1349801	1533699	948469	1037801	1064300	C	15	Q3TM70;Q1MWP9;Q9EQP2;Q91VL7;Q3TWP9;Q1MWP8;Q3TQ74	EH domain-containing protein 4	Q3TM70;Q1MWP9;Q9EQP2;Q91VL7;Q3TWP9;Q1MWP8;Q3TQ74
Cdc42	1358999	1288600	1296500	1689700	1779700	1924201	1431200	1274800	1331800	C	7	P60766;Q3UL78	Cell division control protein 42 homolog	P60766;Q3UL78
Dpysl3	2143901	2081999	1851600	2503399	2475801	2742000	2116899	2126200	2057001	C	18	E9PWE8;Q3TT92;Q62188;Q3TAS8;D3YUS0	Dihydropyrimidinase-related protein 3	E9PWE8;Q3TT92;Q62188;Q3TAS8;D3YUS0
Rrs1	6267598	6170799	5903704	11600000	10400000	10699990	7070196	6347602	7890201	C	27	Q80U76;Q9CYH6	Ribosome biogenesis regulatory protein homolog	Q80U76;Q9CYH6
Fasn	462670	544500	545200	1043501	913110	1037801	754850	506780	693720	C	19	Q3UHT6;P19096;Q3TB22	Fatty acid synthase;[Acyl-carrier-protein] S-acetyltransferase;[Acyl-carrier-protein] S-malonyltransferase;3-oxoacyl-[acyl-carrier-protein] synthase;3-oxoacyl-[acyl-carrier-protein] reductase;3-hydroxyacyl-[acyl-carrier-protein] dehydratase;Enoyl-[acyl-carrier-protein] reductase;Oleoyl-[acyl-carrier-protein] hydrolase	Q3UHT6;P19096;Q3TB22
Csrp1	276300	300100	301370	402920	369150	426570	286000	275690	323820	C	6	Q4FJX4;P97315	Cysteine and glycine-rich protein 1	Q4FJX4;P97315
Rpf2	8638497	11100000	10100010	21399990	22999990	21300010	11499990	11600000	11399990	C	22	Q9JJ80;G3X926;S4R1Y5;S4R2H5	Ribosome production factor 2 homolog	Q9JJ80;G3X926;S4R1Y5;S4R2H5
Srsf3;Gm12355	1643400	1947300	1662601	2678499	2654800	2630299	1875000	1840800	1988199	C	5	Q3U781;Q9D6W4;P84104;A2A4X6	Serine/arginine-rich splicing factor 3	Q3U781;Q9D6W4;P84104;A2A4X6
Txnrd1	NaN	NaN	NaN	103900	148360	140490	NaN	69520	NaN	C	2	Q9JMH6;Q91Y98;Q91Y95	Thioredoxin reductase 1, cytoplasmic	Q9JMH6;Q91Y98;Q91Y95
Mak16	272430	288830	340200	543060	598910	553350	337680	297290	349370	C	4	Q8BGS0	Protein MAK16 homolog	Q8BGS0
Abce1	1691401	1626801	1633501	2308901	2474800	2235800	1724701	1540700	1583600	C	17	Q6NXX7;Q3UHY8;Q3TJM9;Q3TIU8;P61222	ATP-binding cassette sub-family E member 1	Q6NXX7;Q3UHY8;Q3TJM9;Q3TIU8;P61222
Rpl8	41599980	37100020	36500000	66100030	69599980	59899970	37799990	40100010	40700020	C	27	Q3UJS0;P62918;Q3THC7;Q9Z237	60S ribosomal protein L8	Q3UJS0;P62918;Q3THC7;Q9Z237
Myh9	26499990	26100000	25999990	37699980	40100010	38699980	27000010	26800000	27100000	C	146	Q8VDD5;Q3UFT0	Myosin-9	Q8VDD5;Q3UFT0
Akap12	321230	313830	314640	1583401	1394900	1205601	270130	405520	338190	C	19	B2RRE0;Q9WTQ5	A-kinase anchor protein 12	B2RRE0;Q9WTQ5
Rps4x;Rps4l	27700010	29900020	28099990	33699990	30699990	31800000	26800000	25999990	25800020	C	29	Q545F8;Q545X8;P62702;Q3UXQ6;Q3V1Z5	40S ribosomal protein S4;40S ribosomal protein S4, X isoform	Q545F8;Q545X8;P62702;Q3UXQ6;Q3V1Z5
Sept2	3419100	3069601	3081902	3670999	3781199	3871800	2611699	2492801	2755300	C	14	P42208;E9Q3V6;F6WYM0;D3YYB1;D3Z3C0;D3Z1S1	Septin-2	P42208;E9Q3V6;F6WYM0;D3YYB1;D3Z3C0;D3Z1S1
Rpl29;Gm17669;Gm10709;Gm3550	9403599	8660201	8684794	13700000	14800000	13099990	8342202	6480202	8816202	C	15	Q5M8M8;P47915;F6QL70;D3Z1N9;W4VSN7	60S ribosomal protein L29	Q5M8M8;P47915;F6QL70;D3Z1N9;W4VSN7
Myof	1281000	1231300	1280000	1747601	1920800	1614600	1051001	1119200	1330301	C	27	E9Q390;B9EK95;Q69ZN7	Myoferlin	E9Q390;B9EK95;Q69ZN7
Rpl34	1206699	1154600	1277000	1843700	1788999	1677999	961270	962500	941690	C	5	Q9D1R9	60S ribosomal protein L34	Q9D1R9
Rpl6;Gm5428	35800000	36000010	36500000	58400000	57099980	58300030	26499990	25900010	27399990	C	35	Q3UCH0;P47911;Q3UFI4;E9PUX4	60S ribosomal protein L6	Q3UCH0;P47911;Q3UFI4;E9PUX4
Rpl3	106999900	109000000	104000000	146000000	137000000	136000000	79300020	83399960	87700030	C	42	Q3UB15;P27659;Q3UB67;Q3UB90;Q3T9U9;Q3U9L3	60S ribosomal protein L3	Q3UB15;P27659;Q3UB67;Q3UB90;Q3T9U9;Q3U9L3
Hsp90ab1	15300010	15200010	15699990	18799990	20400010	20300000	12800000	13900010	13900010	C	37	Q71LX8;P11499	Heat shock protein HSP 90-beta	Q71LX8;P11499
Rtn4	471480	535970	608860	2784302	2822700	2530700	387870	241970	274790	C	11	Q8BH78;Q8K3G7;Q8BHF5;Q99P72;Q78NS1	Reticulon;Reticulon-4	Q8BH78;Q8K3G7;Q8BHF5;Q99P72;Q78NS1
Tubb5	3210602	3529900	3661600	6426903	6423598	6867799	3226998	2800201	3109700	C	8	P99024	Tubulin beta-5 chain	P99024
Tubb4b;Tubb4a	11100000	11399990	11200010	19299990	21000010	20499990	10200000	9204496	10100010	C	6	P68372;Q9CVR0;Q9DCR1;Q9D6F9	Tubulin beta-4B chain;Tubulin beta-4A chain	P68372;Q9CVR0;Q9DCR1;Q9D6F9
Tuba1b;Tuba4a	19799990	19799990	21000010	33300010	35200020	38100020	16899990	16399990	17000000	C	2	P05213;Q99KA2;A0A0A0MQA5;P68368	Tubulin alpha-1B chain;Tubulin alpha-4A chain	P05213;Q99KA2;A0A0A0MQA5;P68368
Tuba1a;Tuba3a	525430	637050	582670	1447900	1342800	1492300	490770	503820	475040	C	1	P68369;Q5FW91;P05214;Q9D9Y2	Tubulin alpha-1A chain;Tubulin alpha-3 chain	P68369;Q5FW91;P05214;Q9D9Y2
Nsa2	3295699	3742600	3652501	5154801	5418998	5296000	2979698	3311300	3140302	C	12	Q9CR47;Q5M9P2	Ribosome biogenesis protein NSA2 homolog	Q9CR47;Q5M9P2
Rpl19	18799990	19299990	17500010	27100000	26600000	27500010	16399990	16300000	17900000	C	14	A2A547;Q5I0T8;P84099	Ribosomal protein L19;60S ribosomal protein L19	A2A547;Q5I0T8;P84099
Tubb2a	330520	486250	484820	1067000	684410	1216001	498540	451060	277170	C	1	Q7TMM9	Tubulin beta-2A chain	Q7TMM9
Fxr2	7079999	6992899	6899396	8272800	7476003	8223000	7262804	6661403	6560899	C	4	Q3TA75		Q3TA75
Swap70	380770	380740	370570	532010	539640	612950	516560	364020	375920	C	8	Q6A028	Switch-associated protein 70	Q6A028
Eif4h;mKIAA0038	NaN	NaN	NaN	170230	198500	239560	185130	NaN	NaN	C	2	Q3TG58;Q80U88;Q564E5;Q3V244;Q9WUK2	Eukaryotic translation initiation factor 4H	Q3TG58;Q80U88;Q564E5;Q3V244;Q9WUK2
Flywch1	NaN	NaN	NaN	242660	267460	276300	244960	NaN	NaN	C	5	Q8CI03;Q8R3B6	FLYWCH-type zinc finger-containing protein 1	Q8CI03;Q8R3B6
Ezr	217370	166800	208520	275020	257480	287080	230570	177630	213750	C	3	Q4KML7;Q3UXR4;Q3UL48;Q3TCP5;P26040;Q8CBU4	Ezrin	Q4KML7;Q3UXR4;Q3UL48;Q3TCP5;P26040;Q8CBU4
Gnas	NaN	NaN	NaN	173380	153400	145920	106990	NaN	NaN	C	3	P63094;Q6R0H7;Z4YKV1;A2A610	Guanine nucleotide-binding protein G(s) subunit alpha isoforms short;Guanine nucleotide-binding protein G(s) subunit alpha isoforms XLas	P63094;Q6R0H7;Z4YKV1;A2A610
Pkp1	258760	NaN	NaN	309820	352310	288350	NaN	NaN	NaN	C	5	P97350	Plakophilin-1	P97350
Utrn	513440	215840	328300	520800	527560	505290	434470	371800	406360	C	15	E9Q6R7;O08614		E9Q6R7;O08614
Tpm3;Tpm3-rs7	1348000	683180	1090300	2461600	2950100	1950701	1527200	1505000	1345100	C	6	Q58E70;D3Z6I8;Q3TJ53;D3Z2H9;Q8C7C3;E9Q7Q3		Q58E70;D3Z6I8;Q3TJ53;D3Z2H9;Q8C7C3;E9Q7Q3
Hsp90aa1	1254499	1086701	1205400	1498000	1487499	1468200	1230899	1249800	1201000	C	15	Q80Y52;Q3UIF3;P07901;Q3TKA2;A0PJ91;Q3TKB9;Q3TKG0;Q3TJU7;Q8C5U3	Heat shock protein HSP 90-alpha	Q80Y52;Q3UIF3;P07901;Q3TKA2;A0PJ91;Q3TKB9;Q3TKG0;Q3TJU7;Q8C5U3
Rbm28	178840	NaN	NaN	372050	356320	301570	NaN	151290	168890	C	2	Q8R2W6		Q8R2W6
Shank3	1421000	1014800	1465099	2080401	2785999	1908899	1439100	1282300	1494501	C	7	A0A0A0MQD5;Q4ACU6	SH3 and multiple ankyrin repeat domains protein 3	A0A0A0MQD5;Q4ACU6
Fxr2	315330	455520	355050	571740	553580	396630	394470	456960	284900	C	4	Q6P5B5;Q9WVR4	Fragile X mental retardation syndrome-related protein 2	Q6P5B5;Q9WVR4
Myo1d	827380	1097900	846089	1291001	1325601	1181100	923760	1253400	849630	C	14	Q5SYD0;B2RWZ2	Unconventional myosin-Id	Q5SYD0;B2RWZ2
Cnp	NaN	NaN	NaN	249500	262410	202400	252510	208700	NaN	C	4	Q3TYL9;Q3TYV5;P16330	2,3-cyclic-nucleotide 3-phosphodiesterase	Q3TYL9;Q3TYV5;P16330
Slc25a3	NaN	367350	NaN	690900	699590	760550	460240	251080	NaN	C	6	Q3THU8;Q8VEM8;Q3UB63;Q3U995;G5E902	Phosphate carrier protein, mitochondrial	Q3THU8;Q8VEM8;Q3UB63;Q3U995;G5E902
Nkap;Nkapl	NaN	263330	NaN	271050	584350	279450	245190	233520	258100	C	2	Q9D0F4;Q3TV39;Q9D5Y8;Q5SZT7;Q4KKZ9	NF-kappa-B-activating protein	Q9D0F4;Q3TV39;Q9D5Y8;Q5SZT7;Q4KKZ9
Phb2	NaN	NaN	NaN	140210	186060	157720	116260	117060	145970	C	7	Q3V235;O35129;F6QPR1;F6Q8V7;Q3V2V2	Prohibitin-2	Q3V235;O35129;F6QPR1;F6Q8V7;Q3V2V2
Isg15	NaN	NaN	NaN	129700	148000	136720	103310	98667	83098.9	C	3	Q4FJR9;Q64339	Ubiquitin-like protein ISG15	Q4FJR9;Q64339
Trmt1l	NaN	327030	NaN	247950	315420	294230	NaN	NaN	NaN	C	5	A2RSY6	TRMT1-like protein	A2RSY6
Dnm2	186290	244520	189830	306050	484950	296050	367430	209560	224970	C	8	Q3T9X3;F8WIV5;P39054;G3UZZ3;Q3TCR7;Q3TBU6;G3X9G4;Q9CUM4	Dynamin-2	Q3T9X3;F8WIV5;P39054;G3UZZ3;Q3TCR7;Q3TBU6;G3X9G4;Q9CUM4
Ehbp1l1	861350	734180	963460	907810	827470	1212200	915090	983220	765960	C	3	G5E8Y6;E9QP49;Q99MS7	EH domain-binding protein 1-like protein 1	G5E8Y6;E9QP49;Q99MS7
Epb4.1l2;Epb41l2	648430	679530	905740	661880	748970	830430	584350	633270	586100	C	9	Q80UE3;Q3UNQ6;B6ZHD0;O70318;B6ZHC7;Q80UE4;B6ZHC5;Q80UE5;Q811B2;B6ZHC6;Q8C928;Q8CGJ6	Band 4.1-like protein 2	Q80UE3;Q3UNQ6;B6ZHD0;O70318;B6ZHC7;Q80UE4;B6ZHC5;Q80UE5;Q811B2;B6ZHC6;Q8C928;Q8CGJ6
Ppic	202350	NaN	232620	215250	214190	214810	NaN	NaN	NaN	C	2	Q3UC73;P30412	Peptidyl-prolyl cis-trans isomerase;Peptidyl-prolyl cis-trans isomerase C	Q3UC73;P30412
Pdlim1	423960	276950	292390	452670	482640	683470	265750	289510	227930	C	5	Q3TZ17;O70400;S4R1V0	PDZ and LIM domain protein 1	Q3TZ17;O70400;S4R1V0
Dhx15	3279699	2919800	3170899	3362500	3162998	3730399	2697001	2790500	2697500	C	17	Q3UKJ6;Q3TFE5;O35286;Q497W9;Q3UDX4	Putative pre-mRNA-splicing factor ATP-dependent RNA helicase DHX15	Q3UKJ6;Q3TFE5;O35286;Q497W9;Q3UDX4
Arpc1b	5327897	5798702	6348702	6473600	6521103	7567699	5528303	5676301	5415803	C	16	Q3U094;Q3TCE7;Q91Z25;Q9WV32;Q3TBA2	Actin-related protein 2/3 complex subunit 1B	Q3U094;Q3TCE7;Q91Z25;Q9WV32;Q3TBA2
Cactin	1532799	1446899	1665899	1801000	1706100	1856399	1371401	1537701	1408001	C	9	A1L013;Q9CS00	Cactin	A1L013;Q9CS00
Arhgef40	330160	409430	383280	448780	334710	480570	329110	377500	339930	C	6	Q3UPH7;S4R189;S4R2U9	Rho guanine nucleotide exchange factor 40	Q3UPH7;S4R189;S4R2U9
Pus7	606850	732960	708010	737280	764030	748730	590340	812800	585920	C	11	F7AC41;Q3ULP8;Q91VU7;B7ZNL8;Q69Z76;Q3UQN6		F7AC41;Q3ULP8;Q91VU7;B7ZNL8;Q69Z76;Q3UQN6
Rpl7a	7404403	7069804	7730405	8542303	7720304	7079503	6821603	7401604	6489101	C	19	Q6P1A9;Q58ET1;Q80UT7;P12970;Q5EBG5	60S ribosomal protein L7a	Q6P1A9;Q58ET1;Q80UT7;P12970;Q5EBG5
Mapre1	255060	272780	270850	241380	230000	221440	NaN	227370	NaN	C	3	Q3U4H0;Q61166	Microtubule-associated protein RP/EB family member 1	Q3U4H0;Q61166
Ddost	212280	201940	218580	205070	251990	185040	NaN	209980	NaN	C	5	Q3UG68;Q3UC51;O54734	Dolichyl-diphosphooligosaccharide--protein glycosyltransferase 48 kDa subunit	Q3UG68;Q3UC51;O54734
Nrp2	588800	551700	521610	571730	576530	514050	586930	959860	NaN	C	3	Q3U5I8;Q8QZY7;O35375;Q8K2T3	Neuropilin-2	Q3U5I8;Q8QZY7;O35375;Q8K2T3
Rpl37	1466200	1730301	2653600	1199500	1424300	1741701	2681400	3770701	NaN	C	4	Q9D823	60S ribosomal protein L37	Q9D823
Cul1	440690	407420	437330	346680	302510	301500	297120	324930	NaN	C	3	Q3UIA5;Q9WTX6;Q3TPM3;Q05DR6	Cullin-1	Q3UIA5;Q9WTX6;Q3TPM3;Q05DR6
Lmnb1	423430	560490	535290	532010	481410	499170	459130	407590	NaN	C	2	P14733	Lamin-B1	P14733
Son	205790	238590	225760	207720	239780	218730	182600	167950	NaN	C	3	H9KV01;H9KV15;H9KV00;Q9QX47	Protein SON	H9KV01;H9KV15;H9KV00;Q9QX47
Mdh2	188460	188830	215880	230410	299680	243800	203570	161400	NaN	C	5	P08249	Malate dehydrogenase, mitochondrial	P08249
Cdc37	205560	153540	228510	289810	287340	259710	219590	225410	NaN	C	4	Q61081	Hsp90 co-chaperone Cdc37;Hsp90 co-chaperone Cdc37, N-terminally processed	Q61081
Rps29;Gm10126	1156800	865680	612310	1628399	1036699	1232401	494340	468060	NaN	C	2	P62274;D3YYL7	40S ribosomal protein S29	P62274;D3YYL7
Hist1h3e;Hist2h3b;Hist1h3b	55500000	47000030	56600020	80800050	59399990	48000000	26699990	34600020	7926796	C	2	A1L0U3;B9EI85;P84228	Histone H3;Histone H3.2	A1L0U3;B9EI85;P84228
Anxa6	NaN	NaN	NaN	217550	215230	179280	179800	NaN	NaN	C	5	Q99JX6;Q3TUI1;F8WIT2;Q3UI56;Q3UDK4;P14824;Q8CEX0;Q3V2Z4	Annexin;Annexin A6	Q99JX6;Q3TUI1;F8WIT2;Q3UI56;Q3UDK4;P14824;Q8CEX0;Q3V2Z4
Kif2a	560580	496260	598390	703310	640730	716800	596490	552320	383870	C	7	E0CZ72;P28740;F8VQ42	Kinesin-like protein KIF2A	E0CZ72;P28740;F8VQ42
Eif1	279350	219380	252320	433870	316500	323100	346870	327120	NaN	C	5	Q4V9T8;Q3UBT8;P48024	Eukaryotic translation initiation factor 1	Q4V9T8;Q3UBT8;P48024
Srgap1;Srgap2	NaN	NaN	NaN	147010	127780	132580	146190	135840	NaN	C	2	A0A087WNM1;D3YZW1;Q91Z69;Q91Z67;A0A087WNR5;A0A087WRV4;Q3UPB8;A0A087WS59;A0A087WSQ1	SLIT-ROBO Rho GTPase-activating protein 1;SLIT-ROBO Rho GTPase-activating protein 2	A0A087WNM1;D3YZW1;Q91Z69;Q91Z67;A0A087WNR5;A0A087WRV4;Q3UPB8;A0A087WS59;A0A087WSQ1
Arglu1	3393000	2662002	3039801	3936499	3049502	2955101	4412398	2856800	3770302	D	9	Q3UL36	Arginine and glutamate-rich protein 1	Q3UL36
Rab10;Rab1;Rab15;Rab8b;Rab13;Rab8a	243210	222320	234890	265860	252920	225600	259690	245410	269770	D	1	Q4FJL0;Q3U621;P61027;Q5SW87;Q91YW0;Q8BKQ0;Q0PD42;Q0PD50;Q0PD49;Q3UHW5;Q3TYH2;Q3TYB1;Q0PD40;Q9DD03;P61028;P55258;Q8K386	Ras-related protein Rab-10;Ras-related protein Rab-13;Ras-related protein Rab-8B;Ras-related protein Rab-8A;Ras-related protein Rab-15	Q4FJL0;Q3U621;P61027;Q5SW87;Q91YW0;Q8BKQ0;Q0PD42;Q0PD50;Q0PD49;Q3UHW5;Q3TYH2;Q3TYB1;Q0PD40;Q9DD03;P61028;P55258;Q8K386
Asap1	475690	428380	392430	617550	497530	426440	565650	467130	482860	D	6	H3BKD4;Q3UJA5;H3BKE6;E9QMI7;E9QMJ1;H3BL41;H3BJY2;E9QN63;Q9QWY8	Arf-GAP with SH3 domain, ANK repeat and PH domain-containing protein 1	H3BKD4;Q3UJA5;H3BKE6;E9QMI7;E9QMJ1;H3BL41;H3BJY2;E9QN63;Q9QWY8
P4ha1	345180	172960	NaN	196310	223050	NaN	169880	251730	169790	D	6	Q3TN84;Q3UF16;Q60715;E9Q7B0;Q3TTT2	Prolyl 4-hydroxylase subunit alpha-1	Q3TN84;Q3UF16;Q60715;E9Q7B0;Q3TTT2
S100a16	526780	525850	NaN	499570	386270	NaN	545600	557330	299480	D	2	D3Z2Y6;Q9D708;Q3TVE3		D3Z2Y6;Q9D708;Q3TVE3
Ppia;mCG_121511	1247000	902621	1084700	1128399	1182100	903770	1092100	1064901	960999	D	9	Q5SVY2;Q3UAJ1;Q3TE63;P17742;Q9CZK9	Peptidyl-prolyl cis-trans isomerase;Peptidyl-prolyl cis-trans isomerase A;Peptidyl-prolyl cis-trans isomerase A, N-terminally processed	Q5SVY2;Q3UAJ1;Q3TE63;P17742;Q9CZK9
Map1b	221520	NaN	246310	233880	230690	NaN	251130	180860	216810	D	5	B2RQQ5;P14873;Q8CFR9;A0PJ96	Microtubule-associated protein 1B;MAP1B heavy chain;MAP1 light chain LC1	B2RQQ5;P14873;Q8CFR9;A0PJ96
Tra2b	263960	230710	249530	316610	323490	174960	307670	328880	289560	D	4	F8WJG3;Q5PR75;P62996	Transformer-2 protein homolog beta	F8WJG3;Q5PR75;P62996
Cap1	606720	576070	594670	699180	694810	444610	586420	553500	583160	D	5	Q3UVJ2;Q3U0U5;P40124;Q3TC53;Q3UNQ0	Adenylyl cyclase-associated protein;Adenylyl cyclase-associated protein 1	Q3UVJ2;Q3U0U5;P40124;Q3TC53;Q3UNQ0
Phb;1700071K01Rik	73173	NaN	78844	135300	125820	NaN	78836.9	77987	82991	D	4	P67778;Q5SQG5;Q3TV00;Q3V2K0	Prohibitin	P67778;Q5SQG5;Q3TV00;Q3V2K0
Frg1	508660	413640	380730	559530	762580	328000	491590	398660	483570	D	7	Q78P92;P97376;Q3V3M3	Protein FRG1	Q78P92;P97376;Q3V3M3
Rab7;Rab7a	85439	139980	98618	NaN	115290	168540	116340	83896	107410	E	3	Q4FJQ0;P51150	Ras-related protein Rab-7a	Q4FJQ0;P51150
Hist1h1c	1316000	3067800	2400400	1266600	3594698	3305198	2852701	2501900	2255701	E	5	Q5SZA3;P15864	Histone H1.2	Q5SZA3;P15864
Zrsr2	NaN	325960	256620	163530	349950	352510	277540	313060	330230	E	3	B1B0E8;Q62377;B1B0F1;B1B0F0;B1B0E9	U2 small nuclear ribonucleoprotein auxiliary factor 35 kDa subunit-related protein 2	B1B0E8;Q62377;B1B0F1;B1B0F0;B1B0E9
Cav1	341770	439530	463520	605050	459830	610900	670890	397820	420010	E	6	P49817;H3BKG0;H3BLK5	Caveolin-1	P49817;H3BKG0;H3BLK5
Samhd1	NaN	NaN	NaN	177400	203560	198210	138090	NaN	147390	E	2	Q8C5C0;E9PYG9;Q3TCJ7;F6TVP2;E9Q0K6;F8WJE0;Q60710;Q3UBG9;Q3U754;Q6ZQM3;Q3UDX7	Deoxynucleoside triphosphate triphosphohydrolase SAMHD1	Q8C5C0;E9PYG9;Q3TCJ7;F6TVP2;E9Q0K6;F8WJE0;Q60710;Q3UBG9;Q3U754;Q6ZQM3;Q3UDX7
Eif4g1	NaN	315130	345520	272840	324670	444000	377170	NaN	367790	E	10	E9PVC6;E9Q9E1;Q6NZJ6;E9PVC5;Q6PD42;Q8K0J8	Eukaryotic translation initiation factor 4 gamma 1	E9PVC6;E9Q9E1;Q6NZJ6;E9PVC5;Q6PD42;Q8K0J8
Wdr36	NaN	NaN	265630	303170	332350	249920	238700	NaN	293900	E	4	Q3USW8;Q8BHI6;Q3TA68;Q505Q0;Q3TAQ9		Q3USW8;Q8BHI6;Q3TA68;Q505Q0;Q3TAQ9
Gspt1	NaN	NaN	NaN	222300	246870	185490	190060	NaN	175230	E	5	Q3UL02;Q8BPH0;Q8CCV1;Q8R050	Eukaryotic peptide chain release factor GTP-binding subunit ERF3A	Q3UL02;Q8BPH0;Q8CCV1;Q8R050
Ybx1	4686998	15100000	15200010	24800000	9932903	19900000	28700000	25599990	14200000	E	2	Q60950		Q60950
Vasp	NaN	236520	248230	239510	277080	215410	298320	222500	210080	E	3	P70460	Vasodilator-stimulated phosphoprotein	P70460
Nop14	NaN	NaN	NaN	138100	204670	142030	154540	145980	127930	E	2	Q3TSX5;Q8R3N1	Nucleolar protein 14	Q3TSX5;Q8R3N1
Prr11	NaN	156750	246570	188630	197970	194700	236610	263240	227420	E	6	Q8BHE0	Proline-rich protein 11	Q8BHE0
Map1s	NaN	226050	279280	254080	291070	226970	318490	352670	318120	E	5	B2RWW1;Q8C052	Microtubule-associated protein 1S;MAP1S heavy chain;MAP1S light chain	B2RWW1;Q8C052
Surf2	NaN	453040	320900	387350	380010	424990	515700	427470	413670	E	6	Q3TA91;Q4VAF7;P09926;Q3TM29	Surfeit locus protein 2	Q3TA91;Q4VAF7;P09926;Q3TM29
Gm9755;Tufm	NaN	154700	132430	136060	134990	140520	156180	141060	149850	E	2	D3YVN7;Q8BFR5	Elongation factor Tu;Elongation factor Tu, mitochondrial	D3YVN7;Q8BFR5
Manf	NaN	201770	NaN	175000	165080	179670	177280	185890	164770	E	2	F6USD5;F6T4L3;Q80ZP8;A8C1V1;Q3TMX5;Q9CXI5	Mesencephalic astrocyte-derived neurotrophic factor	F6USD5;F6T4L3;Q80ZP8;A8C1V1;Q3TMX5;Q9CXI5
Pdcd7	NaN	310890	300490	193490	219460	201660	366770	336170	288530	E	4	Q3U2X6;Q9WTY1	Programmed cell death protein 7	Q3U2X6;Q9WTY1
Coro1b	NaN	154250	189000	118580	NaN	135940	163220	156920	164960	E	3	A2RS22;Q9WUM3;D3YUG6	Coronin;Coronin-1B	A2RS22;Q9WUM3;D3YUG6
Tagln2	197930	268240	379330	365210	488120	488760	321190	366580	375600	E	10	Q9WVA4	Transgelin-2	Q9WVA4
Esd	NaN	332270	363340	450540	397390	349040	396550	362220	387580	E	7	H3BKH6;Q9R0P3;H3BJP2;H3BLJ9;H3BJL6;H3BK43	S-formylglutathione hydrolase	H3BKH6;Q9R0P3;H3BJP2;H3BLJ9;H3BJL6;H3BK43
Xrn2	NaN	310070	281330	441970	433130	420690	477580	261030	311950	E	8	Q9DBR1	5-3 exoribonuclease 2	Q9DBR1
Ufm1	NaN	499960	843760	1344500	1496700	1507100	965000	988409	848340	E	4	P61961;H7BWZ1;D3YW97	Ubiquitin-fold modifier 1	P61961;H7BWZ1;D3YW97
Actr2	NaN	197130	218120	308840	294080	329970	246980	189430	262190	E	3	Q5SW83;P61161;Q8BMA4	Actin-related protein 2	Q5SW83;P61161;Q8BMA4
Eif5a	747730	883520	1012700	1096200	1181400	1160500	1099000	1006200	1100001	E	9	A0A0A0MQM0;P63242;J3QPS8	Eukaryotic translation initiation factor 5A-1	A0A0A0MQM0;P63242;J3QPS8
Tars	NaN	NaN	NaN	133880	130520	120060	114390	118150	137290	E	3	Q99KJ4;Q3U630;Q9D0R2	Threonine--tRNA ligase, cytoplasmic	Q99KJ4;Q3U630;Q9D0R2
Rock2	905480	1280399	1147700	1137500	1054500	1076400	998680	1041400	1038300	E	10	F8VPK5;P70336;Q6A035;Q3UMT5	Rho-associated protein kinase;Rho-associated protein kinase 2	F8VPK5;P70336;Q6A035;Q3UMT5
Ncbp1	NaN	357840	210830	303890	259740	253880	NaN	NaN	NaN	E	7	Q3UYV9	Nuclear cap-binding protein subunit 1	Q3UYV9
Snrpa1	NaN	197450	221580	227290	283550	143890	NaN	NaN	NaN	E	3	G5E883;P57784;Q8BSH5	U2 small nuclear ribonucleoprotein A	G5E883;P57784;Q8BSH5
Capzb	243020	383590	298120	302460	382780	332970	293960	291350	288520	E	5	Q923G3;Q3TVK4;Q3TRH8;A2AMW0;P47757	F-actin-capping protein subunit beta	Q923G3;Q3TVK4;Q3TRH8;A2AMW0;P47757
Srsf7	NaN	434670	453010	232270	687800	609770	NaN	NaN	368390	E	3	Q3THA6;Q8BL97	Serine/arginine-rich splicing factor 7	Q3THA6;Q8BL97
Stat1	333640	426280	370520	357880	397380	408210	352470	332990	395280	E	5	Q99K94;Q9D323;Q8C497;Q8C3V4;Q3TW11;Q8C8M3;A0A087WSP5;P42225;A0A087WSQ5	Signal transducer and activator of transcription;Signal transducer and activator of transcription 1	Q99K94;Q9D323;Q8C497;Q8C3V4;Q3TW11;Q8C8M3;A0A087WSP5;P42225;A0A087WSQ5
Spats2	391350	466930	307680	358330	481830	391120	443710	431990	462650	F	4	Q8K1N4	Spermatogenesis-associated serine-rich protein 2	Q8K1N4
Calm1	NaN	223870	NaN	213720	NaN	NaN	310950	553570	332770	F	3	P62204	Calmodulin	P62204
Rrp1b	2083401	2151300	1704700	2111700	1987900	1889200	2098700	2709900	2275001	F	14	Q91YK2;Q6ZQH4	Ribosomal RNA processing protein 1 homolog B	Q91YK2;Q6ZQH4
Scarf1	1323800	1694301	1168800	1520499	1468800	1529099	1581401	1873699	1731200	F	12	Q5ND28;Q68EF1;B7ZC28	Scavenger receptor class F member 1	Q5ND28;Q68EF1;B7ZC28
Pygb;Pygl	163010	174060	NaN	196470	217470	NaN	318370	363190	328680	F	1	Q3UZL2;Q3V3U0;Q3UYH9;Q3UGT5;Q3TFQ8;Q8CI94;Q3UEJ6;Q91WP9;Q3TJQ7;Q9ET01	Phosphorylase;Glycogen phosphorylase, brain form;Glycogen phosphorylase, liver form	Q3UZL2;Q3V3U0;Q3UYH9;Q3UGT5;Q3TFQ8;Q8CI94;Q3UEJ6;Q91WP9;Q3TJQ7;Q9ET01
G3bp2	1087800	1199900	958680	1046500	1220101	983610	1337300	1438999	1247899	F	5	Q3U931;Q542W3;Q3U541;P97379;Q3U6B1	Ras GTPase-activating protein-binding protein 2	Q3U931;Q542W3;Q3U541;P97379;Q3U6B1
Ilf3	711100	996040	720690	826840	962950	710530	1046400	970210	976860	F	9	Q45VK5;Q45VK6;Q9Z1X4;Q3UD30	Interleukin enhancer-binding factor 3	Q45VK5;Q45VK6;Q9Z1X4;Q3UD30
Pdap1	NaN	NaN	NaN	158580	213520	NaN	217090	230860	223350	F	2	Q1WWJ8;B2RTB0;Q3UHX2	28 kDa heat- and acid-stable phosphoprotein	Q1WWJ8;B2RTB0;Q3UHX2
Ddx10	421500	464260	467080	376710	403490	451520	485790	578620	507260	F	7	Q7TMM1;Q8CFS2;Q8C751;Q66JW6;Q80Y44;Q8BRE3	Probable ATP-dependent RNA helicase DDX10	Q7TMM1;Q8CFS2;Q8C751;Q66JW6;Q80Y44;Q8BRE3
Sept7	2373702	2483200	2832202	2214900	2376600	2206100	2873098	3312202	3137899	F	13	E9Q1G8;Q8C2A3;Q3UNN1;E9Q9F5;O55131;Q5DTS3	Septin-7	E9Q1G8;Q8C2A3;Q3UNN1;E9Q9F5;O55131;Q5DTS3
Mina	1313400	1297301	1629300	865310	965910	1083000	1493101	1405901	1732201	F	14	Q8CD15;D3YTU3	Bifunctional lysine-specific demethylase and histidyl-hydroxylase MINA	Q8CD15;D3YTU3
Vwf	633560	644180	772740	488330	653100	646180	780120	760770	913810	F	16	Q2I0J8;Q2I0J7;E9QPU1;Q8CIZ8	von Willebrand factor;von Willebrand antigen 2	Q2I0J8;Q2I0J7;E9QPU1;Q8CIZ8
Ahcy	562120	516910	557670	385740	450860	583550	705080	697870	746650	F	7	Q5M9P0;Q3U5U5;Q3U4D1;Q3TF14;P50247;Q8BPI7	Adenosylhomocysteinase	Q5M9P0;Q3U5U5;Q3U4D1;Q3TF14;P50247;Q8BPI7
Cpsf2	1741001	1804301	1908099	1623900	1504200	1862100	2138800	1992499	2063601	F	16	O35218;Q3URN8;Q3UGU6;Q3US33	Cleavage and polyadenylation specificity factor subunit 2	O35218;Q3URN8;Q3UGU6;Q3US33
Rpl37a	424940	423660	711430	312720	298980	503530	606070	711880	874750	F	3	Q5M9N6;Q4VAF2;P61514;Q9CYW3;Q3TLC1;Q3U8M3	60S ribosomal protein L37a	Q5M9N6;Q4VAF2;P61514;Q9CYW3;Q3TLC1;Q3U8M3
Lamb1	133340	115220	195340	104410	120320	125150	171370	149040	152010	F	7	Q3UHL7;E9QN70;B9EKB0;P02469	Laminin subunit beta-1	Q3UHL7;E9QN70;B9EKB0;P02469
Wdr33	977050	1081600	1274701	736820	992600	799800	1122800	1233300	1186099	F	9	Q8K4P0	pre-mRNA 3 end processing protein WDR33	Q8K4P0
Srrt	1301000	1354900	1598399	1174400	1141299	1087800	1463100	1579800	1376700	F	12	Q99MR6	Serrate RNA effector molecule homolog	Q99MR6
Metap2	279690	247870	225760	192410	240460	212970	252780	314220	331640	F	4	Q3TMN1;Q58E65;Q3UI33;O08663;M0QW69;M0QWM9	Methionine aminopeptidase 2;Methionine aminopeptidase	Q3TMN1;Q58E65;Q3UI33;O08663;M0QW69;M0QWM9
Cdc5l	731420	709880	644370	606470	750190	579830	768790	823660	812610	F	6	Q3UCF2;Q6A068;Q05DT4	Cell division cycle 5-like protein	Q3UCF2;Q6A068;Q05DT4
Prdx2	1154699	1120900	950570	878780	970760	1003401	1253700	1319000	1226299	F	7	D3Z4A4;Q61171;Q5M9N9	Peroxiredoxin-2	D3Z4A4;Q61171;Q5M9N9
Hnrnpa2b1	2877402	2842999	2624599	2530302	2696399	2632300	3206699	3519201	3229401	F	15	B7ZP22;O88569	Heterogeneous nuclear ribonucleoproteins A2/B1	B7ZP22;O88569
Larp7	2202000	2296101	1996201	2044499	2188201	2155599	2375799	2518301	2514299	F	11	Q05CL8;I3PQW3	La-related protein 7	Q05CL8;I3PQW3
Slc9a3r2	3996901	3530600	3166701	2991101	2831899	2785200	4246900	4360202	5232901	F	12	Q6NS54;Q9JHL1	Na(+)/H(+) exchange regulatory cofactor NHE-RF2	Q6NS54;Q9JHL1
Mtdh	892931	1026000	819930	694020	755970	732820	1201200	1256500	1007600	F	10	Q80WJ7;E9PUX0;F6ZQL0;F6QHD1	Protein LYRIC	Q80WJ7;E9PUX0;F6ZQL0;F6QHD1
Hexim1	904009	886610	674240	424340	506550	462520	1129099	1415201	1052600	F	4	Q8R409;Q8VDF7	Protein HEXIM1	Q8R409;Q8VDF7
Ap2b1	10600000	10300000	10100010	7307600	6842097	7546498	14000010	13700000	13099990	F	21	Q5SWR1;Q9DBG3;H3BIY9;H3BKM0	AP-2 complex subunit beta	Q5SWR1;Q9DBG3;H3BIY9;H3BKM0
Sap30bp	1082300	1152000	1136900	793710	853860	895650	2309701	2029601	2048999	F	7	Q02614	SAP30-binding protein	Q02614
Dek	1311200	1256300	1237701	1062400	971820	970100	1970801	1878300	1884000	F	10	Q7TNV0;Q9CVL7;Q3U4W4;E9Q8Y1;D3YVJ6	Protein DEK	Q7TNV0;Q9CVL7;Q3U4W4;E9Q8Y1;D3YVJ6
Ddx47	1132101	921000	838570	737090	742780	683430	1470799	1583899	1485100	F	11	Q4VBG1;Q9CWX9;F6QKD2;Q3TEK1	Probable ATP-dependent RNA helicase DDX47	Q4VBG1;Q9CWX9;F6QKD2;Q3TEK1
Hspa8	39700000	40500030	36799980	35399990	35500010	34699980	46299980	46899970	46100000	F	40	Q3UBA6;P63017;Q3TQ13;Q3U9L2;Q3TZJ3;Q3TH56;Q3TF16;Q3TEK2;Q3ULM1;Q3TRH3;Q504P4;Q3UDS0;Q3KQJ4;Q3TB63;Q3TH04;Q3UXU1	Heat shock cognate 71 kDa protein	Q3UBA6;P63017;Q3TQ13;Q3U9L2;Q3TZJ3;Q3TH56;Q3TF16;Q3TEK2;Q3ULM1;Q3TRH3;Q504P4;Q3UDS0;Q3KQJ4;Q3TB63;Q3TH04;Q3UXU1
Uba1	1573299	1687400	1485501	1222899	1363100	1267300	2096900	2092801	2011899	F	17	B9EHN0;Q02053	Ubiquitin-like modifier-activating enzyme 1	B9EHN0;Q02053
Ddx42	938080	907260	878030	862510	973800	846800	1147500	1109801	1047400	F	9	Q810A7	ATP-dependent RNA helicase DDX42	Q810A7
Hnrnpa0	1341400	1345100	1304700	1226800	1366400	1222500	1808100	1720499	1715001	F	10	Q9CX86	Heterogeneous nuclear ribonucleoprotein A0	Q9CX86
Naca	3562799	3707800	3377001	3640502	3421202	3216401	5367603	5290499	4864601	F	10	Q60817;P70670;Q3UK68	Nascent polypeptide-associated complex subunit alpha;Nascent polypeptide-associated complex subunit alpha, muscle-specific form	Q60817;P70670;Q3UK68
Ddx17	7495796	7366597	7304104	7475597	7124402	7021803	8827795	9078300	9115800	F	20	Q3U741;Q501J6;Q3TU25	Probable ATP-dependent RNA helicase DDX17	Q3U741;Q501J6;Q3TU25
Ccnk	2436401	1948201	2098300	2161901	1940400	1857600	3303398	3453901	3377899	F	8	Q3U3M5;O88874;Q3U3H2	Cyclin-K	Q3U3M5;O88874;Q3U3H2
Nop56	2957199	2812501	2700901	2793701	2420099	2558802	3551700	3543202	3710301	F	22	Q9D6Z1;Q3USZ5;Q3UJZ7;E0CXZ0	Nucleolar protein 56	Q9D6Z1;Q3USZ5;Q3UJZ7;E0CXZ0
Emg1	366440	368100	404190	444960	330680	448170	497040	514980	472420	F	6	Q542P8;O35130	Ribosomal RNA small subunit methyltransferase NEP1	Q542P8;O35130
C330007P06Rik	807800	820880	843490	845030	754530	808980	939240	958200	887020	F	4	Q8VDP2;Z4YLD0	UPF0428 protein CXorf56 homolog	Q8VDP2;Z4YLD0
Nrd1	1105300	1071700	1228300	1115999	1013700	1174200	1473801	1473000	1554700	F	17	A6PWC3;Q8R320;A2A9Q2;Q8BHG1;Q8CIJ0	Nardilysin	A6PWC3;Q8R320;A2A9Q2;Q8BHG1;Q8CIJ0
Rbm15	1117600	1012101	1145400	1119300	964421	973910	1195800	1428200	1179200	F	10	Q66JP8;Q7TT82;Q3THK4;Q6PGG1;Q571M7;Q0VBL3;Q3TLX0		Q66JP8;Q7TT82;Q3THK4;Q6PGG1;Q571M7;Q0VBL3;Q3TLX0
Tsg101	181630	147220	191110	190830	152020	151910	206430	210140	186680	F	4	Q3UK08;Q3UCW0;Q61187;D3Z0S9	Tumor susceptibility gene 101 protein	Q3UK08;Q3UCW0;Q61187;D3Z0S9
Hras;Kras;Nras	NaN	NaN	256560	271600	NaN	NaN	361450	317390	331590	F	3	Q71SW8;P97870;C0H5X4;Q5J7N1;Q3U2W7;Q0VDV7;Q61411;P32883;Q9D091;Q3UCX0;Q3TMF4;Q4FJP3;P08556	GTPase HRas;GTPase HRas, N-terminally processed;GTPase KRas;GTPase KRas, N-terminally processed;GTPase NRas	Q71SW8;P97870;C0H5X4;Q5J7N1;Q3U2W7;Q0VDV7;Q61411;P32883;Q9D091;Q3UCX0;Q3TMF4;Q4FJP3;P08556
Eif6	1074400	874970	1047300	954890	972680	954630	1258699	1362199	1056900	F	6	Q545K4;Q3UA13;Q3U818;O55135;Q9R071;Q3UBJ6;Q3U740	Eukaryotic translation initiation factor 6	Q545K4;Q3UA13;Q3U818;O55135;Q9R071;Q3UBJ6;Q3U740
Tkt	7250898	6261303	7148102	6462304	6277400	6299198	7491101	7576098	7294097	F	21	P40142	Transketolase	P40142
Hspa4	488630	356940	456210	427680	410320	418740	543730	544820	509780	F	6	Q99L75;Q3U2G2;Q571M2;Q61316;Q8C6R3	Heat shock 70 kDa protein 4	Q99L75;Q3U2G2;Q571M2;Q61316;Q8C6R3
Yars	554830	457100	671060	355080	429180	481740	972200	942850	720520	F	8	A2A7S7;Q91WQ3	Tyrosine--tRNA ligase, cytoplasmic;Tyrosine--tRNA ligase, cytoplasmic, N-terminally processed	A2A7S7;Q91WQ3
Hnrnpll	1563200	1431400	1469800	1454100	1609500	1427600	1617500	1639700	1553601	F	9	Q9CSH0;Q921F4;V9GXB6	Heterogeneous nuclear ribonucleoprotein L-like	Q9CSH0;Q921F4;V9GXB6
Exosc7	312190	325700	313230	317260	369500	313850	343610	408660	334760	F	5	Q7TMX6;Q9D0M0;Q6ZQJ0	Exosome complex exonuclease RRP42	Q7TMX6;Q9D0M0;Q6ZQJ0
Rps2;Gm5786;Gm18025;Gm6576;LLRep3	15300010	14300000	14600000	15400000	16100000	14499990	16600000	19000010	16899990	F	23	Q58EU3;P25444;Q3TXS9;Q3TXR5;Q3TLE5;Q3TL20;Q3UB36;D3YVC1;D3YWJ3;Q3TI78;J3QMG5;Q9DC49;E9Q1N8;F6YTZ4;O89072	40S ribosomal protein S2	Q58EU3;P25444;Q3TXS9;Q3TXR5;Q3TLE5;Q3TL20;Q3UB36;D3YVC1;D3YWJ3;Q3TI78;J3QMG5;Q9DC49;E9Q1N8;F6YTZ4;O89072
Ctnna2	183920	240540	241310	NaN	485940	NaN	409690	331730	332900	F	1	E0CXB9;Q61301;Q8BS72	Catenin alpha-2	E0CXB9;Q61301;Q8BS72
Hnrnpab	2502800	2005700	2431799	2317501	2292600	2652499	2954698	2878901	3028201	F	9	Q9D6G1;Q544Z3;Q80XR6;Q3TMZ8;Q20BD0;Q99020	Heterogeneous nuclear ribonucleoprotein A/B	Q9D6G1;Q544Z3;Q80XR6;Q3TMZ8;Q20BD0;Q99020
Cstf3	266210	NaN	293860	190420	225640	240420	486580	288240	441900	F	5	Q3TXN6;Q99LI7	Cleavage stimulation factor subunit 3	Q3TXN6;Q99LI7
Ythdc1	1205400	908390	1023699	1262200	1213701	1221400	1584500	1337499	1557200	F	8	E9Q5K9;D6RG95	YTH domain-containing protein 1	E9Q5K9;D6RG95
Actr3	1116100	926489	1137900	1185501	1166701	1231100	1322001	1228000	1335100	F	11	Q3ULF7;Q3TWJ4;Q3TGW0;Q99JY9;Q3TGE1;A0A087WRA1;A0A087WQ14	Actin-related protein 3	Q3ULF7;Q3TWJ4;Q3TGW0;Q99JY9;Q3TGE1;A0A087WRA1;A0A087WQ14
Igfbp7	NaN	NaN	NaN	307450	308700	297210	727760	661620	683860	F	9	F8WH23;E9Q5D9;Q61581;Q811C8;A0A5E1;Q3UFA6;Q3U131	Insulin-like growth factor-binding protein 7	F8WH23;E9Q5D9;Q61581;Q811C8;A0A5E1;Q3UFA6;Q3U131
Serpinh1	3732801	2927499	3344999	3718802	3519299	3367999	3993901	3905598	3895099	F	20	Q3TWG9;Q3TJK3;P19324;Q8BV87;Q8BVU9;Q3TMD2	Serpin H1	Q3TWG9;Q3TJK3;P19324;Q8BV87;Q8BVU9;Q3TMD2
Picalm	212080	172340	328460	234560	303170	253550	443910	368460	321440	F	7	Q3TD51;Q570Z8;Q7M6Y3	Phosphatidylinositol-binding clathrin assembly protein	Q3TD51;Q570Z8;Q7M6Y3
Ddx39;Ddx39a	NaN	NaN	143060	116930	123250	111260	140130	165900	140210	F	2	Q3UVN0;Q3U837;Q3T9L0;Q8VDW0;Q3TPL7;Q3TIE4;Q3UAF1	ATP-dependent RNA helicase DDX39A	Q3UVN0;Q3U837;Q3T9L0;Q8VDW0;Q3TPL7;Q3TIE4;Q3UAF1
Pwp1	186280	NaN	204030	148690	312420	129100	637470	584370	588600	F	5	Q99LL5;Q9CSK2	Periodic tryptophan protein 1 homolog	Q99LL5;Q9CSK2
Vrk1	NaN	NaN	NaN	NaN	285000	260780	363500	531900	389870	F	4	Q3UWH3;Q3TL56;Q80X41;Q8CA60	Serine/threonine-protein kinase VRK1	Q3UWH3;Q3TL56;Q80X41;Q8CA60
Ccnl1	924629	724980	921190	807390	1129600	1084400	1171100	1353001	1108200	F	8	Q52KE7;F6WST0;A4FUU8;F6WYR6	Cyclin-L1	Q52KE7;F6WST0;A4FUU8;F6WYR6
Gdf15	211140	NaN	NaN	NaN	352440	212820	913151	553130	348190	F	4	Q3TU76;Q9Z0J7;Q3UNI4	Growth/differentiation factor 15	Q3TU76;Q9Z0J7;Q3UNI4
Drg1	417350	435390	412960	555710	545280	490180	671140	728550	470270	F	7	Q8BNS0;Q5NBZ3;P32233;Q8CHR8	Developmentally-regulated GTP-binding protein 1	Q8BNS0;Q5NBZ3;P32233;Q8CHR8
Cfl1	3769400	3426498	3489200	3982301	3847002	3584500	4200803	4358202	3745100	F	10	Q544Y7;P18760;F8WGL3;Q9CX22	Cofilin-1	Q544Y7;P18760;F8WGL3;Q9CX22
Riok1	443150	388400	401900	462740	447030	532040	568820	681340	554980	F	4	Q922Q2	Serine/threonine-protein kinase RIO1	Q922Q2
Adam10	336000	335900	405290	451310	452010	478780	633960	683170	481650	F	6	O35598;E9PYF2	Disintegrin and metalloproteinase domain-containing protein 10	O35598;E9PYF2
Utp18	584770	512880	474200	842320	643540	771180	908510	932490	731420	F	10	Q3U3Q3;Q5SSI6;Q8BHW1;Q3TJX6	U3 small nucleolar RNA-associated protein 18 homolog	Q3U3Q3;Q5SSI6;Q8BHW1;Q3TJX6
Mepce	299880	313780	294090	404560	355450	387580	499590	517490	389100	F	6	Q8K3A9	7SK snRNA methylphosphate capping enzyme	Q8K3A9
Tcof1	393780	369590	409100	584340	510440	478150	725540	632110	611830	F	6	Q05BH6;Q7TPZ2;H3BL37;O08784;H3BIX0;Q3TBZ3;Q3TAB2;Q6PFZ6;Q05CS0	Treacle protein	Q05BH6;Q7TPZ2;H3BL37;O08784;H3BIX0;Q3TBZ3;Q3TAB2;Q6PFZ6;Q05CS0
Eif5b	924691	819820	961500	1108699	1019800	928759	1157400	1193100	1079699	F	8	Q05D44	Eukaryotic translation initiation factor 5B	Q05D44
Dnmt1	261060	295420	262860	303330	381650	276550	610930	364600	456690	F	6	Q3UHZ3;Q7TSJ0;P13864;J3QNW0	Cytosine-specific methyltransferase;DNA (cytosine-5)-methyltransferase 1	Q3UHZ3;Q7TSJ0;P13864;J3QNW0
Usp39	540080	518170	492000	500690	512560	490530	652330	560950	642360	F	8	Q3TIX9	U4/U6.U5 tri-snRNP-associated protein 2	Q3TIX9
Srpk2	2045399	1782000	1595800	1946100	2008200	2509599	2690199	2494499	2753701	F	10	O54781	SRSF protein kinase 2;SRSF protein kinase 2 N-terminal;SRSF protein kinase 2 C-terminal	O54781
Ddx56	299800	251850	191980	351770	386140	390150	806390	554050	619440	F	6	Q8BK66;Q5SVX3;Q9D0R4	Probable ATP-dependent RNA helicase DDX56	Q8BK66;Q5SVX3;Q9D0R4
G3bp1	670480	685110	539740	684360	654240	771860	966900	857580	854630	F	5	P97855;Q571F9;Q3UR88	Ras GTPase-activating protein-binding protein 1	P97855;Q571F9;Q3UR88
Ubap2l;lig-2a	455910	431330	317460	590300	584640	527360	740880	581620	636650	F	8	Q80X50;Q8BJ53;Q812D4;Q812D5	Ubiquitin-associated protein 2-like	Q80X50;Q8BJ53;Q812D4;Q812D5
Ptk2	NaN	167160	NaN	349700	350640	338190	687460	672370	534690	F	7	K7Q751;P34152	Focal adhesion kinase 1	K7Q751;P34152
Ngdn	1001900	996051	733630	1274899	1184399	1243001	1336600	1614101	1503200	F	5	Q9DB96	Neuroguidin	Q9DB96
Ppib	2527901	2238500	1688601	2901199	2806598	2506201	3654501	4284601	3797898	F	14	Q9DCY1;P24369	Peptidyl-prolyl cis-trans isomerase;Peptidyl-prolyl cis-trans isomerase B	Q9DCY1;P24369
Rrp8	658330	599880	482990	754960	736260	696150	859460	849670	953070	F	5	E9PVA2;Q9DB85;Q3U4B0	Ribosomal RNA-processing protein 8	E9PVA2;Q9DB85;Q3U4B0
U2af1	13500010	12300000	12800000	13500010	12400000	13400000	17200010	17000000	17099990	F	12	Q14C24;Q9D883;G3UW94	Splicing factor U2AF 35 kDa subunit	Q14C24;Q9D883;G3UW94
Rrp1	673350	475270	607680	666350	633890	620600	1057300	1259000	1054600	F	6	P56183;Q05CN2	Ribosomal RNA processing protein 1 homolog A	P56183;Q05CN2
Rpl9	1713100	1579301	1662801	1692300	1797501	1754001	2267902	2255999	2118299	F	13	Q5EBQ6;P51410;Q5M9J5;D3Z629	60S ribosomal protein L9	Q5EBQ6;P51410;Q5M9J5;D3Z629
Ssb	10500010	8177196	10400000	10200000	10699990	10600000	20200010	18299990	19100000	F	32	Q8BTU4;Q564E6;P32067;Q3TG93;Q9CYB9;A2AR07	Lupus La protein homolog	Q8BTU4;Q564E6;P32067;Q3TG93;Q9CYB9;A2AR07
Igf2	NaN	NaN	NaN	NaN	NaN	NaN	831610	772930	797900	F	3	D3Z4N4;E9QLW5;P09535;J3QJZ9	Insulin-like growth factor II;Insulin-like growth factor II;Preptin	D3Z4N4;E9QLW5;P09535;J3QJZ9
Uba5	278150	280570	278460	302920	353650	345750	722910	571990	596100	F	5	Q8VE47;F6VRI6	Ubiquitin-like modifier-activating enzyme 5	Q8VE47;F6VRI6
Srpk1	5272798	4632300	4597298	5473403	5036701	6108800	10600000	8756101	9753801	F	20	Q3UB06;O70551;Q3US65	SRSF protein kinase 1	Q3UB06;O70551;Q3US65
Serbp1	3572199	3169801	3077802	3360802	3623302	4184202	8338199	7440604	8457304	F	21	Q9CY58;Q3UJK2;Q3UMP4;Q3UEI6;Q3V274	Plasminogen activator inhibitor 1 RNA-binding protein	Q9CY58;Q3UJK2;Q3UMP4;Q3UEI6;Q3V274
Ybx1	87099990	95999990	95199950	110000000	99700040	111000000	166000000	151000000	148000000	F	11	Q3UBT1;P62960;Q60951;Q810K5;Q71V06;A2BGG7	Nuclease-sensitive element-binding protein 1	Q3UBT1;P62960;Q60951;Q810K5;Q71V06;A2BGG7
Sfpq	5049302	5115797	5059198	5746098	4870998	5825003	8423304	7801298	8084001	F	16	Q8VIJ6;Q3TZL2	Splicing factor, proline- and glutamine-rich	Q8VIJ6;Q3TZL2
Abcf1	4344201	4548402	4249001	4781601	4741802	5450404	7050603	7345998	6610597	F	21	Q5RL55;Q6P542;Q3U6P1	ATP-binding cassette sub-family F member 1	Q5RL55;Q6P542;Q3U6P1
Sp110	655610	634100	537310	757380	832800	836780	1185200	1389101	1233300	F	10	Q8BVK9	Sp110 nuclear body protein	Q8BVK9
Rbmxl1;Rbmx	4394398	4037899	4003999	4697103	4943498	5037700	6181300	6309800	6330799	F	20	Q91VM5;Q9WV02;A2AFI3	RNA binding motif protein, X-linked-like-1;RNA-binding motif protein, X chromosome;RNA-binding motif protein, X chromosome, N-terminally processed	Q91VM5;Q9WV02;A2AFI3
Cdk11b	12100000	11600000	12200010	13400000	13500010	13400000	16899990	18200000	17700000	F	34	P24788;A2A9P6;Q8R190	Cyclin-dependent kinase 11B	P24788;A2A9P6;Q8R190
Trip12	2271499	2085101	2391199	2547902	2745602	2617302	3405800	3778301	3556098	F	26	G5E870;A0A087WNZ7	E3 ubiquitin-protein ligase TRIP12	G5E870;A0A087WNZ7
Rbm39	8874098	8703104	8586995	10200000	9410601	9787503	11600000	11600000	11100000	F	24	Q3U313;Q8VH51;Q3UXT6;E9Q8F0;Q0VGU9;F7AA45;B7ZD61	RNA-binding protein 39	Q3U313;Q8VH51;Q3UXT6;E9Q8F0;Q0VGU9;F7AA45;B7ZD61
Mybbp1a	21500010	21699990	20700000	25800020	24000000	24499990	33200010	35200020	34499990	F	61	Q3U2W2;Q7TPV4;A0JLT5;Q3TLF6	Myb-binding protein 1A	Q3U2W2;Q7TPV4;A0JLT5;Q3TLF6
Usp16	3152899	3606599	3196600	4057302	3926203	3759501	5136603	5169297	5173502	F	21	Q99LG0;D3YVU1	Ubiquitin carboxyl-terminal hydrolase 16	Q99LG0;D3YVU1
Pkm	12300000	13199990	12400000	14900010	14200000	13900010	17400000	18299990	17300010	F	35	P52480	Pyruvate kinase PKM	P52480
Htra1	145920	152890	207760	469570	436250	403630	1084101	1041201	1269599	F	14	Q9R118	Serine protease HTRA1	Q9R118
Prmt5	251260	280250	273670	344180	346600	354500	553800	502390	588530	F	6	Q8CIG8	Protein arginine N-methyltransferase 5	Q8CIG8
Rpl24	4302601	4501203	4452098	5717802	5630700	5784598	8997801	8696801	9078804	F	13	Q3UW40;Q8BP67;Q8BT08;Q9CS31	60S ribosomal protein L24	Q3UW40;Q8BP67;Q8BT08;Q9CS31
Anxa1	43200020	42300000	42500000	47599980	48700000	47400020	57899990	55799960	57500040	F	43	Q4FJV4;B7STB7;P10107;Q3U5N9;Q4FK88;Q3US43	Annexin;Annexin A1	Q4FJV4;B7STB7;P10107;Q3U5N9;Q4FK88;Q3US43
Ckap4	6307598	6949003	6054704	6864503	6339501	6280803	8755604	8652304	9058602	F	34	Q8BMK4	Cytoskeleton-associated protein 4	Q8BMK4
Rcc2	4762100	5266201	4702701	4981003	5098303	5047400	6915496	7141301	7733696	F	23	Q8BK67	Protein RCC2	Q8BK67
Alyref;Alyref2;Refbp2	450640	539690	413800	538520	471100	448940	635780	710470	737570	F	4	O08583;Q4KL64;G3X9I4;D9J342;Q9JJW6	THO complex subunit 4;Aly/REF export factor 2	O08583;Q4KL64;G3X9I4;D9J342;Q9JJW6
Hnrnpl	4529499	4401399	4207000	4687803	4624303	4450497	5868499	5483101	6087299	F	19	G5E924;Q8R081;Q3UMT7;G3UY38	Heterogeneous nuclear ribonucleoprotein L	G5E924;Q8R081;Q3UMT7;G3UY38
Ybx3;Igf2bp3	4626302	4358802	3077500	4816101	4311803	4336500	9569904	9576004	8841297	F	1	Q9JKB3;Q64369	Y-box-binding protein 3	Q9JKB3;Q64369
Cebpz	610650	682830	808950	925680	768840	690100	1196501	1279299	1345800	F	15	P53569	CCAAT/enhancer-binding protein zeta	P53569
Srp68	8343901	9197696	8577305	9364803	9309698	8443696	11600000	11300000	12000000	F	31	Q8BMA6;A2AAN2;Q8K258	Signal recognition particle subunit SRP68	Q8BMA6;A2AAN2;Q8K258
Srp72	5832000	6769799	6392802	7830800	7836496	7021803	15400000	14499990	14900010	F	32	F8VQC1;Q3UZL8;A0JLN1;E9Q740;A0PJ97;Q3UU23	Signal recognition particle subunit SRP72	F8VQC1;Q3UZL8;A0JLN1;E9Q740;A0PJ97;Q3UU23
Rbm34	810240	913590	976170	1081800	963760	922700	1876401	1815199	1768800	F	13	B2RUP0;Q8C5L7;Q8C545	RNA-binding protein 34	B2RUP0;Q8C5L7;Q8C545
Glud1	NaN	121220	126300	142760	161660	138310	209360	199580	237020	F	3	P26443	Glutamate dehydrogenase 1, mitochondrial	P26443
Cdk12	NaN	NaN	NaN	NaN	209360	178540	254020	349310	246040	F	4	Q14AX6	Cyclin-dependent kinase 12	Q14AX6
Prss23	NaN	NaN	NaN	NaN	183160	174910	195400	205340	257760	F	4	Q8BZS4;Q9D6X6	Serine protease 23	Q8BZS4;Q9D6X6
Acly	293290	340630	279970	217600	364990	406120	341100	392800	406380	F	7	Q3TED3;Q3V117;Q91V92;Q8VDM8;Q3UEA1	ATP-citrate synthase	Q3TED3;Q3V117;Q91V92;Q8VDM8;Q3UEA1
Hist1h1a	1566899	1896199	1766199	1738999	1891400	2185399	2223599	2579299	3024200	F	6	P43275	Histone H1.1	P43275
Wbscr22	NaN	242070	NaN	NaN	NaN	240410	385580	407430	343420	F	2	Q9CV98;D3YYK7;Q9DCT4;Q148T0;Q148S9;Q9CY21;F6VT90;Q9D1L3	Probable 18S rRNA (guanine-N(7))-methyltransferase	Q9CV98;D3YYK7;Q9DCT4;Q148T0;Q148S9;Q9CY21;F6VT90;Q9D1L3
Mphosph10	NaN	NaN	NaN	NaN	NaN	221500	302920	248990	326320	F	3	A0PJ89;Q810V0;Q9D7V6	U3 small nucleolar ribonucleoprotein protein MPP10	A0PJ89;Q810V0;Q9D7V6
Prrc2c	285580	248370	272480	367900	256230	295560	290980	348590	288560	F	4	S4R294;S4R2J9;A0A0A0MQ79;Q3TLH4;S4R2L9;S4R209	Protein PRRC2C	S4R294;S4R2J9;A0A0A0MQ79;Q3TLH4;S4R2L9;S4R209
Ap1b1	NaN	NaN	NaN	176030	123250	159080	228440	416200	NaN	F	3	Q5SVG5;Q5SVG4;Q3TVN4;Q8CC13;O35643;Q3U1K9	AP-1 complex subunit beta-1	Q5SVG5;Q5SVG4;Q3TVN4;Q8CC13;O35643;Q3U1K9
Mical1	186860	143460	119430	233270	189830	186680	232040	238300	159400	F	2	E9PUI4;Q8VDP3	Protein-methionine sulfoxide oxidase MICAL1	E9PUI4;Q8VDP3
Rsbn1	816370	759430	686940	840330	834260	747320	815940	886720	827620	F	6	Q80T69	Round spermatid basic protein 1	Q80T69
Oas1a;Oas1g	290570	236570	NaN	342780	250050	232960	330530	342070	336260	F	6	P11928;Q8VEH7;Q8K469	2-5-oligoadenylate synthase 1A	P11928;Q8VEH7;Q8K469
Dstn	315110	300710	NaN	319720	234100	292040	245360	209260	280480	F	3	Q4FK36;Q9R0P5	Destrin	Q4FK36;Q9R0P5
Scaf11	457890	337630	NaN	556530	472370	603260	528360	589400	673950	F	6	Q9CSS1;E9PZM7;Q6ZPE9;Q7TML8		Q9CSS1;E9PZM7;Q6ZPE9;Q7TML8
Rnh1	395850	372120	NaN	458470	404460	416690	357620	422160	363600	F	7	Q3UM23;Q91VI7	Ribonuclease inhibitor	Q3UM23;Q91VI7
Epb4.1l1;Epb41l1	683730	663570	NaN	740060	610270	623580	617970	640790	563100	F	4	A2AUK7;Q8C8P2;A2AUK8;B6ZHC9;A2AUK5;E9PV14;Q9Z2H5;A2AUK6	Band 4.1-like protein 1	A2AUK7;Q8C8P2;A2AUK8;B6ZHC9;A2AUK5;E9PV14;Q9Z2H5;A2AUK6
Wdr1	210600	279800	NaN	450870	408900	498990	317720	291180	255620	F	6	Q3TE06;Q9DBM8;Q3TNK2;Q3TJY2;Q80ZI9;O88342;Q9DC08;Q3U136	WD repeat-containing protein 1	Q3TE06;Q9DBM8;Q3TNK2;Q3TJY2;Q80ZI9;O88342;Q9DC08;Q3U136
Ccdc137	549810	722230	438720	710050	666520	789410	724520	667250	649620	F	6	Q8R0K4	Coiled-coil domain-containing protein 137	Q8R0K4
Fblim1	NaN	NaN	NaN	125310	146710	143300	137170	152430	NaN	F	2	A2ADF3;A2ADF2;A2ADF1;A2ADE8;A2ADE9;A2ADE5;A2ADE6;A2ADE7;Q71FD7;A2ADF4	Filamin-binding LIM protein 1	A2ADF3;A2ADF2;A2ADF1;A2ADE8;A2ADE9;A2ADE5;A2ADE6;A2ADE7;Q71FD7;A2ADF4
Ppfibp1	169560	169710	114200	162780	236530	198870	219480	212000	160810	F	4	Q3UJ84;Q3U417;Q8C8U0	Liprin-beta-1	Q3UJ84;Q3U417;Q8C8U0
Hspa1l;Hsc70t	283810	290730	NaN	441190	1095900	577120	385890	398980	349370	F	2	B2CSK2;A1L347;P16627;Q9R2A1;Q9QWU1	Heat shock 70 kDa protein 1-like	B2CSK2;A1L347;P16627;Q9R2A1;Q9QWU1
Eif2a	275560	472530	NaN	241170	268570	372170	327160	231520	297720	F	4	Q8BJW6	Eukaryotic translation initiation factor 2A;Eukaryotic translation initiation factor 2A, N-terminally processed	Q8BJW6
Arhgdia	2496601	2573699	935340	2014699	2087600	1781200	1825299	1395300	1533900	F	4	Q99PT1	Rho GDP-dissociation inhibitor 1	Q99PT1
Naa25	114180	125860	NaN	108400	106280	99632.1	128960	122540	NaN	F	5	B2RQV1;Q8BWZ3;Q8BKH5	N-alpha-acetyltransferase 25, NatB auxiliary subunit	B2RQV1;Q8BWZ3;Q8BKH5
Papd5	611810	815780	916330	779190	902930	885400	892580	1094001	782170	F	10	B7ZMU2;F8WI26;E9QJT6;Q68ED3	Non-canonical poly(A) RNA polymerase PAPD5	B7ZMU2;F8WI26;E9QJT6;Q68ED3
Dsp	228960	229410	262480	240140	282510	291280	273900	326710	286020	F	8	E9Q557;E9PZW0	Desmoplakin	E9Q557;E9PZW0
Gnb1	2087200	2049099	2679901	2806201	3025599	3040400	2828000	4441997	2742199	F	10	Q3TQ70;P62874;Q3U1B1;H3BKR2	Guanine nucleotide-binding protein G(I)/G(S)/G(T) subunit beta-1	Q3TQ70;P62874;Q3U1B1;H3BKR2
Srbd1	427270	309000	407160	630370	563360	559320	455550	559670	631250	F	7	F8WGW3;Q497V5;Q8CHZ0	S1 RNA-binding domain-containing protein 1	F8WGW3;Q497V5;Q8CHZ0
Cenpv	438710	274980	433500	589960	603560	528060	561170	634260	520830	F	7	Q9CXS4	Centromere protein V	Q9CXS4
Pam	NaN	NaN	NaN	277240	200480	236630	234140	202070	219290	F	2	Q8BQ31;E9Q704;F8VQA4;P97467	Peptidyl-glycine alpha-amidating monooxygenase;Peptidylglycine alpha-hydroxylating monooxygenase;Peptidyl-alpha-hydroxyglycine alpha-amidating lyase	Q8BQ31;E9Q704;F8VQA4;P97467
FAM120A;Fam120a	264500	NaN	NaN	333110	412590	309810	365840	472840	513090	F	6	Q6A0A9;Q3V3S0	Constitutive coactivator of PPAR-gamma-like protein 1	Q6A0A9;Q3V3S0
Nip7	142080	NaN	NaN	239050	251770	194070	222790	251200	310900	F	3	E9Q109;Q9CXK8	60S ribosome subunit biogenesis protein NIP7 homolog	E9Q109;Q9CXK8
Dnajc9	362470	NaN	437530	353090	282060	312170	544460	379430	616740	F	5	Q91WN1;Q8BRQ6	DnaJ homolog subfamily C member 9	Q91WN1;Q8BRQ6
Skiv2l2	463510	NaN	448430	367480	398860	564300	469370	443320	440990	F	7	Q8BTX6;Q9CZU3;Q8BVK1;Q8BVI7	Superkiller viralicidic activity 2-like 2	Q8BTX6;Q9CZU3;Q8BVK1;Q8BVI7
Metap1;mKIAA0094	NaN	NaN	216170	205260	212690	205390	226750	209280	203940	F	3	Q4VAA9;Q8BP48;Q8R0B2;Q6ZQJ2	Methionine aminopeptidase 1;Methionine aminopeptidase	Q4VAA9;Q8BP48;Q8R0B2;Q6ZQJ2
Heatr3	203160	NaN	NaN	174160	199290	185430	215830	225270	246360	F	2	Q3USC0;Q8BQM4	HEAT repeat-containing protein 3	Q3USC0;Q8BQM4
Hsph1	560620	NaN	374480	404460	463260	520300	727140	630100	633990	F	8	E9Q0U7;Q61699	Heat shock protein 105 kDa	E9Q0U7;Q61699
Csnk1a1	454410	183630	376270	402730	443980	513960	503540	421660	444240	F	6	E9Q4G7;Q3U772;E9PWB2;Q8BK63;Q6PJ87;Q3U844;H7BXB1;E9Q3W1;E9Q2U6;Q3TVX1	Casein kinase I isoform alpha	E9Q4G7;Q3U772;E9PWB2;Q8BK63;Q6PJ87;Q3U844;H7BXB1;E9Q3W1;E9Q2U6;Q3TVX1
Lims1	466620	NaN	477250	491520	522790	455880	430650	431320	575610	F	2	Q4ZJB3;E9QP62;Q9D7B2;A8CVP4;A8CVP1;Q99JW4	LIM and senescent cell antigen-like-containing domain protein 1	Q4ZJB3;E9QP62;Q9D7B2;A8CVP4;A8CVP1;Q99JW4
Psma4	193450	NaN	253120	203810	211220	210970	183370	220750	215710	F	2	E9Q0X0;E9PW69;Q3UCF0;Q9R1P0;Q3TL95	Proteasome subunit alpha type;Proteasome subunit alpha type-4	E9Q0X0;E9PW69;Q3UCF0;Q9R1P0;Q3TL95
Sec23a	299210	NaN	236880	303550	354430	302810	250700	306190	270040	F	5	E9Q1S3;Q8C1E4;Q01405	Protein transport protein Sec23A	E9Q1S3;Q8C1E4;Q01405
Setd3	264430	NaN	257670	428000	299870	346730	327860	351830	416690	F	6	Q91WC0;F2Z438;F2Z420	Histone-lysine N-methyltransferase setd3	Q91WC0;F2Z438;F2Z420
Rrp15	684280	NaN	705290	886700	872240	1096900	951381	817720	1008700	F	2	Q9CYX7	RRP15-like protein	Q9CYX7
Cdc40	270090	NaN	251740	389850	374210	320490	316050	304900	307840	F	4	Q9DC48	Pre-mRNA-processing factor 17	Q9DC48
Tcf25	686720	NaN	607640	1310699	1148000	1235801	877160	888350	1064400	F	8	B2ZAC8;Q8R3L2	Transcription factor 25	B2ZAC8;Q8R3L2
Dock6;mKIAA1395	963340	509270	1090900	1442500	1267600	1377701	1079300	874570	1041100	F	18	E9QPN7;Q8VDR9;Q6ZPS1	Dedicator of cytokinesis protein 6	E9QPN7;Q8VDR9;Q6ZPS1
Sumo2	348670	NaN	776320	786650	762080	849550	528320	472050	411650	F	3	H7BWX9;D3Z794;P61957	Small ubiquitin-related modifier 2	H7BWX9;D3Z794;P61957
Tpm4	356180	NaN	255320	628010	771620	830490	465800	512950	410330	F	17	Q6IRU2	Tropomyosin alpha-4 chain	Q6IRU2
Cttn	NaN	NaN	NaN	239750	442870	363190	254910	289520	159110	F	6	Q921L6;Q8BNA5;Q60598	Src substrate cortactin	Q921L6;Q8BNA5;Q60598
Wdr5	483200	358280	618920	829740	855250	789770	682290	731110	636560	F	12	P61965;Q3UNQ3;F6Q3W0	WD repeat-containing protein 5	P61965;Q3UNQ3;F6Q3W0
Ptk7	NaN	NaN	NaN	242190	252810	233560	229770	240960	259010	F	4	Q8BKG3	Inactive tyrosine-protein kinase 7	Q8BKG3
Rai14	265330	NaN	NaN	313120	331390	285710	308520	252250	333400	F	6	Q9EP71	Ankycorbin	Q9EP71
Aebp1	NaN	NaN	NaN	123610	136830	145980	160850	145020	181290	F	4	Q640N1	Adipocyte enhancer-binding protein 1	Q640N1
Cs	NaN	NaN	NaN	118610	120870	141270	NaN	NaN	NaN	F	2	Q0QEL9;Q9CZU6	Citrate synthase;Citrate synthase, mitochondrial	Q0QEL9;Q9CZU6
Fscn1	633900	321420	400030	746260	990510	750910	815750	887400	685570	F	10	Q61553	Fascin	Q61553
Fgd5	NaN	NaN	NaN	100500	150580	96501	NaN	NaN	94711	F	2	B7ZNX9;E9QLU9;B9EK94;E9QKY4;Q571N6;Q80UZ0	FYVE, RhoGEF and PH domain-containing protein 5	B7ZNX9;E9QLU9;B9EK94;E9QKY4;Q571N6;Q80UZ0
Wdr83	NaN	128930	NaN	142720	136560	201470	113330	NaN	157390	F	3	D6RGR4;Q9DAJ4	WD repeat domain-containing protein 83	D6RGR4;Q9DAJ4
Csnk1d;Csnk1e	NaN	268320	NaN	364980	263470	234190	315310	274110	266660	F	3	Q3UBT6;Q3USK2;Q9DC28;Q3TYE1;Q9QUI3;Q9JMK2	Casein kinase I isoform delta;Casein kinase I isoform epsilon	Q3UBT6;Q3USK2;Q9DC28;Q3TYE1;Q9QUI3;Q9JMK2
Ddx24	1160201	1334200	962130	1604000	1376499	1385200	1429399	1467400	1480501	F	12	Q3U7R4;F8WJA0;Q9ESV0;Q3TLR1;Q3UYV7	ATP-dependent RNA helicase DDX24	Q3U7R4;F8WJA0;Q9ESV0;Q3TLR1;Q3UYV7
Pes1	721990	826620	766060	1116700	913600	946190	991950	967869	1008300	F	12	Q5SQ20;Q9EQ61	Pescadillo homolog	Q5SQ20;Q9EQ61
Dpysl2	2012000	2120799	2023000	2357299	2221301	2275599	2399299	2118501	2429100	F	12	O08553	Dihydropyrimidinase-related protein 2	O08553
Isg20l2	754470	669620	582390	813090	896350	827530	910110	1070900	830070	F	8	Q3U1G5;Q8BVS4	Interferon-stimulated 20 kDa exonuclease-like 2	Q3U1G5;Q8BVS4
Arf3;Arf1;Arf2	959260	879700	824950	1030500	1142800	1168400	1074900	1153900	1082499	F	3	Q3U344;P84078;P61205;Q8BSL7	ADP-ribosylation factor 1;ADP-ribosylation factor 3;ADP-ribosylation factor 2	Q3U344;P84078;P61205;Q8BSL7
Utp15	400690	627010	594070	908630	833540	826770	782120	1132400	930830	F	6	Q3TN42;Q8C7V3	U3 small nucleolar RNA-associated protein 15 homolog	Q3TN42;Q8C7V3
Eif2d	110510	156370	156470	237710	196790	278690	196410	238700	227450	F	2	E9PUG7;Q61211;M0QWK9;Q8C8I3	Eukaryotic translation initiation factor 2D	E9PUG7;Q61211;M0QWK9;Q8C8I3
Apex1	772750	1079100	1082800	1422101	1352800	1527200	1836499	1499701	1650400	F	10	Q544Z7;P28352;F6QA74;D3Z124	DNA-(apurinic or apyrimidinic site) lyase;DNA-(apurinic or apyrimidinic site) lyase, mitochondrial	Q544Z7;P28352;F6QA74;D3Z124
Gtf2i	NaN	NaN	NaN	159160	145580	163740	167660	136710	155670	F	3	G3UYD0;Q3UHU8;Q9ESZ8;G3UYJ6	General transcription factor II-I	G3UYD0;Q3UHU8;Q9ESZ8;G3UYJ6
Exosc10	NaN	159780	158780	263960	324690	249000	333970	328650	303040	F	4	Q3TRD0;F6VYQ6;Q9CYJ3;Q8K366;Q8R2R0;Q3UNK6;P56960	Exosome component 10	Q3TRD0;F6VYQ6;Q9CYJ3;Q8K366;Q8R2R0;Q3UNK6;P56960
Parvb	NaN	NaN	NaN	198100	236810	221610	245050	216600	241370	F	3	Q3UGT9;Q9ES46	Beta-parvin	Q3UGT9;Q9ES46
Dgkz	NaN	NaN	NaN	392960	430280	320930	341190	273060	351560	F	3	A2AHJ7;A2AHK0;Q80UP3;Q91YS0	Diacylglycerol kinase;Diacylglycerol kinase zeta	A2AHJ7;A2AHK0;Q80UP3;Q91YS0
Rps3a1;Rps3a	36199980	35800000	35500010	40600010	42200010	39999990	40999980	40500030	44699980	F	28	Q564F3;Q3UAC2;P97351;Q3U5P8;Q9D1S3;Q3UJU5	40S ribosomal protein S3a	Q564F3;Q3UAC2;P97351;Q3U5P8;Q9D1S3;Q3UJU5
Khdrbs1	1328599	1494201	1114600	1784101	2600302	1785401	2064900	2046200	2545299	F	9	Q60749	KH domain-containing, RNA-binding, signal transduction-associated protein 1	Q60749
Hnrnpul2	3213201	3148400	2915900	3420099	3901000	4323099	4176702	3980601	4190203	F	22	Q00PI9	Heterogeneous nuclear ribonucleoprotein U-like protein 2	Q00PI9
Dhx37	548610	557340	550740	695110	809480	850230	855750	841330	966180	F	10	Q5DTX1;Q6NZL1		Q5DTX1;Q6NZL1
Ilf2	3617702	3361202	3461201	4068201	4078702	4751001	5257303	4551000	4605700	F	16	Q3UXI9;Q9CXY6	Interleukin enhancer-binding factor 2	Q3UXI9;Q9CXY6
Rpl18	15300010	15200010	17800010	20200010	21200000	22299990	26699990	23799990	24100000	F	13	Q642K1;Q58EW0;P35980;Q0QEW9;G3UZK4;G3UZJ6	60S ribosomal protein L18	Q642K1;Q58EW0;P35980;Q0QEW9;G3UZK4;G3UZJ6
Cdk13	1944601	1846100	2606201	2819899	2988899	3178601	3541001	3045698	3284099	F	15	Q69ZA1	Cyclin-dependent kinase 13	Q69ZA1
Hnrnpr	736420	681190	774490	816550	879510	954290	955630	980450	982940	F	8	F7B5B5;Q99KG1;Q3UZI0;Q3UKV5;Q8VHM5;Q3UMT8;Q3U8W9;Q9CT37;A2AW41		F7B5B5;Q99KG1;Q3UZI0;Q3UKV5;Q8VHM5;Q3UMT8;Q3U8W9;Q9CT37;A2AW41
Zc3h4	1402400	1323101	1390900	2587801	1706199	2526401	2946300	2643400	3448398	F	14	E9Q8K8;Q6ZPZ3;Q6PAI8	Zinc finger CCCH domain-containing protein 4	E9Q8K8;Q6ZPZ3;Q6PAI8
Col4a2	177940	183250	152280	508370	356450	413010	700970	373200	680230	F	8	B2RQQ8;P08122	Collagen alpha-2(IV) chain;Canstatin	B2RQQ8;P08122
Mecp2	1064699	744790	917799	1371799	1607299	1440600	1840800	1734499	1848900	F	5	Q9Z2D6	Methyl-CpG-binding protein 2	Q9Z2D6
1810009A15Rik	586390	523040	574210	823799	1113500	912460	1295199	1487401	1787900	F	5	Q9D937;Q9CSS6		Q9D937;Q9CSS6
Rasip1	1019500	883900	846450	1300801	1426400	1364600	1578201	1885899	1777600	F	15	B9EK92;Q3U0S6	Ras-interacting protein 1	B9EK92;Q3U0S6
Zc3h15	NaN	181270	197390	320510	265770	237440	367990	396700	467200	F	5	Q3TIV5	Zinc finger CCCH domain-containing protein 15	Q3TIV5
Vcp	6703403	6697503	6776604	8867695	7947205	7950505	9486901	9649295	10600000	F	37	Q01853;Q8BNF8	Transitional endoplasmic reticulum ATPase	Q01853;Q8BNF8
Rnpc3	448300	447450	422120	533230	516150	480110	551250	621910	589510	F	4	Q3UZ01;F6TN13	RNA-binding protein 40	Q3UZ01;F6TN13
Rsl1d1	10800010	10200000	9473503	13300000	12600000	12500000	16100000	18699990	17300010	F	37	Q8BVY0;Q3TS64;Q3TH37;Q3UL54;Q3TLJ3;Q3TGI9;Q3TAJ5;Q9CSF9;Q3TN25		Q8BVY0;Q3TS64;Q3TH37;Q3UL54;Q3TLJ3;Q3TGI9;Q3TAJ5;Q9CSF9;Q3TN25
Llph	525290	551400	530870	698650	792720	609560	884180	1050001	983100	F	3	D3YXW1;Q9D945	Protein LLP homolog	D3YXW1;Q9D945
Nxf1	1292000	1382001	1255301	1898301	1770800	1703199	2324602	2429999	2164200	F	11	Q8BP60;Q99JX7;V9GXW3;V9GXF3	Nuclear RNA export factor 1	Q8BP60;Q99JX7;V9GXW3;V9GXF3
Lrrc59	2232200	2312702	2118700	2845499	2676300	2576399	3031201	3098300	3198701	F	10	Q3TF84;Q922Q8	Leucine-rich repeat-containing protein 59	Q3TF84;Q922Q8
Eif1ax	4220598	4544903	4179298	5486501	5381999	5274799	5855401	6437098	6305797	F	2	Q8BMJ3	Eukaryotic translation initiation factor 1A, X-chromosomal	Q8BMJ3
Ebna1bp2	2574200	2846801	2581101	4706103	5356402	4377900	6288996	7021200	7150201	F	19	Q9D903;A2ACZ1	Probable rRNA-processing protein EBP2	Q9D903;A2ACZ1
Nedd4l	689620	947491	747400	1437799	1297800	944810	1734400	1987600	1908899	F	4	E9PXB7;Q8CFI0;Q641N8;Q3TQK9;G3X9H8	E3 ubiquitin-protein ligase NEDD4-like;E3 ubiquitin-protein ligase	E9PXB7;Q8CFI0;Q641N8;Q3TQK9;G3X9H8
Serpine1	490750	665730	473320	902940	877170	703520	1242399	1141500	1140900	F	13	D0ESZ6;D0ESZ5;Q7TPE9;G5E899;P22777	Plasminogen activator inhibitor 1	D0ESZ6;D0ESZ5;Q7TPE9;G5E899;P22777
Prdx6	588630	756560	581440	1015700	866830	927500	1185200	1205100	1149501	F	8	Q6GT24;Q53ZU7;O08709;D3Z0Y2;Q6A0D0;Q8BPD3	Peroxiredoxin-6	Q6GT24;Q53ZU7;O08709;D3Z0Y2;Q6A0D0;Q8BPD3
Loxl2	179650	525720	287630	780810	776610	859090	1295100	1377200	1287900	F	9	P58022;Q5PR71	Lysyl oxidase homolog 2	P58022;Q5PR71
Arhgef7	NaN	NaN	NaN	169990	163740	170770	256070	251220	215500	F	4	D3Z0V2;Q9ES28	Rho guanine nucleotide exchange factor 7	D3Z0V2;Q9ES28
Snd1	4160202	4610000	4447897	5769902	5029801	5606803	6022801	5866497	5638999	F	30	Q3UZI3;Q3TW51;Q78PY7;Q3TRW3;Q3TJ56	Staphylococcal nuclease domain-containing protein 1	Q3UZI3;Q3TW51;Q78PY7;Q3TRW3;Q3TJ56
Ddx6	3201502	3600001	3509500	5246701	4930600	5401602	5657803	5145902	6238498	F	18	P54823	Probable ATP-dependent RNA helicase DDX6	P54823
Nrp1	2771701	2999500	2846700	3874499	3765998	3639900	3957099	4005900	4261000	F	19	P97333;Q3UQY7;Q3UFP7	Neuropilin-1	P97333;Q3UQY7;Q3UFP7
Rbm28	4303602	4177900	3994302	6889497	6706603	6166901	8173197	7170298	8217501	F	15	Q8CGC6	RNA-binding protein 28	Q8CGC6
Ncl	20799990	20400010	20600000	25500010	24400010	24100000	25800020	25300000	26499990	F	50	Q8CD23;Q3TL52;P09405;Q3TGR3;Q8CE30;Q3TT41	Nucleolin	Q8CD23;Q3TL52;P09405;Q3TGR3;Q8CE30;Q3TT41
Asf1a	NaN	NaN	NaN	245810	187300	211690	362220	300240	359860	F	3	Q9CQE6	Histone chaperone ASF1A	Q9CQE6
Fgb	NaN	NaN	NaN	431860	359740	320660	694970	517260	554840	F	2	Q3TGR2;Q8K0E8	Fibrinogen beta chain;Fibrinopeptide B;Fibrinogen beta chain	Q3TGR2;Q8K0E8
Noc3l	653480	724990	769000	1231500	1361000	1305899	1542900	1578201	1519400	F	13	Q8VI84	Nucleolar complex protein 3 homolog	Q8VI84
Tnc	257830	536020	525210	2839299	3406700	3303398	4785003	5056203	4944700	F	77	Q80YX1;Q148T5;Q148T4	Tenascin	Q80YX1;Q148T5;Q148T4
Fgg	NaN	NaN	NaN	408130	401420	345610	687480	671720	720850	F	3	Q3UEM7;Q3UER8;Q8VCM7	Fibrinogen gamma chain	Q3UEM7;Q3UER8;Q8VCM7
Ddx5	19200000	19399990	20600000	26100000	25999990	26600000	28499980	29699990	30299980	F	34	Q8BTS0;Q5U222;Q3V0Z8;Q61656;A1L333;Q3UXW3;S4R1I6	Probable ATP-dependent RNA helicase DDX5	Q8BTS0;Q5U222;Q3V0Z8;Q61656;A1L333;Q3UXW3;S4R1I6
Clk1	663450	754500	818370	1257799	1161000	1232800	1429900	1433900	1612900	F	5	P22518;V9GZR3	Dual specificity protein kinase CLK1	P22518;V9GZR3
Plau	2804499	2761299	2884902	6882196	7999596	8450196	13199990	11700000	14100000	F	29	Q0VBA8;P06869	Urokinase-type plasminogen activator;Urokinase-type plasminogen activator long chain A;Urokinase-type plasminogen activator short chain A;Urokinase-type plasminogen activator chain B	Q0VBA8;P06869
Rpl10;Rpl10l	11399990	12700010	12100000	14900010	15300010	15699990	17600010	16300000	17099990	F	19	Q3THJ6;Q6ZWV3;I7HLV2;P86048	60S ribosomal protein L10;60S ribosomal protein L10-like	Q3THJ6;Q6ZWV3;I7HLV2;P86048
Hmga2	1898000	2323901	2024201	3437801	3507700	3711302	5062002	4836098	5418898	F	7	P52927;Q6NSP9	High mobility group protein HMGI-C	P52927;Q6NSP9
Nat10	4677502	5637799	5094800	8144204	8607704	8421901	11300000	11100000	10900000	F	40	Q8K224	N-acetyltransferase 10	Q8K224
Rps9	15100000	17200010	15900000	22900010	23300010	22700010	31000000	30400020	30099990	F	26	Q6ZWN5;F7CJS8;D3YWH9;Q96EC0;Q9CXW7	40S ribosomal protein S9	Q6ZWN5;F7CJS8;D3YWH9;Q96EC0;Q9CXW7
Pxdn	2112301	2884600	2300899	3806700	4043000	3861801	5797200	5448300	5357904	F	33	Q80U60;B2RX13;Q3UQ28	Peroxidasin homolog	Q80U60;B2RX13;Q3UQ28
Dut	NaN	NaN	143930	262760	200810	236410	397180	689110	417990	F	4	Q9CQ43;Q8VCG1;Q9JJ44		Q9CQ43;Q8VCG1;Q9JJ44
Klhdc4	2469599	2584799	3569098	5909303	5406904	4940198	6464799	6212498	6090704	F	20	G3X961;G3UZ63;Q921I2;G3UZG5;Q6PE06	Kelch domain-containing protein 4	G3X961;G3UZ63;Q921I2;G3UZG5;Q6PE06
Pdcd6ip	2940401	2630999	3211999	4467499	4244700	4059298	4796600	5306702	4702198	F	33	Q80Y09;Q9WU78;Q6ZPS9	Programmed cell death 6-interacting protein	Q80Y09;Q9WU78;Q6ZPS9
Itgav	784050	659690	1051800	2203500	2307900	2085901	3399398	4330999	3641599	F	27	A2AKI5;P43406;Q3U4C8	Integrin alpha-V;Integrin alpha-V heavy chain;Integrin alpha-V light chain	A2AKI5;P43406;Q3U4C8
Ttf1	278460	275370	287260	424280	497620	489650	382950	483240	365550	F	7	Q62187;Q3TQG6	Transcription termination factor 1	Q62187;Q3TQG6
Pak1ip1	469080	538560	468380	851320	915010	897970	803860	1102700	755970	F	11	Q3UX26;Q9DCE5	p21-activated protein kinase-interacting protein 1	Q3UX26;Q9DCE5
Fau;fau	3771199	3935401	3605698	5425701	5435501	5089602	6010901	5146201	4982202	F	5	Q642K5;Q3THB2;Q920W8;Q91V99;P62862	40S ribosomal protein S30	Q642K5;Q3THB2;Q920W8;Q91V99;P62862
Ddx31	405250	428580	419530	678870	607750	586600	692050	675970	514340	F	9	Q6NZQ2;Q3TLT4		Q6NZQ2;Q3TLT4
Cdh5	221330	198200	226270	536990	363130	337170	426260	511430	369970	F	5	Q3TJ23;P55284	Cadherin-5	Q3TJ23;P55284
Gm4832	6542804	6193300	6539302	8124803	7521000	7706303	7790198	7344201	7882100	F	2	Q3UTE1		Q3UTE1
Arhgef2	253480	179990	213460	357030	344560	314360	323130	306950	331040	F	4	Q3TYZ4;H3BJU7;H3BJX8;H3BJ45;H3BJ40;H3BKH9;Q60875	Rho guanine nucleotide exchange factor 2	Q3TYZ4;H3BJU7;H3BJX8;H3BJ45;H3BJ40;H3BKH9;Q60875
Gsn	428260	312600	362620	800710	882930	809710	721780	691710	693090	F	14	Q6PAC1;Q3U9Q8;Q3TGJ9;P13020;Q3UCW8	Gelsolin	Q6PAC1;Q3U9Q8;Q3TGJ9;P13020;Q3UCW8
Usp7	459040	301130	391800	906880	954730	923530	777130	768380	760980	F	6	F8VPX1;E9PXY8;Q6A4J8	Ubiquitin carboxyl-terminal hydrolase;Ubiquitin carboxyl-terminal hydrolase 7	F8VPX1;E9PXY8;Q6A4J8
Tie1	NaN	NaN	NaN	232010	334840	309140	272220	353990	392340	F	5	Q06806;Q6PAP2	Tyrosine-protein kinase receptor Tie-1	Q06806;Q6PAP2
Lgals1	1465899	1356800	1642801	2354900	2480601	2566001	2305101	2592599	2914501	F	5	P16045	Galectin-1	P16045
Lgals8	239700	232080	336670	631160	690120	588640	530940	732380	791910	F	7	Q542M5;A8DIL0;Q9JL15;Q3U2W5;Q8C6H0	Galectin;Galectin-8	Q542M5;A8DIL0;Q9JL15;Q3U2W5;Q8C6H0
Myl6	1524501	1590900	1507999	2231601	2231500	2313200	2199001	1974800	2227901	F	10	Q642K0;Q60605;Q3TIG9	Myosin light polypeptide 6	Q642K0;Q60605;Q3TIG9
Ran;1700009N14Rik	3145301	3270602	3047402	3856902	3721901	4121901	3939998	3660400	4137302	F	13	Q3ULW0;P62827;Q14AA6	GTP-binding nuclear protein Ran	Q3ULW0;P62827;Q14AA6
Aatf	753980	832880	684550	1329900	1166400	1294801	1168700	1186001	1390400	F	10	Q9JKX4;Q3URN5	Protein AATF	Q9JKX4;Q3URN5
Col4a1	NaN	71616	NaN	148120	157670	213170	171070	223970	174800	F	6	P02463	Collagen alpha-1(IV) chain;Arresten	P02463
Clca1;Clca2	3917803	3988303	3915302	5746600	6705504	6551902	6410898	7599803	6445197	F	28	Q9QX15;B7ZN73;O88860;Q3UQR1;Q8C324;Q8CCM1;Q9EQR4;Q9R070;Q91Z28		Q9QX15;B7ZN73;O88860;Q3UQR1;Q8C324;Q8CCM1;Q9EQR4;Q9R070;Q91Z28
Rpl35;Gm10269	5893901	7570001	6265800	14800000	11399990	13800000	12900010	12999990	12500000	F	9	Q6ZWV7;G3UWD7	60S ribosomal protein L35	Q6ZWV7;G3UWD7
Tsr1	3987902	4619500	4176398	5205398	5546004	5703397	5533802	5674898	5605899	F	22	Q5SWD9	Pre-rRNA-processing protein TSR1 homolog	Q5SWD9
Adamts4;mKIAA0688	2441799	3320400	2758799	4935700	5015298	4934800	5103901	5617398	5254899	F	10	Q3U025;Q3TNX8;Q8BNJ2;E9PV91;Q6A017;Q3U0Z2	A disintegrin and metalloproteinase with thrombospondin motifs 4	Q3U025;Q3TNX8;Q8BNJ2;E9PV91;Q6A017;Q3U0Z2
Ddx27	6590004	7428200	6754699	10600000	11200010	10100010	11300000	11000000	10300000	F	32	Q921N6	Probable ATP-dependent RNA helicase DDX27	Q921N6
Dbt	NaN	NaN	NaN	3782099	2779300	2125000	3060799	1822500	2844800	F	2	Q7TND9;P53395	Lipoamide acyltransferase component of branched-chain alpha-keto acid dehydrogenase complex, mitochondrial	Q7TND9;P53395
Ecm1	NaN	NaN	NaN	1740301	1670001	1081001	1345900	1554700	1359700	F	5	Q3TXB7;F8WI14;B7ZNR0;Q9QX30;Q3TDX7;Q61508;Q9Z2R8	Extracellular matrix protein 1	Q3TXB7;F8WI14;B7ZNR0;Q9QX30;Q3TDX7;Q61508;Q9Z2R8
Slc25a5	1065601	1027899	1150300	1754801	2207801	1928701	1701001	1802001	1717000	F	8	Q545A2;P51881	ADP/ATP translocase 2;ADP/ATP translocase 2, N-terminally processed	Q545A2;P51881
Rps24	10699990	9719997	12400000	20300000	21399990	21399990	19100000	17400000	18299990	F	12	Q9CY61;Q5M9M7;Q3TIF8;P62849;Q9D7P1;Q9CQK2;Q9DCA4	40S ribosomal protein S24	Q9CY61;Q5M9M7;Q3TIF8;P62849;Q9D7P1;Q9CQK2;Q9DCA4
Eef2	14900010	13600000	15000000	23400000	22999990	23700010	21900010	21300010	21300010	F	54	Q3UDC8;P58252;Q3UZ14;Q8BMA8;Q3TWX1;Q3TK17;Q3UMI7;Q6P9L9;Q3UBL9;Q3TX47;Q3TLB1;Q3TJZ1;Q8C153;Q3TW58;Q3TSK4	Elongation factor 2	Q3UDC8;P58252;Q3UZ14;Q8BMA8;Q3TWX1;Q3TK17;Q3UMI7;Q6P9L9;Q3UBL9;Q3TX47;Q3TLB1;Q3TJZ1;Q8C153;Q3TW58;Q3TSK4
Spag9	NaN	NaN	NaN	418740	422280	364160	405510	315920	359630	F	5	Q8C7W0;Z4YMB8;F8WH31;E9PUD1;B8X349;Q58A65;Q6PA03;F6WNT4;F6SH61	C-Jun-amino-terminal kinase-interacting protein 4	Q8C7W0;Z4YMB8;F8WH31;E9PUD1;B8X349;Q58A65;Q6PA03;F6WNT4;F6SH61
Ephb4	292100	377050	301460	693240	788190	775110	640490	747440	721230	F	1	Q91YM0		Q91YM0
Gnl3l	185390	246710	209040	645600	668060	728790	528920	679460	603910	F	5	Q6PGG6	Guanine nucleotide-binding protein-like 3-like protein	Q6PGG6
Surf6	1208700	1336400	1179000	2156899	2360199	2157199	1957299	2046300	1906400	F	10	Q3V1X4;P70279;A2ALA0	Surfeit locus protein 6	Q3V1X4;P70279;A2ALA0
Rpl31	3538998	3825200	3821202	6566296	6349197	6055400	5854898	5791401	5375002	F	10	Q9CY93;Q5M9K9;P62900;A0A0A6YX26;A0A0A6YXL3	60S ribosomal protein L31	Q9CY93;Q5M9K9;P62900;A0A0A6YX26;A0A0A6YXL3
Gnl1	2109599	2368799	2379599	3908899	4044898	3652100	3550301	3786902	3624299	F	17	P36916;A2VDH5;Q52KE3	Guanine nucleotide-binding protein-like 1	P36916;A2VDH5;Q52KE3
Fmr1	2562001	2355402	2345700	3629602	3341198	3526201	3386900	3616100	3438601	F	20	Q547R0;E9QAT0;Q6AXB7;P35922;E9QAS9;D3Z6U8;E9QNF5;E9QAS8;Q8BPK8;Q8BPN5	Fragile X mental retardation protein 1 homolog	Q547R0;E9QAT0;Q6AXB7;P35922;E9QAS9;D3Z6U8;E9QNF5;E9QAS8;Q8BPK8;Q8BPN5
Zyx	699730	590590	563760	2672701	3135001	2447701	2142901	2172600	1878501	F	14	Q3TCR9;Q62523;Q7TQE2;Q8CBM0;Q8CD55	Zyxin	Q3TCR9;Q62523;Q7TQE2;Q8CBM0;Q8CD55
Nedd4	5205597	4955898	4994997	6578896	6622704	6517000	6171403	6408000	6237500	F	27	B2RSC8;P46935	E3 ubiquitin-protein ligase;E3 ubiquitin-protein ligase NEDD4	B2RSC8;P46935
Ddx41	7981795	8483296	7692398	15200010	15800000	15800000	14100000	14600000	14700000	F	36	Q3UAC4;Q91VN6;Q3TI21	Probable ATP-dependent RNA helicase DDX41	Q3UAC4;Q91VN6;Q3TI21
No66	6980300	7315101	6429597	14900010	13400000	14800000	13199990	13099990	13500010	F	26	Q9JJF3	Bifunctional lysine-specific demethylase and histidyl-hydroxylase NO66	Q9JJF3
Gnl3	9799402	9724200	8871400	19200000	18600010	19200000	18699990	17200010	17300010	F	43	Q3TK27;Q8CI11	Guanine nucleotide-binding protein-like 3	Q3TK27;Q8CI11
Diexf	606040	552770	500370	1209400	1220599	1251700	1079000	1075100	1095400	F	10	A0A0A6YWS6;Q8BTT6	Digestive organ expansion factor homolog	A0A0A6YWS6;Q8BTT6
Gltscr2	2082699	1985200	1862600	2896501	3142300	2822502	3652998	3445700	3175900	F	17	Q8BK35;Q8R126;Q8VD18;Q8BTX4		Q8BK35;Q8R126;Q8VD18;Q8BTX4
Git1	NaN	NaN	NaN	335410	360660	273720	507270	382500	369580	F	5	Q5F258;Q68FF6	ARF GTPase-activating protein GIT1	Q5F258;Q68FF6
Rpl32	4099299	4275502	3467201	6311002	6226196	6434503	7561299	6810996	7190404	F	12	P62911;Q5PR09	60S ribosomal protein L32	P62911;Q5PR09
Igfbp3	NaN	NaN	NaN	795230	1111600	896010	990049	1123700	1010701	F	4	P47878;Q8BP94;Q3UR87	Insulin-like growth factor-binding protein 3	P47878;Q8BP94;Q3UR87
Sept8	NaN	NaN	NaN	298600	344370	327600	328720	325600	320030	F	5	B7ZC46;B1AQY9;B1AQZ0;Q8CHH9	Septin-8	B7ZC46;B1AQY9;B1AQZ0;Q8CHH9
Fbl	4049302	3773798	3511398	5127200	5332999	5330800	6162997	5586803	5879798	F	10	Q3UJS2;P35550	rRNA 2-O-methyltransferase fibrillarin	Q3UJS2;P35550
Pxn	NaN	NaN	NaN	185860	206830	227120	249740	247930	264390	F	3	F8VQ28;Q8VI36;Q3UG90	Paxillin	F8VQ28;Q8VI36;Q3UG90
Gnl2	705930	675580	518700	1566199	1767900	1942001	1681101	1780799	1928400	F	4	Q3V3N5;Q3UJL0;Q99LH1	Nucleolar GTP-binding protein 2	Q3V3N5;Q3UJL0;Q99LH1
Nop16	1112999	979420	839700	2033901	2014601	2030801	2081201	2093601	1974601	F	8	Q9CPT5;D3Z7M5	Nucleolar protein 16	Q9CPT5;D3Z7M5
Rps7;Gm9493	8719297	7610099	6913101	13600000	15600000	13300000	14700000	14400000	16700010	F	25	Q4FZE6;P62082;F6SVV1	40S ribosomal protein S7	Q4FZE6;P62082;F6SVV1
Rap1b;Gm9392;Rap1a	735130	705190	521020	1432400	1589700	1420800	1663100	1606401	1689400	F	9	Q52L50;C5H0E8;Q99JI6;P62835;Q3V3W9;Q3U7U8	Ras-related protein Rap-1b;Ras-related protein Rap-1A	Q52L50;C5H0E8;Q99JI6;P62835;Q3V3W9;Q3U7U8
Thbs1	124680	12010	10278	1067801	1179700	1132599	1789600	1635100	1620901	F	28	Q3TR40;Q80YQ1;Q8CGB2;P35441	Thrombospondin-1	Q3TR40;Q80YQ1;Q8CGB2;P35441
Gmps	138090	NaN	NaN	301000	293290	333620	330100	354990	346900	F	5	B2RRH9;Q3THK7	GMP synthase [glutamine-hydrolyzing]	B2RRH9;Q3THK7
Kiaa0020;D19Bwg1357e	574830	567850	561190	891090	1092700	1070599	1199201	1044300	1065101	F	10	Q8BKS9;Q7TMX0	Pumilio domain-containing protein KIAA0020	Q8BKS9;Q7TMX0
Fermt2	740060	736350	984490	2123501	2361600	2526999	2154901	2214100	2201500	F	16	Q3TLE2;Q8CIB5;Q3UMA4	Fermitin family homolog 2	Q3TLE2;Q8CIB5;Q3UMA4
Myl12a;Myl12b	866320	816780	934750	1364600	1456699	1377200	1366001	1529499	1415700	F	6	Q922W7;Q9D6E6;Q6ZWQ9;Q9CXD2;Q3THE2	Myosin regulatory light chain 12B	Q922W7;Q9D6E6;Q6ZWQ9;Q9CXD2;Q3THE2
Ptprb	NaN	NaN	NaN	1074600	884620	916391	1031000	1170300	1042400	F	13	B2RU80;Q80VN7	Receptor-type tyrosine-protein phosphatase beta	B2RU80;Q80VN7
Ago2	722710	676800	589720	2226800	2341300	2507802	2780800	2695800	2592701	F	18	Q8CJG0;Q8CGT9;Q6P239;Q8R3Q7	Protein argonaute-2;Piwi-like protein	Q8CJG0;Q8CGT9;Q6P239;Q8R3Q7
Vcl	1733199	1497299	1489199	4188702	4784902	4796099	5097703	5034498	4649099	F	39	Q64727	Vinculin	Q64727
Rrp12	5292801	4651902	4878900	10600000	10600000	10800010	11899990	12000000	11600000	F	37	Q3UJA1;Q6P5B0	RRP12-like protein	Q3UJA1;Q6P5B0
Ilk	NaN	NaN	NaN	417950	392800	525060	552490	514980	635090	F	6	O55222;F6Q5Z1	Integrin-linked protein kinase	O55222;F6Q5Z1
Clec14a	NaN	NaN	NaN	378920	460750	572970	751750	665130	620160	F	8	Q8VCP9	C-type lectin domain family 14 member A	Q8VCP9
Lgals9	5523101	5637099	5715701	11200010	10600000	11200010	13199990	12200010	11899990	F	16	B1AQR8;G3X9T7;O08573	Galectin;Galectin-9	B1AQR8;G3X9T7;O08573
Map7d1	472810	437250	413680	944241	934720	939770	1158901	1076800	1026199	F	11	A2AJI0;A2AJI1;A8Y5P4;F6WF36	MAP7 domain-containing protein 1	A2AJI0;A2AJI1;A8Y5P4;F6WF36
Rpl26	52200000	50899990	49199980	87200000	80600000	85800040	94399960	97699980	96600030	F	24	Q4FZH2;P61255;B1ARA5;Q3U7N1;B1ARA3	60S ribosomal protein L26	Q4FZH2;P61255;B1ARA5;Q3U7N1;B1ARA3
Ddx21	25800020	26499990	24499990	40899980	40500030	39099990	42099980	44899990	44200000	F	64	Q9JIK5;Q3ULC7;Q6PCP0;Q9CWZ5;Q8K2L4	Nucleolar RNA helicase 2	Q9JIK5;Q3ULC7;Q6PCP0;Q9CWZ5;Q8K2L4
Ddx18	7543197	8135498	7557801	14700000	14300000	14000010	15600000	16800010	15300010	F	38	B2RUM8;Q8K363	ATP-dependent RNA helicase DDX18	B2RUM8;Q8K363
Itgb3	401310	470620	433970	1842100	2122900	2285099	2707501	2968700	3617501	F	12	O54890	Integrin beta-3	O54890
Mmrn2	159320	231490	279580	3988403	4697500	4445799	6825301	7163296	6527201	F	19	A6H6E2	Multimerin-2	A6H6E2
Hnrnpu	17400000	18500000	17200010	46700000	45899980	45800020	55100020	56899980	57099980	F	55	Q8VEK3;G3XA10;Q8C290;Q3TVV6;O88568;Q3TXW2;Q3TWN5;Q3ULH5;Q3TGN5;Q3TS50	Heterogeneous nuclear ribonucleoprotein U	Q8VEK3;G3XA10;Q8C290;Q3TVV6;O88568;Q3TXW2;Q3TWN5;Q3ULH5;Q3TGN5;Q3TS50
Hp1bp3	6598199	7027496	6488098	13700000	14200000	13300000	15600000	16500010	16100000	F	33	Z4YKB8;Q3TEA8;Z4YKA3;A2AM65	Heterochromatin protein 1-binding protein 3	Z4YKB8;Q3TEA8;Z4YKA3;A2AM65
Anxa2	129999900	134000000	133000000	173000100	177000000	173000100	182999900	185000000	185000000	F	57	Q542G9;P07356;Q3UCD3;Q9CZI7;Q99KH3;B0V2N5;B0V2N7	Annexin;Annexin A2	Q542G9;P07356;Q3UCD3;Q9CZI7;Q99KH3;B0V2N5;B0V2N7
	NaN	NaN	NaN	800140	1014800	930900	1272799	1376900	1496801	F	4	A0A097PUG1;A0A097PUH2		A0A097PUG1;A0A097PUH2
Nop2	15500000	15600000	14600000	32099990	31199990	29699990	30699990	31300020	34000000	F	37	E9QN31;Q922K7	Probable 28S rRNA (cytosine-C(5))-methyltransferase	E9QN31;Q922K7
Rpl23a	78099970	85900030	75599980	161000000	175000000	167000000	163000000	170000000	176000100	F	30	Q4V9X9;Q5M9M5;P62751;Q91YK6	60S ribosomal protein L23a	Q4V9X9;Q5M9M5;P62751;Q91YK6
Mcam	378540	443320	363510	3357298	3357298	3601201	3269400	3390502	3370698	F	16	Q8R2Y2	Cell surface glycoprotein MUC18	Q8R2Y2
Tln1	8352995	9220805	8028298	17700000	18500000	18399990	18500000	18600010	18000000	F	98	Q80TM2;P26039;Q3UHS6	Talin-1	Q80TM2;P26039;Q3UHS6
Tgm2	53598	69571	NaN	10300000	11200010	14700000	18000000	18500000	19900000	F	44	P21981	Protein-glutamine gamma-glutamyltransferase 2	P21981
	NaN	NaN	NaN	1514799	1659700	1619200	2427999	2521199	2390200	F	7	A0A097PUD0;A0A097PUG4		A0A097PUD0;A0A097PUG4
Utp3	1063499	971479	906740	2658302	2609800	2571101	2453199	2539501	2471399	F	13	Q9JI13;Q05DV3;Q05DC6	Something about silencing protein 10	Q9JI13;Q05DV3;Q05DC6
Gtpbp4	704620	630040	561290	2857601	2896098	2663899	2791500	2631301	2992600	F	16	Q99ME9;Q3TPJ4;Q3UR29	Nucleolar GTP-binding protein 1	Q99ME9;Q3TPJ4;Q3UR29
Ftsj3	5649700	5444102	5464004	9178200	9109198	9341198	9229501	9091897	9075696	F	25	Q9DBE9	pre-rRNA processing protein FTSJ3	Q9DBE9
Rpl27a	44299980	40899980	41300010	104000000	98800030	110000000	102000000	99999960	103000000	F	20	P14115	60S ribosomal protein L27a	P14115
Mfge8	642470	579030	657900	2642600	2217199	2418100	2677999	2910300	2640299	F	15	Q3TDU5;P21956	Lactadherin	Q3TDU5;P21956
Itga6	312280	264770	332230	1881501	1709699	2062900	1807799	1850599	2289702	F	17	Q8CC06;Q61739;Q6PEE8;Q80ZI8;Q8BR82;F6VSK8;Q3TWK2	Integrin alpha-6;Integrin alpha-6 heavy chain;Integrin alpha-6 light chain	Q8CC06;Q61739;Q6PEE8;Q80ZI8;Q8BR82;F6VSK8;Q3TWK2
Itga5	295200	250530	316050	2303501	2694399	3344902	2824899	3115700	2777599	F	20	Q80YP5;P11688	Integrin alpha-5;Integrin alpha-5 heavy chain;Integrin alpha-5 light chain	Q80YP5;P11688
Itgb1	629830	619400	803620	3318202	3479300	3521901	3596400	3363002	3345999	F	18	P09055	Integrin beta-1	P09055
Stab1	18600010	19900000	19500000	52799960	50899990	51499980	52600000	52600000	54700020	F	85	G3X973;E5RKB6;Q8R4Y4	Stabilin-1	G3X973;E5RKB6;Q8R4Y4
Fn1	318660	339830	552950	253000000	293000000	304000100	343000100	309000000	367999800	F	125	Q3UGY5;A0A087WR50;P11276;Q3UHL6;A0A087WSN6;A0A087WS56;B9EHT6;Q3TCF1;Q3UH17;B7ZNJ1;Q3UHR1;Q3TBB4;Q3TCL7	Fibronectin;Anastellin	Q3UGY5;A0A087WR50;P11276;Q3UHL6;A0A087WSN6;A0A087WS56;B9EHT6;Q3TCF1;Q3UH17;B7ZNJ1;Q3UHR1;Q3TBB4;Q3TCL7
Wdr6	515340	497030	496830	929460	886730	804410	825181	1063601	891660	F	9	Q3TMH3;Q3TEZ2;Q99ME2;Q8R539	WD repeat-containing protein 6	Q3TMH3;Q3TEZ2;Q99ME2;Q8R539
Lasp1	225530	196570	184580	599760	546710	462390	594130	868280	641770	F	5	A2A6G9;A2A6H0;Q543N3;Q61792;A2A6G6;A2A6G7;A2A6G8	LIM and SH3 domain protein 1	A2A6G9;A2A6H0;Q543N3;Q61792;A2A6G6;A2A6G7;A2A6G8
Ppan	1856900	1687300	1801500	3301700	3259099	2664600	3038600	3159199	3282302	F	14	Q91YU8	Suppressor of SWI4 1 homolog	Q91YU8
Ddx54	8591401	8188902	8134798	14700000	13700000	12200010	13199990	14100000	13700000	F	36	Q8CD14;Q8K4L0;Q8CD39;Q7TPP4;Q6IQZ1;Q8VDG2	ATP-dependent RNA helicase DDX54	Q8CD14;Q8K4L0;Q8CD39;Q7TPP4;Q6IQZ1;Q8VDG2
Prrc2a	1167400	898330	1074701	2075601	2184700	1938999	2284800	2333701	2309600	F	15	Q5DTJ4;G3UX48;Q7TSC1	Protein PRRC2A	Q5DTJ4;G3UX48;Q7TSC1
Tns1	NaN	NaN	NaN	319610	359440	263690	340360	403090	350940	F	7	A0A087WRU0;A0A087WQ94;A0A087WQM0;A0A087WQS0;E9Q0S6		A0A087WRU0;A0A087WQ94;A0A087WQM0;A0A087WQS0;E9Q0S6
Actg1	3534201	3645000	3435302	9999997	11300000	5560004	7659204	8589800	9317701	F	2	Q9QZ83		Q9QZ83
Ola1	108830	109560	110490	217390	256930	144520	190410	177040	156290	F	3	Q3TW21;Q3TJF2;Q9CZ30;B1AYJ9	Obg-like ATPase 1	Q3TW21;Q3TJF2;Q9CZ30;B1AYJ9
Stc1	475430	446610	417080	683680	634410	587760	487100	605190	487300	F	3	Q3UEW5;Q3TSM0;Q7TSN9;Q3UYZ1;Q3UQQ6;O55183;Q3UYW0;Q71UE3	Stanniocalcin-1	Q3UEW5;Q3TSM0;Q7TSN9;Q3UYZ1;Q3UQQ6;O55183;Q3UYW0;Q71UE3
Rpl21	6181700	5936404	5343303	8286603	7271903	7484300	7127700	7960697	6860203	F	8	Q9CQM8;O09167;Q4VA28	60S ribosomal protein L21	Q9CQM8;O09167;Q4VA28
Ppp1ca	1787699	1814000	1786300	2271199	2232501	2011101	2107600	2254300	1921801	F	5	P62137;Q3U8W0;Q3TYF5	Serine/threonine-protein phosphatase PP1-alpha catalytic subunit;Serine/threonine-protein phosphatase	P62137;Q3U8W0;Q3TYF5
Prpf4b	11600000	11000000	10699990	15400000	14400000	13400000	13800000	13500010	11899990	F	35	C7G3P2;Q61136;Q8BPG8	Serine/threonine-protein kinase PRP4 homolog	C7G3P2;Q61136;Q8BPG8
Whsc1	NaN	NaN	NaN	272670	250070	198320	216950	240850	NaN	F	4	Q8BVE8;D3Z3E4;B2RY48;D3Z3E0;F6S6G6	Histone-lysine N-methyltransferase NSD2	Q8BVE8;D3Z3E4;B2RY48;D3Z3E0;F6S6G6
Lpp	184150	414060	209690	709550	1035500	860430	556090	789460	797910	F	8	Q8BFW7	Lipoma-preferred partner homolog	Q8BFW7
Lmna	5888799	6297599	5539599	7698105	7585800	6848604	6476999	7358196	6730096	F	40	P48678	Prelamin-A/C;Lamin-A/C	P48678
Usp36	NaN	154160	NaN	261590	359080	219410	198470	267210	234540	F	5	B1AQJ2;B0QZF8	Ubiquitin carboxyl-terminal hydrolase 36	B1AQJ2;B0QZF8
Gnb2	1115401	1259300	1003900	2493701	2722699	2773401	1562499	3205101	2876599	F	10	Q3U9V4;P62880;E9QKR0;D3YZX3;D3Z1M1;E9PWM7;D3Z1T4	Guanine nucleotide-binding protein G(I)/G(S)/G(T) subunit beta-2	Q3U9V4;P62880;E9QKR0;D3YZX3;D3Z1M1;E9PWM7;D3Z1T4
Palld	NaN	NaN	NaN	431510	447100	492980	NaN	397020	307500	F	17	K0BWC3;Q9ET54;Q8C306;D3Z1J5	Palladin	K0BWC3;Q9ET54;Q8C306;D3Z1J5
Helz2;mKIAA1769	464570	454570	451500	872160	730270	756890	611220	800390	845200	F	10	A2AS05;A2AS03;E9QAM5;Q922U3;Q69ZA7;Q7TT03	Helicase with zinc finger domain 2	A2AS05;A2AS03;E9QAM5;Q922U3;Q69ZA7;Q7TT03
Surf4	NaN	NaN	NaN	220860	195520	208820	93277	112560	136600	F	4	Q545Q2;Q64310;Q3U7E6;E0CXD9;F7CH13	Surfeit locus protein 4	Q545Q2;Q64310;Q3U7E6;E0CXD9;F7CH13
Sntb2	NaN	NaN	NaN	132890	220520	144030	NaN	125560	138760	F	4	Q542S9;Q3V2N5;Q61235;B7ZNU9	Beta-2-syntrophin	Q542S9;Q3V2N5;Q61235;B7ZNU9
Actb	1327600	1223401	926071	1999600	2230400	2614200	1495999	1778999	1884199	F	0	Q3UBP6		Q3UBP6
Wasf2	NaN	NaN	NaN	199200	247190	198550	131440	NaN	125560	F	3	Q8BH43;Q80UQ8;Q3T9Z7	Wiskott-Aldrich syndrome protein family member 2	Q8BH43;Q80UQ8;Q3T9Z7
Pls3	235680	NaN	NaN	371120	506710	399910	251330	284930	226450	F	9	Q3UKB1;Q3UJG9;Q99K51;B1AX58	Plastin-3	Q3UKB1;Q3UJG9;Q99K51;B1AX58
Myo1b	NaN	NaN	189820	625510	699990	684510	319860	353380	498120	F	9	E9QNH6;E9Q580;Q7TQD7;P46735;Q3UEQ4;Q3TTZ3	Unconventional myosin-Ib	E9QNH6;E9Q580;Q7TQD7;P46735;Q3UEQ4;Q3TTZ3
Pdlim5	124040	157970	182690	313680	288650	390370	234020	221470	296440	F	6	D9J2Z9;D9J300;D9J301;D9J302;Q8CI51;Q2Q7P0;Q8VDV4	PDZ and LIM domain protein 5	D9J2Z9;D9J300;D9J301;D9J302;Q8CI51;Q2Q7P0;Q8VDV4
Hist1h1b	9421606	8562701	8203401	11899990	12200010	10500010	10100010	9858397	9552801	F	15	Q1WWK3;P43276	Histone H1.5	Q1WWK3;P43276
Bop1	4372700	4609098	4115100	5868204	6271203	5523700	5222299	4858303	4692603	F	18	Q3TJZ5;P97452;Q3TIJ5;Q3THV0	Ribosome biogenesis protein BOP1	Q3TJZ5;P97452;Q3TIJ5;Q3THV0
Gm8991;Hnrnpa3;Gm9242;Gm6793	3749400	3889701	3518299	5144698	5603698	5379801	4599402	4106899	4082899	F	2	E9Q7H5;Q0VG47;J3QNY1;Q6PFA7;B2RXM2;Q5U3M2;Q58E39		E9Q7H5;Q0VG47;J3QNY1;Q6PFA7;B2RXM2;Q5U3M2;Q58E39
Rps27a;Ubc;Uba52;Gm1821;Ubb;Kxd1	45100010	44800020	45300020	58800000	59700030	58800000	51800030	47700010	53800000	F	19	Q642L7;P62983;A5JUZ1;A0A0A6YW67;E9Q9J0;Q66JP1;Q8C2K3;E9Q5F6;Q922B0;Q5SX22;Q3TH47;Q78XY9;Q6NZC5;Q8R0Z9;Q922Z8;Q8VC46;P62984;P0CG49;P0CG50;E9Q4P0;E9QNP0	Ubiquitin-40S ribosomal protein S27a;Ubiquitin;40S ribosomal protein S27a;Ubiquitin-60S ribosomal protein L40;Ubiquitin;60S ribosomal protein L40;Polyubiquitin-B;Ubiquitin;Polyubiquitin-C;Ubiquitin;Ubiquitin-related 1;Ubiquitin-related 2	Q642L7;P62983;A5JUZ1;A0A0A6YW67;E9Q9J0;Q66JP1;Q8C2K3;E9Q5F6;Q922B0;Q5SX22;Q3TH47;Q78XY9;Q6NZC5;Q8R0Z9;Q922Z8;Q8VC46;P62984;P0CG49;P0CG50;E9Q4P0;E9QNP0
Sp100	549880	515570	448220	907850	927420	843770	690300	631480	744060	F	7	E9QA05;Q8C405;Q3U5P2;Q6NTA3;O35892;Q4FK53;D6RIJ4;Q8BNW8;E9Q4Y0;Q3U876	Nuclear autoantigen Sp-100	E9QA05;Q8C405;Q3U5P2;Q6NTA3;O35892;Q4FK53;D6RIJ4;Q8BNW8;E9Q4Y0;Q3U876
Myadm	950281	859280	1055701	1804401	1688800	2046801	1200800	1300900	1301900	F	5	Q0VE46;O35682	Myeloid-associated differentiation marker	Q0VE46;O35682
Nifk	5055300	4890401	4689099	8579596	8470900	8492104	5788698	6004404	5512298	F	21	Q91VE6	MKI67 FHA domain-interacting nucleolar phosphoprotein	Q91VE6
Plec	4387797	4169601	4638698	9793897	10500010	10100010	5952302	5795897	5756097	F	160	Q6S390;Q6S388;Q6S392;Q6S393;Q6S387;Q6S385;Q9QXS1;E9Q3W4	Plectin	Q6S390;Q6S388;Q6S392;Q6S393;Q6S387;Q6S385;Q9QXS1;E9Q3W4
Rpl36a	11399990	10400000	11000000	23799990	25400010	24499990	13700000	13199990	13400000	F	13	Q5M9P1;P83882	60S ribosomal protein L36a	Q5M9P1;P83882
Atp1a1	269790	276500	261230	1355201	1677899	1852599	522420	427480	513440	F	6	Q8VDN2;Q3TXF9;Q8R3M4;Q3UCH8	Sodium/potassium-transporting ATPase subunit alpha-1	Q8VDN2;Q3TXF9;Q8R3M4;Q3UCH8
Rpl18a	10699990	10699990	10699990	20200010	19500000	20300000	12900010	12500000	13300000	F	20	Q3THJ0;P62717	60S ribosomal protein L18a	Q3THJ0;P62717
Ahnak2	1660200	1703801	1676301	3318702	3482798	3180198	1932900	1984300	2109100	F	2	F7CVJ5;E9PYB0		F7CVJ5;E9PYB0
Tubb6	382180	366270	446430	1208400	1436901	1394800	623020	762890	571630	F	7	Q3UMM1;Q922F4;Q3U9U3;Q9CUN8	Tubulin beta-6 chain	Q3UMM1;Q922F4;Q3U9U3;Q9CUN8
Flnb	10300000	10500010	10400000	22900010	24599990	24000000	14800000	15000000	14900010	F	108	Q80X90	Filamin-B	Q80X90
Rpl15;Gm10020	10200000	10600000	9346905	32799980	33900000	33699990	17800010	18399990	17900000	F	17	Q5M8Q0;Q3U7D2;E9QAZ2;Q9CZM2	Ribosomal protein L15;60S ribosomal protein L15	Q5M8Q0;Q3U7D2;E9QAZ2;Q9CZM2
Rps23	68399980	73699960	76999980	166000000	165000100	163999900	101000100	108000000	113999900	F	20	Q9CWI9;P62267;Q497E1;Q9CZI5;Q9CSN9	40S ribosomal protein S23	Q9CWI9;P62267;Q497E1;Q9CZI5;Q9CSN9
Cald1	662720	842530	817750	2700101	2823498	2772899	1260100	1489400	1405000	F	18	Q8VCQ8;E9QA16;S4R1T7;E9Q0M9;D3Z6I7;E9QA15;Q3UGC3		Q8VCQ8;E9QA16;S4R1T7;E9Q0M9;D3Z6I7;E9QA15;Q3UGC3
Myo1c	5286801	4971503	4413898	7086498	7130801	7257304	5352700	5805199	5521999	F	44	Q9WTI7	Unconventional myosin-Ic	Q9WTI7
Rps11	11399990	12200010	10900000	15900000	16000000	15699990	12700010	13600000	12900010	F	17	Q3UC02;P62281;Q9DB79;Q9D0P6	40S ribosomal protein S11	Q3UC02;P62281;Q9DB79;Q9D0P6
Rpl13	8335598	8486695	7965097	11300000	10900000	11399990	9051599	9552599	9378296	F	15	P47963;Q5RKP3	60S ribosomal protein L13	P47963;Q5RKP3
Ctnnd1	894640	945720	880519	1689199	1604700	1720599	1165099	1410100	1112301	F	22	E9Q8Z9;D3Z2H2;E9Q901;E9Q904;E9Q986;D3Z7H6;E9Q907;E9Q905;E9Q8Z4;E9Q903;G3X9V2;E9Q8Z6;E9Q8Z8;P30999;E9Q906;E9Q8Z5;D3Z2H7;Q3TPD1	Catenin delta-1	E9Q8Z9;D3Z2H2;E9Q901;E9Q904;E9Q986;D3Z7H6;E9Q907;E9Q905;E9Q8Z4;E9Q903;G3X9V2;E9Q8Z6;E9Q8Z8;P30999;E9Q906;E9Q8Z5;D3Z2H7;Q3TPD1
Ddx3y	1074500	822110	884430	1817101	1974100	1974100	1418800	1306000	1269200	F	6	Q3U484;Q62095	ATP-dependent RNA helicase DDX3Y	Q3U484;Q62095
Flnc	900310	622200	752220	1887500	2110601	2007600	1154200	1085899	1034300	F	32	D3YW87;D3Z576;Q8VHX6	Filamin-C	D3YW87;D3Z576;Q8VHX6
Pfkl	NaN	NaN	103730	221290	255110	281860	180220	175900	190530	F	4	P12382;Q8CD98	ATP-dependent 6-phosphofructokinase, liver type	P12382;Q8CD98
Gnai2	2531101	2766498	2736600	4364903	5087799	5351200	3855500	3466000	3659200	F	8	P08752;A0A0A6YWA9	Guanine nucleotide-binding protein G(i) subunit alpha-2	P08752;A0A0A6YWA9
Nol10	980180	936989	908480	2802901	2199800	2966201	2053699	2232099	1851801	F	11	Q3UFZ4;Q3TUB5;Q5RJG1;Q3TPG4	Nucleolar protein 10	Q3UFZ4;Q3TUB5;Q5RJG1;Q3TPG4
Mest	83438	77479	98011	314470	239350	340360	263240	250510	229930	F	3	Q07646;D3Z328;D3YV56;D3Z383	Mesoderm-specific transcript protein	Q07646;D3Z328;D3YV56;D3Z383
Itga3	299160	243360	252850	953050	1040700	1658601	830470	820319	710250	F	9	Q62470	Integrin alpha-3;Integrin alpha-3 heavy chain;Integrin alpha-3 light chain	Q62470
Dhx57	142590	152310	132290	398720	327010	386980	261640	243380	252230	F	6	Q6P5D3	Putative ATP-dependent RNA helicase DHX57	Q6P5D3
Rps26	21100000	21900010	20200010	40899980	35100010	38000020	29699990	30500010	30099990	F	9	Q497N1;P62855	40S ribosomal protein S26	Q497N1;P62855
Rps8	371000200	355000100	369000000	757000000	715000100	737999900	551000100	494999700	533000300	F	42	Q497E9;P62242;Q5M9L9;Q3UJU6;Q9CQW4;Q3UA25	40S ribosomal protein S8	Q497E9;P62242;Q5M9L9;Q3UJU6;Q9CQW4;Q3UA25
H1f0	5953097	5655903	5780699	8153102	7825305	8182301	7032803	7049299	6919502	F	9	Q8C1Y3;Q3U4Y0;P10922	Histone H1.0;Histone H1.0, N-terminally processed	Q8C1Y3;Q3U4Y0;P10922
Dysf	1604100	1732501	1755100	2892999	2628499	3020600	2443701	2229601	2164901	F	16	E9PXU9;E9QL12;E9Q423;Q9ESD7	Dysferlin	E9PXU9;E9QL12;E9Q423;Q9ESD7
Actn1	2390301	2217399	2645501	6061800	6248899	6967300	4391901	4251799	4840198	F	35	Q7TPR4;A1BN54	Alpha-actinin-1	Q7TPR4;A1BN54
Nos3	354560	260850	379400	940070	1103501	1083101	672370	610740	684710	F	18	P70313;Q8C5P3;E9Q9X4	Nitric oxide synthase, endothelial;Nitric oxide synthase	P70313;Q8C5P3;E9Q9X4
Fam129b	850090	828280	799010	1465500	1605800	1608500	1264101	1197800	1296200	F	13	Q8R1F1	Niban-like protein 1	Q8R1F1
Flna	12500000	12300000	11300000	27500010	29300010	28800010	21100000	20700000	21300010	F	118	B7FAU9;Q8BTM8;B7FAV1;B9EKP5;Q6KAM8	Filamin-A	B7FAU9;Q8BTM8;B7FAV1;B9EKP5;Q6KAM8
Vim	8805404	8578598	9109801	17900000	18099990	17600010	13300000	13700000	14499990	F	60	Q5FWJ3;P20152;Q3V2S4;Q3U6S1;Q3TFD9;Q3UAX1;A0A0A6YWC8;Q3UD36;Q3TWV0	Vimentin	Q5FWJ3;P20152;Q3V2S4;Q3U6S1;Q3TFD9;Q3UAX1;A0A0A6YWC8;Q3UD36;Q3TWV0
Ahnak	4201003	3997800	4525698	11300000	12600000	11000000	7771897	7342396	7733604	F	89	E9Q616		E9Q616
Brix1	4616502	4579100	4521398	11000000	11399990	10900000	7457198	7498096	7800102	F	17	Q9DCA5	Ribosome biogenesis protein BRX1 homolog	Q9DCA5
Ddx50	5921800	5408898	5686404	14100000	15000000	14400000	10800010	12100000	11000000	F	38	Q5BKP5;Q99MJ9;Q8BRU5	ATP-dependent RNA helicase DDX50	Q5BKP5;Q99MJ9;Q8BRU5
Ctnnb1	4946001	4890802	4985602	6656799	6517698	6655804	6028904	6062297	5943998	F	24	Q3UZT7;Q02248;E9Q6A9;Q80VE7	Catenin beta-1	Q3UZT7;Q02248;E9Q6A9;Q80VE7
Lbr	5007898	5020201	4805200	11600000	11800000	12300000	9952094	9638304	9811704	F	26	Q3U9G9	Lamin-B receptor	Q3U9G9
Actg1	46899970	47900020	47500020	163999900	178000100	176000100	122000100	118999900	113999900	F	0	Q4KL81;P63260;Q3TSB7;Q3UD81	Actin, cytoplasmic 2;Actin, cytoplasmic 2, N-terminally processed	Q4KL81;P63260;Q3TSB7;Q3UD81
Actn4	4499501	4740103	5067399	19000010	21699990	21100000	13600000	12900010	13800000	F	3	Q3ULT2;P57780;Q3UDJ7;E9Q2W9	Alpha-actinin-4	Q3ULT2;P57780;Q3UDJ7;E9Q2W9
Itgb4	559470	617210	634340	1729601	2044999	2158100	1398099	1544600	1405600	F	1	A2A864	Integrin beta	A2A864
Esam	199860	281380	225360	447420	556410	475670	481560	460790	375070	F	5	Q3U102;Q925F2	Endothelial cell-selective adhesion molecule	Q3U102;Q925F2
Utp23	1478301	1661700	1592499	2336801	2487800	2399899	2303800	2127300	2054199	F	9	Q9CX11	rRNA-processing protein UTP23 homolog	Q9CX11
Ctnna1	1411400	1431099	1198700	2665900	3040400	2794399	2199702	2387702	1975100	F	19	Q545R0;Q3TGQ3;P26231;Q6NV50	Catenin alpha-1	Q545R0;Q3TGQ3;P26231;Q6NV50
Rps6	68899980	74400030	61800000	121000000	122000100	112000000	94100030	104000000	95400020	F	34	Q5BLK1;P62754;Q3TL53;Q8BT09	40S ribosomal protein S6	Q5BLK1;P62754;Q3TL53;Q8BT09
Ddx3x;D1Pas1	18099990	19399990	16700010	26199980	26199980	24400010	22999990	22700010	23300010	F	14	B9EKE9;Q3TQX5;Q62167;B7ZWF1;B9EIA2;P16381	ATP-dependent RNA helicase DDX3X;Putative ATP-dependent RNA helicase Pl10	B9EKE9;Q3TQX5;Q62167;B7ZWF1;B9EIA2;P16381
Wdr46	281970	372260	264400	617100	592120	631300	531730	568700	479520	F	7	Q3UM80;A0A068BFS0;Q9Z0H1;Q8R0T3;A0A068BIU7	WD repeat-containing protein 46	Q3UM80;A0A068BFS0;Q9Z0H1;Q8R0T3;A0A068BIU7
Ifitm3	3811202	2499001	4011602	NaN	1754699	2389802	NaN	1603500	1416601	G	3	Q9CQW9	Interferon-induced transmembrane protein 3	Q9CQW9
Lama4	282130	278350	328450	NaN	180590	189230	NaN	169630	226520	G	8	P97927;Q91VV0;Q8BSJ0	Laminin subunit alpha-4	P97927;Q91VV0;Q8BSJ0
Rrbp1	308790	326800	327610	199750	320980	305910	NaN	354480	290860	G	2	Q6ZPS0		Q6ZPS0
Ltv1	375230	411930	409360	329650	377050	488000	259630	403800	397420	G	5	Q6NSQ7	Protein LTV1 homolog	Q6NSQ7
Fbxo28	188250	181590	203910	NaN	136530	NaN	NaN	205800	330760	G	2	Q8BIG4;Q66L41	F-box only protein 28	Q8BIG4;Q66L41
Eif3g	690630	761990	751900	655110	746500	734250	619030	740540	821380	G	6	Q544H0;Q3THA0;Q9Z1D1	Eukaryotic translation initiation factor 3 subunit G	Q544H0;Q3THA0;Q9Z1D1
Ppil4	NaN	NaN	NaN	163300	189140	157760	NaN	NaN	178280	G	3	Q9CSN5;Q9D3J1;Q9CXG3;Q9CSB0	Peptidyl-prolyl cis-trans isomerase-like 4	Q9CSN5;Q9D3J1;Q9CXG3;Q9CSB0
Hspd1	144300	NaN	NaN	176890	230670	167820	NaN	212910	204400	G	6	P63038	60 kDa heat shock protein, mitochondrial	P63038
Parp3	211740	236380	NaN	234400	235010	229840	NaN	299680	250700	G	6	Q91YR6;Q8CFB8;Q3UGL7;Q8BXU2;Q3ULW8;E9PX17		Q91YR6;Q8CFB8;Q3UGL7;Q8BXU2;Q3ULW8;E9PX17
Flii	1035400	1281100	954730	1147500	1099700	1111100	714720	1049600	1213300	G	12	Q9JJ28	Protein flightless-1 homolog	Q9JJ28
Nov	259950	434320	273640	320990	349100	290330	NaN	538250	419550	G	4	Q64299;Q3U2X7	Protein NOV homolog	Q64299;Q3U2X7
Atp5a1	761560	760510	751590	716350	801900	774840	650980	738940	788550	G	14	D3Z6F5;Q03265	ATP synthase subunit alpha;ATP synthase subunit alpha, mitochondrial	D3Z6F5;Q03265
Hnrnpa1	2224402	2211201	2155500	2018800	2087401	2121301	1481100	2000801	1841900	G	15	Q3U7F3;Q3TIK8;Q5EBP8;Q3UK83;P49312;Q3TFB1	Heterogeneous nuclear ribonucleoprotein A1;Heterogeneous nuclear ribonucleoprotein A1, N-terminally processed	Q3U7F3;Q3TIK8;Q5EBP8;Q3UK83;P49312;Q3TFB1
Rbm3	240210	294440	225400	209260	275310	154520	NaN	204760	157990	G	4	Q545K5;Q8BG13;O89086;S4R2M6;Q5RJV3	Putative RNA-binding protein 3	Q545K5;Q8BG13;O89086;S4R2M6;Q5RJV3
Mta2	396810	500260	426310	585730	511450	524210	NaN	347500	353590	G	5	Q3UDZ8;Q9R190;Q3TZP3	Metastasis-associated protein MTA2	Q3UDZ8;Q9R190;Q3TZP3
Pgam1	398790	363960	404690	449310	490210	472490	NaN	397690	414880	G	3	Q6NWV5;Q3U7Z6;Q9DBJ1	Phosphoglycerate mutase 1	Q6NWV5;Q3U7Z6;Q9DBJ1
Colgalt1	358310	322160	318710	288680	369680	325800	NaN	347990	309500	G	5	Q8K297	Procollagen galactosyltransferase 1	Q8K297
Macf1	452530	472560	415490	386930	409790	420600	NaN	360030	351200	G	0	B1ARU1;E9QA63;B1ARU4;E9PVY8;Q9QXZ0;A0A0A0MQA6;E9QNP1;Q80TZ5	Microtubule-actin cross-linking factor 1	B1ARU1;E9QA63;B1ARU4;E9PVY8;Q9QXZ0;A0A0A0MQA6;E9QNP1;Q80TZ5
Col18a1	3800500	3684701	3015999	3507700	3181699	3589802	3051502	3233802	3034902	G	11	E9QPX1;P39061	Collagen alpha-1(XVIII) chain;Endostatin	E9QPX1;P39061
Mcm6	1027601	941570	843580	895470	844069	920360	766120	917050	776190	G	13	Q542I2;P97311;Q3ULG5;Q3UC10	DNA replication licensing factor MCM6	Q542I2;P97311;Q3ULG5;Q3UC10
Plat	1662100	1696399	1538400	1653100	1569701	1562101	1517599	1654501	1428200	G	7	P11214	Tissue-type plasminogen activator;Tissue-type plasminogen activator chain A;Tissue-type plasminogen activator chain B	P11214
Sart1	1729699	1550199	1347700	1674201	1551001	1601401	1416401	1606800	1564800	G	12	Q9Z315	U4/U6.U5 tri-snRNP-associated protein 1	Q9Z315
Gcn1l1	383900	NaN	NaN	142220	194350	204530	NaN	NaN	NaN	G	6	Q3UHQ5;E9PVA8;B2RWW6;Q8BIX2;Q6PGM5;Q8CHH7		Q3UHQ5;E9PVA8;B2RWW6;Q8BIX2;Q6PGM5;Q8CHH7
Nsun2	2056900	2228399	2195201	2098600	2237500	1911601	2049099	2005101	2204199	H	19	Q1HFZ0;H3BKN0	tRNA (cytosine(34)-C(5))-methyltransferase	Q1HFZ0;H3BKN0
Arf5	222340	241420	257410	277830	329450	NaN	263590	NaN	254190	H	1	P84084	ADP-ribosylation factor 5	P84084
Ppp1cc	329920	336220	343910	358320	375920	310580	299820	299750	335590	H	2	Q6ZWM8;Q3U7K1;P63087	Serine/threonine-protein phosphatase;Serine/threonine-protein phosphatase PP1-gamma catalytic subunit	Q6ZWM8;Q3U7K1;P63087
Psma2	108160	159760	203130	142160	171790	134830	82991	77832	133150	H	4	Q3UWT6;P49722;Q8BKE0;Q9CZ58	Proteasome subunit alpha type;Proteasome subunit alpha type-2	Q3UWT6;P49722;Q8BKE0;Q9CZ58
Tmem43	413730	273300	1156001	403370	852660	407750	NaN	NaN	484810	H	3	Q9DBS1	Transmembrane protein 43	Q9DBS1
Smc2	429920	400670	374340	445470	262680	253220	322180	278680	313750	I	11	Q3ULS2;Q8CG48	Structural maintenance of chromosomes protein;Structural maintenance of chromosomes protein 2	Q3ULS2;Q8CG48
Hmgb1	1694700	1636601	1701300	1756800	1424500	1388199	1383600	1372200	1461901	I	9	Q8C7C4;Q8BNM0;Q58EV5;Q497Z6;Q3UBK2;P63158;Q8BQ02;Q6P202;Q3UJK0;D3YZ18	High mobility group protein B1	Q8C7C4;Q8BNM0;Q58EV5;Q497Z6;Q3UBK2;P63158;Q8BQ02;Q6P202;Q3UJK0;D3YZ18
Rpa1	205450	195400	203330	232420	141680	134240	182780	207700	191430	I	3	Q5SWN2;Q3U8B3;Q8VEE4	Replication protein A 70 kDa DNA-binding subunit;Replication protein A 70 kDa DNA-binding subunit, N-terminally processed	Q5SWN2;Q3U8B3;Q8VEE4
Eif4b	299250	274500	402970	376710	235280	217920	256090	285290	262840	I	9	Q3TDD8;Q3UGC0;Q3TSY9;Q3TLQ9;Q8BGD9;Q3THB0;B2RWE8;Q922K6	Eukaryotic translation initiation factor 4B	Q3TDD8;Q3UGC0;Q3TSY9;Q3TLQ9;Q8BGD9;Q3THB0;B2RWE8;Q922K6
Ddx1	3036800	2861102	2804999	2942399	2733299	2611402	2726200	2848699	2941501	I	18	Q922B8;Q91VR5;Q3V1Z7	ATP-dependent RNA helicase DDX1	Q922B8;Q91VR5;Q3V1Z7
Ap3m1	407710	394550	239390	385270	312840	220070	189680	331430	354130	I	3	H7BWY2;Q9DBU8;Q9JKC8	AP-3 complex subunit mu-1	H7BWY2;Q9DBU8;Q9JKC8
Atp6v1a	NaN	NaN	NaN	85984	76769.1	85549.1	NaN	NaN	NaN	I	4	P50516;D3Z1B9;D3YZ23;D3YWH3	V-type proton ATPase catalytic subunit A	P50516;D3Z1B9;D3YZ23;D3YWH3
Brd1	171730	148860	139780	146300	145280	136790	144540	133680	164090	I	2	Q3UE68;E9Q412;Q571F6;G5E8P1;E9PZ26		Q3UE68;E9Q412;Q571F6;G5E8P1;E9PZ26
Serpinb6b	724730	522440	333700	429080	366530	361700	398680	381270	445860	I	6	O08804;F7B9A0;Q3TAM4		O08804;F7B9A0;Q3TAM4
Capza2	346670	414450	446630	396610	332500	424090	316850	308710	393810	I	3	Q5DQJ3;Q3UCD2;Q3UBZ3;P47754;D6RCW7	F-actin-capping protein subunit alpha-2	Q5DQJ3;Q3UCD2;Q3UBZ3;P47754;D6RCW7
Psmb6	238990	253260	271800	192820	NaN	NaN	NaN	NaN	211790	I	2	Q60692	Proteasome subunit beta type-6	Q60692
Exosc2	222850	222030	253790	NaN	NaN	198110	NaN	NaN	NaN	I	3	A2AV19;Q3TKQ3;Q8VBV3	Exosome complex component RRP4	A2AV19;Q3TKQ3;Q8VBV3
Hist1h3i;Hist1h3a;H3f3a	9361597	2382599	8042097	4159300	NaN	9925197	4532602	NaN	4985200	I	1	A1L0V4;P68433;F8WI35	Histone H3;Histone H3.1	A1L0V4;P68433;F8WI35
Inpp5d	1024401	1130100	987010	920980	1020300	1048300	981090	855830	990440	I	13	Q9ES52	Phosphatidylinositol 3,4,5-trisphosphate 5-phosphatase 1	Q9ES52
Paics	376560	654930	407790	355490	454500	475010	369550	277670	289090	I	10	Q9DCL9	Multifunctional protein ADE2;Phosphoribosylaminoimidazole-succinocarboxamide synthase;Phosphoribosylaminoimidazole carboxylase	Q9DCL9
Lrrc47	2498800	2611699	2407099	2154799	2687501	2240801	2276300	2045700	2136999	I	17	B1AX98;Q505F5;E9PV22	Leucine-rich repeat-containing protein 47	B1AX98;Q505F5;E9PV22
Rpp14	250110	236500	207840	NaN	98997	59399	NaN	50698	NaN	I	1	Q9CQH8	Ribonuclease P protein subunit p14	Q9CQH8
Pdia4	267660	251450	230280	211380	170970	129660	NaN	NaN	NaN	I	4	P08003	Protein disulfide-isomerase A4	P08003
Kif5b	1276200	1454600	1333000	1231401	1131900	1024999	1072600	775870	913550	I	22	Q61768;E9QAK5	Kinesin-1 heavy chain	Q61768;E9QAK5
Dynll1;BC048507;Dynll2	151910	371750	217840	169710	150640	NaN	177710	NaN	NaN	I	2	Q9D6F6;P63168;Q80ZS7;Q9D0M5	Dynein light chain 1, cytoplasmic;Dynein light chain 2, cytoplasmic	Q9D6F6;P63168;Q80ZS7;Q9D0M5
Psmc2	311310	301220	278840	294280	296660	306310	290540	221830	291270	I	6	Q3UIH5;P46471;Q3U5V3;Q8BVQ9	26S protease regulatory subunit 7	Q3UIH5;P46471;Q3U5V3;Q8BVQ9
Elavl1	465890	486490	473090	372570	416920	341890	298550	NaN	302920	I	3	Q8BTQ1;Q8BW03;Q8BVF8;Q8BM84;Q3UFF9;P70372;Q3TT05	ELAV-like protein 1	Q8BTQ1;Q8BW03;Q8BVF8;Q8BM84;Q3UFF9;P70372;Q3TT05
Trim25	299610	279640	273520	197940	255750	215250	238150	NaN	277430	I	3	Q5SU72;Q3TU94;Q5SU71;Q3U3X7;Q61510;Q6PIH1;Q922N9	E3 ubiquitin/ISG15 ligase TRIM25	Q5SU72;Q3TU94;Q5SU71;Q3U3X7;Q61510;Q6PIH1;Q922N9
Ccar1	489170	426680	402420	292180	172710	203810	194460	NaN	261740	I	5	Q8CH18	Cell division cycle and apoptosis regulator protein 1	Q8CH18
Snrpd1	2227400	2438099	1673099	562070	509470	616450	476220	NaN	403170	I	4	P62315	Small nuclear ribonucleoprotein Sm D1	P62315
Eif3k	744480	901700	776430	464990	493260	449740	419530	270580	505940	I	5	Q9DBZ5	Eukaryotic translation initiation factor 3 subunit K	Q9DBZ5
Arcn1	353730	233040	337270	126920	168300	159180	170650	NaN	214440	I	5	Q5XJY5;Q3U4S9;Q8C0G7;Q8R1S6	Coatomer subunit delta	Q5XJY5;Q3U4S9;Q8C0G7;Q8R1S6
Nmt2	976070	954860	978900	859130	909760	879360	891800	814240	901190	I	9	Q8CFK1;A2AJH3;Q3THR4;O70311	Glycylpeptide N-tetradecanoyltransferase;Glycylpeptide N-tetradecanoyltransferase 2	Q8CFK1;A2AJH3;Q3THR4;O70311
Rrbp1	783150	506990	540570	734830	660300	548680	476400	357650	448260	I	4	A2AVJ7;Q99PL5	Ribosome-binding protein 1	A2AVJ7;Q99PL5
Hist1h1d	10500010	11499990	8152197	15100000	14400000	11300000	12700010	3736198	2936399	I	0	Q149Z9;P43277	Histone H1.3	Q149Z9;P43277
Hk1	289230	337950	303070	417340	383290	390230	350700	NaN	NaN	I	3	Q3UE51;G3UVV4;Q6GQU1;Q3UPC4;Q3TJE3;P17710;Q3TTB4	Hexokinase-1	Q3UE51;G3UVV4;Q6GQU1;Q3UPC4;Q3TJE3;P17710;Q3TTB4
Mta1;Mta3	234500	230510	245270	225380	259130	248540	236770	NaN	NaN	I	4	M1VB37;M1VHG3;F8WHY8;M1VHG6;Q2KHS8;E9PX23;M1VHG1;M1VMF6;Q8K4B0;M1VQI8;M1V1V1;M1VQI9;Q3UKM9;Q3U3A7;E9Q794;A4FTZ3;Q6ZPV1;Q3UII8;Q924K8	Metastasis-associated protein MTA1;Metastasis-associated protein MTA3	M1VB37;M1VHG3;F8WHY8;M1VHG6;Q2KHS8;E9PX23;M1VHG1;M1VMF6;Q8K4B0;M1VQI8;M1V1V1;M1VQI9;Q3UKM9;Q3U3A7;E9Q794;A4FTZ3;Q6ZPV1;Q3UII8;Q924K8
Kars	2226299	2321699	1643800	1679399	1719501	2004500	1285700	1425201	1642299	I	16	Q8C292;Q8C1V4;Q3TIV6;Q99MN1;Q8CFK5;Q8R2P8	Lysine--tRNA ligase	Q8C292;Q8C1V4;Q3TIV6;Q99MN1;Q8CFK5;Q8R2P8
Eif2s1	8378201	6755101	6455396	6741896	6535196	6798599	5596398	5749799	5231698	I	22	Q6ZWX6;Q9CV24	Eukaryotic translation initiation factor 2 subunit 1	Q6ZWX6;Q9CV24
Rac1;Rac3;Rac2	4688801	3862301	3345601	3070202	3720799	3612898	2596300	3148400	2860999	I	11	K7Q7T7;P63001;Q9D859;Q8BPG5;Q3TLP8;Q8C4N8;Q14A12;P60764;A2AC13;Q8QZS2;Q05144	Ras-related C3 botulinum toxin substrate 1;Ras-related C3 botulinum toxin substrate 3;Ras-related C3 botulinum toxin substrate 2	K7Q7T7;P63001;Q9D859;Q8BPG5;Q3TLP8;Q8C4N8;Q14A12;P60764;A2AC13;Q8QZS2;Q05144
Cdc42bpb	1932900	1706400	1443099	1607801	1859199	1707201	1223401	1409700	1326100	I	17	B2RQQ7;Q7TT50	Serine/threonine-protein kinase MRCK beta	B2RQQ7;Q7TT50
Anxa7	473040	419190	383070	363260	559950	413620	195910	333420	256450	I	5	Q922A2;Q3TJ49;Q07076;Q8BP75;Q3UYL7;Q8CCV9	Annexin;Annexin A7	Q922A2;Q3TJ49;Q07076;Q8BP75;Q3UYL7;Q8CCV9
Naa15	1736801	1713100	1716301	1498099	1939999	1465801	1137600	1375401	1193800	I	15	A0A0A6YW80;G3X8Y3;Q80UM3	N-alpha-acetyltransferase 15, NatA auxiliary subunit	A0A0A6YW80;G3X8Y3;Q80UM3
Bub3	433280	425440	453400	445870	484820	431840	352540	372770	387470	I	4	Q9WVA3	Mitotic checkpoint protein BUB3	Q9WVA3
Rpl4	16700010	17800010	17200010	17300010	16600000	15900000	12300000	13300000	11700000	I	38	Q564E8;Q9D8E6;Q9CSM5	60S ribosomal protein L4	Q564E8;Q9D8E6;Q9CSM5
Hsp90b1	2110400	2301699	2132399	2210099	2277200	1965501	1507999	1694100	1613201	I	22	Q91V38;Q3UAD6;P08113;Q3UBU0;Q3TUD6;Q8CCY5;F7C312	Endoplasmin	Q91V38;Q3UAD6;P08113;Q3UBU0;Q3TUD6;Q8CCY5;F7C312
Ctps1	493230	524650	663950	554780	607880	623490	201270	227750	276500	I	10	P70698	CTP synthase 1	P70698
Rpl5	65599960	68699960	70699990	64999960	67500020	65500040	39500010	42000020	42900020	I	36	Q58EU6;P47962;Q3TKR5;Q3U850;D3YYV8;Q3THE1	60S ribosomal protein L5	Q58EU6;P47962;Q3TKR5;Q3U850;D3YYV8;Q3THE1
Sptan1	6325904	6145601	5813701	6152096	6154496	6089198	4768703	4909401	4866898	I	1	P16546	Spectrin alpha chain, non-erythrocytic 1	P16546
Rpl7	23100000	21600010	21600010	23199990	22799990	22400010	15699990	14200000	16100000	I	27	Q5M9N8;Q3UBI6;P14148;Q3TK73;F6XI62	60S ribosomal protein L7	Q5M9N8;Q3UBI6;P14148;Q3TK73;F6XI62
Ywhaz	3691898	3547402	3684102	3472499	3601800	3767900	3049099	3042599	3256502	I	13	P63101	14-3-3 protein zeta/delta	P63101
Jup	1223401	1316000	1054200	1250000	1335100	1543200	965471	852410	908880	I	14	Q02257	Junction plakoglobin	Q02257
Ywhae	1553400	1686600	1716600	1806800	1761300	1834701	1376700	1357399	1404299	I	10	Q5SS40;P62259;Q8BPH1;F6WA09;D6REF3	14-3-3 protein epsilon	Q5SS40;P62259;Q8BPH1;F6WA09;D6REF3
H3f3a;H3f3c	1318100	1386501	1775599	5458401	7183002	2960501	NaN	NaN	NaN	I	1	P84244;P02301;E0CZ27	Histone H3.3;Histone H3.3C;Histone H3	P84244;P02301;E0CZ27
Numa1	1251101	1400101	1188300	1572199	1798799	1501299	906850	909740	825390	I	18	Q80Y35;E9Q7G0		Q80Y35;E9Q7G0
Hist2h2aa1;Hist1h2al;Hist2h2ac	125999900	152000100	123000000	161000000	178000100	144000000	77900020	84799980	81000060	I	3	B2RWH3;Q6GSS7;F8WIX8;Q149V4;Q64523	Histone H2A;Histone H2A type 2-A;Histone H2A type 2-C	B2RWH3;Q6GSS7;F8WIX8;Q149V4;Q64523
Hist1h1e	19999990	18500000	16700010	23500020	23900000	28300010	9418305	13900010	8124298	I	9	P43274	Histone H1.4	P43274
Myh10	990990	1079901	975940	1099500	1084300	1149999	775150	807210	758330	I	12	Q5SV64;Q3UH59;Q61879;Q80T68;Q8BLI1;Q8BLI3	Myosin-10	Q5SV64;Q3UH59;Q61879;Q80T68;Q8BLI1;Q8BLI3
Rpl14;Rpl14-ps1	8249198	8768497	8426500	9492095	9585605	9445602	5238397	5682804	5349403	I	13	Q9CR57;Q569Z0;Q9CWK0	60S ribosomal protein L14	Q9CR57;Q569Z0;Q9CWK0
Arpc2	1550199	1608400	1478799	1571700	1566500	1725100	1229400	1291001	1173000	I	7	Q9CVB6;Q3UA52;Q4FZG5;D3YXG6	Actin-related protein 2/3 complex subunit 2	Q9CVB6;Q3UA52;Q4FZG5;D3YXG6
Hist1h2bf;Hist1h2bj;Hist1h2bp	78499970	71900040	91900020	78900020	71500020	78300020	49800020	41699980	55900010	I	0	P10853;A0JLV3;Q8CGP2	Histone H2B type 1-F/J/L;Histone H2B;Histone H2B type 1-P	P10853;A0JLV3;Q8CGP2
Ddx58	583400	539380	676570	606320	529380	557120	421590	388620	441440	I	8	A1L0V6;A7YY79;Q6Q899;A2AP29;Q3U1I9;Q3KQQ7;Q05CC6	Probable ATP-dependent RNA helicase DDX58	A1L0V6;A7YY79;Q6Q899;A2AP29;Q3U1I9;Q3KQQ7;Q05CC6
Gnb2l1	5343303	5566101	5511897	4904302	4995697	5299502	4677298	4702900	4339298	I	17	P68040	Guanine nucleotide-binding protein subunit beta-2-like 1;Guanine nucleotide-binding protein subunit beta-2-like 1, N-terminally processed	P68040
Sept10	350930	427860	396070	319620	366570	372510	268120	292190	252030	I	4	Q8C650	Septin-10	Q8C650
Capn2	1825601	2001801	2223499	1734100	1966699	1869799	1557801	1619100	1556500	I	24	O08529;Q3U3A8;Q3U8S5;Q8BPV9;Q8R486	Calpain-2 catalytic subunit	O08529;Q3U3A8;Q3U8S5;Q8BPV9;Q8R486
Snx9	1068801	1326100	1372001	765900	1115000	824060	746840	610600	696230	I	8	Q9CZK0;Q3U1P2;Q3TZU7;Q91VH2	Sorting nexin;Sorting nexin-9	Q9CZK0;Q3U1P2;Q3TZU7;Q91VH2
Rpl22	5222002	6233700	6267498	5056898	4773800	4969302	4002803	3976099	4187699	I	8	Q4VAG4;P67984	60S ribosomal protein L22	Q4VAG4;P67984
Ctgf;fisp-12	2787001	4122299	3508002	2775400	2465000	2005101	1786201	1495800	1552400	I	10	P29268;Q91V29	Connective tissue growth factor	P29268;Q91V29
Prpf38a	546780	615840	608610	523820	547210	469500	421130	423210	424220	I	5	B2RTE3;Q4FK66	Pre-mRNA-splicing factor 38A	B2RTE3;Q4FK66
Snrnp40	662690	694090	647400	683900	512150	603830	482070	412010	415190	I	5	Q6PE01;Q3UFK4	U5 small nuclear ribonucleoprotein 40 kDa protein	Q6PE01;Q3UFK4
Srp9	1044599	1193600	804530	613320	NaN	577180	NaN	NaN	NaN	I	3	Q5EAT0;Q3UIK3;P49962;D3YZX8	Signal recognition particle 9 kDa protein	Q5EAT0;Q3UIK3;P49962;D3YZX8
Timp3	4239002	4468598	3796798	4094300	3918300	3626902	3292498	3386600	3590200	I	9	Q54AE5;P39876	Metalloproteinase inhibitor 3	Q54AE5;P39876
Hspa5	4521099	4677897	4387600	4365399	4437501	4241799	3826798	3943401	4006000	I	27	Q3U9G2;P20029;Q3TWF2;Q9DC41;Q3TKF8;Q3TI47;Q3U7T8;Q3U6V3;Q3UEM8	78 kDa glucose-regulated protein	Q3U9G2;P20029;Q3TWF2;Q9DC41;Q3TKF8;Q3TI47;Q3U7T8;Q3U6V3;Q3UEM8
Farsb	1179100	919720	931360	668020	742520	704560	400230	582140	616600	I	10	Q3TG12;Q9CZU5;Q9WUA2;Q3TI98;Q8C644;Q3UYC2;Q3TMX6	Phenylalanine--tRNA ligase beta subunit	Q3TG12;Q9CZU5;Q9WUA2;Q3TI98;Q8C644;Q3UYC2;Q3TMX6
Dync1h1	5854000	5908303	5550698	4576897	4593197	4444400	3373900	3426598	3714100	I	63	Q9JHU4	Cytoplasmic dynein 1 heavy chain 1	Q9JHU4
Rps20	3606298	3387402	3029698	2398100	2284199	2070501	1393300	1718401	1793999	I	5	Q5BLK2;P60867	40S ribosomal protein S20	Q5BLK2;P60867
Rpl13a	5833103	6041902	5484297	4643202	4885600	4833599	3323299	3890303	3869799	I	1	Q5M9M0;P19253;Q3TDS9;S4R281	60S ribosomal protein L13a	Q5M9M0;P19253;Q3TDS9;S4R281
Anxa5	1078400	1029100	1164400	921720	963130	893500	662140	715120	695660	I	8	P48036	Annexin A5	P48036
Eif3d	2337301	2021300	2214900	1832200	2124399	1651800	1458900	1510699	1405301	I	16	O70194	Eukaryotic translation initiation factor 3 subunit D	O70194
Gvin1	2592599	2376801	2291400	1898600	2199100	1803500	1428901	1424101	1378200	I	37	L7N451;Q80SU7	Interferon-induced very large GTPase 1	L7N451;Q80SU7
Srsf2	819300	889730	602180	317730	578250	398620	NaN	NaN	NaN	I	4	Q8C671;Q62093	Serine/arginine-rich splicing factor 2	Q8C671;Q62093
Eif3i	1751100	1442001	1548599	1391499	1323300	1475799	839520	796620	826520	I	10	Q9QZD9;Q3T9Y8	Eukaryotic translation initiation factor 3 subunit I	Q9QZD9;Q3T9Y8
Sptbn1	6232703	6328104	6484204	5655499	5747800	5786403	4261202	4227898	4218099	I	54	Q62261;A0A0A0MQG2;Q5DTR4	Spectrin beta chain, non-erythrocytic 1	Q62261;A0A0A0MQG2;Q5DTR4
Rps15a	8278500	7880100	7994003	6965504	6139600	6640502	4131902	3913201	4006498	I	13	Q5M9M4;P62245;F8WJ41;D3YVB4	40S ribosomal protein S15a	Q5M9M4;P62245;F8WJ41;D3YVB4
Cyfip1	2793401	2576202	2494199	2263501	2169400	2236001	1717199	1605800	1599900	I	23	Q7TMB8	Cytoplasmic FMR1-interacting protein 1	Q7TMB8
Msn	153000100	148000000	144999900	137000000	135000000	136000000	122000100	118999900	121000000	I	81	P26041;Q3TZQ2;Q05DU4	Moesin	P26041;Q3TZQ2;Q05DU4
Rnf213	1434300	1347399	1192100	1111799	1080201	1192600	685470	823440	742300	I	26	F7A6H4;E9Q555	E3 ubiquitin-protein ligase RNF213	F7A6H4;E9Q555
Bclaf1	1057801	1016100	969270	1009600	821570	919370	636670	662840	680740	I	4	A0A087WQA0;Q3UR37;F8WI22;Q3UDL9;Q8K019;Q05C67;Q3TRC6;A0A087WRN1;Q3TSZ0	Bcl-2-associated transcription factor 1	A0A087WQA0;Q3UR37;F8WI22;Q3UDL9;Q8K019;Q05C67;Q3TRC6;A0A087WRN1;Q3TSZ0
Mcm5	1267900	1229200	1528901	1230800	1257201	1154699	1185599	1203799	1249800	I	8	Q8BQ03;Q52KC3;P49718	DNA replication licensing factor MCM5	Q8BQ03;Q52KC3;P49718
Pabpc1;Pabpc6	1668800	1820600	2124200	1561401	1745200	1565700	1611399	1586601	1540800	I	14	Q8BN32;Q3U8U8;P29341;Q99KL3;Q9D4E6	Polyadenylate-binding protein 1	Q8BN32;Q3U8U8;P29341;Q99KL3;Q9D4E6
Cand1	374240	369040	549000	343820	336730	380380	368570	360300	395600	I	10	Q6ZQ38;Q3UMI9	Cullin-associated NEDD8-dissociated protein 1	Q6ZQ38;Q3UMI9
Capza1	617450	697990	826270	505570	623410	628170	558620	573970	659640	I	5	Q5RKN9;Q3UAS2;P47753;Q3TLJ0;Q3UJV2	F-actin-capping protein subunit alpha-1	Q5RKN9;Q3UAS2;P47753;Q3TLJ0;Q3UJV2
Ywhab	402830	569470	509490	348720	412740	365520	323750	321760	470090	I	3	A2A5N2;Q9CQV8;A2A5N1	14-3-3 protein beta/alpha;14-3-3 protein beta/alpha, N-terminally processed	A2A5N2;Q9CQV8;A2A5N1
Fus	1544400	1646199	1428000	1404299	1399399	1180401	1301100	1462100	1255800	I	5	Q8CFQ9;Q564D0;Q3USY4;P56959;G3UXT7;Q3UK30	RNA-binding protein FUS	Q8CFQ9;Q564D0;Q3USY4;P56959;G3UXT7;Q3UK30
Psma3	296610	363270	293290	210150	217620	NaN	252390	247580	NaN	I	3	Q9DCD8;Q58EV4;O70435	Proteasome subunit alpha type;Proteasome subunit alpha type-3	Q9DCD8;Q58EV4;O70435
Mov10	206540	301270	253800	NaN	204250	NaN	188300	174390	NaN	I	5	Q3UD86;Q3TFC0;D3YVL0;Q69ZE2;E9PW39;P23249	Putative helicase MOV-10	Q3UD86;Q3TFC0;D3YVL0;Q69ZE2;E9PW39;P23249
Rpl36;Gm8973	2712599	1978000	1980701	2166301	1692300	1222099	1640201	1817500	1143799	I	6	Q6ZWZ4;Q5M9L1;P47964;D3YX71	60S ribosomal protein L36	Q6ZWZ4;Q5M9L1;P47964;D3YX71
Gm10036;Rpl11	11000000	9652204	10100010	9744302	9722002	9205105	9743297	10200000	8676199	I	6	E9PYL9;Q9CXW4;Q8VC94;A2BH06	60S ribosomal protein L11	E9PYL9;Q9CXW4;Q8VC94;A2BH06
Ywhah	1083300	907260	1179299	957330	943240	852210	857870	936980	697510	I	6	P68510	14-3-3 protein eta	P68510
Ephx1	378030	402050	440650	297320	NaN	190720	225600	244200	NaN	I	2	Q6PEV0;E9PWK1;Q8K2W5;Q9D379;F6YTS6	Epoxide hydrolase 1	Q6PEV0;E9PWK1;Q8K2W5;Q9D379;F6YTS6
Esyt2	1448601	1313299	1235500	874010	737040	730290	969040	973480	663110	I	15	Q3TZZ7	Extended synaptotagmin-2	Q3TZZ7
Krr1	498050	515050	403880	317160	311730	285940	545910	446320	NaN	I	3	G3UZA0;Q8BGA5	KRR1 small subunit processome component homolog	G3UZA0;Q8BGA5
Erh	355560	346750	354060	257370	216820	242930	428750	232390	NaN	I	4	Q4FZH7;P84089;G3UW85	Enhancer of rudimentary homolog	Q4FZH7;P84089;G3UW85
Impdh2	273210	313180	307750	125920	161870	162270	218570	185830	NaN	I	4	A0A0A6YY72;Q3UPJ2;Q3UAT9;Q3U9N8;P24547;O89058	Inosine-5-monophosphate dehydrogenase;Inosine-5-monophosphate dehydrogenase 2	A0A0A6YY72;Q3UPJ2;Q3UAT9;Q3U9N8;P24547;O89058
Eps15l1	635480	190330	247460	263200	285130	66143	NaN	213240	166900	I	9	Q60902	Epidermal growth factor receptor substrate 15-like 1	Q60902
Rpn1	615760	433710	573080	513000	591960	369310	318230	338950	331170	I	7	Q5RKP4;Q8BMR3;Q3U900;Q91YQ5;Q99LY0	Dolichyl-diphosphooligosaccharide--protein glycosyltransferase subunit 1	Q5RKP4;Q8BMR3;Q3U900;Q91YQ5;Q99LY0
Hip1	120430	110980	152560	NaN	NaN	NaN	NaN	NaN	NaN	I	4	Q8VD75	Huntingtin-interacting protein 1	Q8VD75
Thoc6	165630	165600	146990	103500	103880	NaN	NaN	NaN	NaN	I	2	D3Z131;Q5U4D9;D3YUL7;F6S2T7;D3Z132	THO complex subunit 6 homolog	D3Z131;Q5U4D9;D3YUL7;F6S2T7;D3Z132
Purb	417230	406070	389820	352990	356960	230150	281590	292610	266760	I	4	O35295	Transcriptional activator protein Pur-beta	O35295
Nckap1	538260	484700	464340	339990	444380	248560	297160	306850	328810	I	6	A1L0U6;A2AS98;P28660	Nck-associated protein 1	A1L0U6;A2AS98;P28660
Srek1	353510	285600	249180	230570	243860	NaN	NaN	151030	NaN	I	3	Q6P3Z1;Q8BZX4	Splicing regulatory glutamine/lysine-rich protein 1	Q6P3Z1;Q8BZX4
Gm9825;Rnps1	1252100	1251101	1289900	504030	539790	NaN	NaN	357110	586920	I	4	J3QK23;Q99M28;Q62150	RNA-binding protein with serine-rich domain 1	J3QK23;Q99M28;Q62150
Atrx	137080	153580	131910	107460	NaN	74791	NaN	NaN	NaN	I	3	Q61687;Q8BSH0;F6RDB7	Transcriptional regulator ATRX	Q61687;Q8BSH0;F6RDB7
Thrap3	1162600	1304000	1274500	1131300	961030	970331	711640	995240	872740	I	11	Q569Z6;Q8BZN7;Q91VL2	Thyroid hormone receptor-associated protein 3	Q569Z6;Q8BZN7;Q91VL2
Psmd11	432570	437990	580400	310120	299300	278850	144410	302310	274540	I	5	Q5BKQ9;Q497E8;Q3UWW9;Q3THG2;Q8BG32;Q7TMI0;Q8BK73;G3UXL5;G3UYH2;Q8C0Z6;Q8K2N7	26S proteasome non-ATPase regulatory subunit 11	Q5BKQ9;Q497E8;Q3UWW9;Q3THG2;Q8BG32;Q7TMI0;Q8BK73;G3UXL5;G3UYH2;Q8C0Z6;Q8K2N7
Cpsf3	663910	639750	644760	480010	357600	358500	267610	759440	286260	I	6	Q3UDS1;Q3U057;Q3TC91;Q9QXK7;Q8BRA5;Q9CWL0	Cleavage and polyadenylation specificity factor subunit 3	Q3UDS1;Q3U057;Q3TC91;Q9QXK7;Q8BRA5;Q9CWL0
Psma6	371140	510670	482920	299310	321680	237880	220250	371500	244490	I	4	Q9QUM9;E0CXB1	Proteasome subunit alpha type-6	Q9QUM9;E0CXB1
Capns1	527860	660170	548750	516380	487470	453800	364830	542520	364460	I	5	D3YW48;O88456	Calpain small subunit 1	D3YW48;O88456
Ywhag	888390	1010200	1130100	875860	811220	841480	636580	969670	698110	I	10	A8IP69;P61982	14-3-3 protein gamma;14-3-3 protein gamma, N-terminally processed	A8IP69;P61982
Dnaja1	226490	338480	326950	NaN	337040	NaN	NaN	NaN	240180	I	8	Q5NTY0;Q3TK61;P63037;B1AXY1	DnaJ homolog subfamily A member 1	Q5NTY0;Q3TK61;P63037;B1AXY1
Vangl1	192510	245100	169790	154140	163400	NaN	NaN	152880	165330	I	3	F8WI52;Q3UXU7;Q80Z96	Vang-like protein 1	F8WI52;Q3UXU7;Q80Z96
Supt5h	334290	271410	292460	284270	228580	292350	208980	236580	241820	I	3	O55201	Transcription elongation factor SPT5	O55201
Ssr1	237730	171040	203990	126170	NaN	128110	NaN	135750	126960	I	2	Q3TV94;Q52PE3;Q9CY50	Translocon-associated protein subunit alpha	Q3TV94;Q52PE3;Q9CY50
Ppp2r1a	817830	969660	1033100	831650	812370	857330	795090	802610	726430	I	10	Q76MZ3;Q7TMX2;Q8C2E1	Serine/threonine-protein phosphatase 2A 65 kDa regulatory subunit A alpha isoform	Q76MZ3;Q7TMX2;Q8C2E1
Eif3h	653400	1254901	1108400	536400	426520	496750	336860	472990	474340	I	8	Q8BTX5;Q5M9L0;Q91WK2;Q3TII2;Q3THW7;Q3TIK5	Eukaryotic translation initiation factor 3 subunit H	Q8BTX5;Q5M9L0;Q91WK2;Q3TII2;Q3THW7;Q3TIK5
Hdac1;Gm10093	675010	920060	928360	681360	526940	615410	578820	587000	563460	I	4	Q58E49;D3YYI8;O09106	Histone deacetylase;Histone deacetylase 1	Q58E49;D3YYI8;O09106
Naglu	231200	238680	324890	NaN	NaN	NaN	NaN	NaN	NaN	I	3	O88325;O54752		O88325;O54752
Ipo9	233100	337540	370960	NaN	NaN	NaN	NaN	NaN	NaN	I	4	Q4G0B8;E9QKZ2;Q91YE6;E0CXB2;E0CY46	Importin-9	Q4G0B8;E9QKZ2;Q91YE6;E0CXB2;E0CY46
Rpl27	5952003	6145999	6120304	5633299	4826402	5861497	5244800	5099402	5080903	I	11	Q5BLJ9;P61358;Q9CSM4	60S ribosomal protein L27	Q5BLJ9;P61358;Q9CSM4
Cnbp	319870	487830	437550	236450	NaN	291050	183870	161570	188500	I	4	Q3U935;Q3ULK8;D3YYF6;Q3U5V2;Q5QJQ9;P53996	Cellular nucleic acid-binding protein	Q3U935;Q3ULK8;D3YYF6;Q3U5V2;Q5QJQ9;P53996
Psmd6	591670	608690	790360	216830	231030	331300	598390	329490	341700	I	7	Q99JI4;Q8C1T2	26S proteasome non-ATPase regulatory subunit 6	Q99JI4;Q8C1T2
Clic1	1387100	1364200	1433800	1019500	1081399	1103701	1313001	1170500	1031300	I	8	Q542F1;Q9Z1Q5;Q3TIP8	Chloride intracellular channel protein 1	Q542F1;Q9Z1Q5;Q3TIP8
Rpn2	172350	228580	215800	90177	100430	NaN	NaN	92365	132680	I	4	Q61833;A2ACG7;Q3U505;Q9DBG6	Dolichyl-diphosphooligosaccharide--protein glycosyltransferase subunit 2	Q61833;A2ACG7;Q3U505;Q9DBG6
Tjp2	1753301	1883201	2078900	1235001	1483301	1245099	1364499	1612301	1167900	I	12	Q9Z0U1	Tight junction protein ZO-2	Q9Z0U1
Actr1b	171090	147380	163800	NaN	NaN	NaN	NaN	NaN	NaN	I	2	Q8R5C5	Beta-centractin	Q8R5C5
Psmc6	370380	465640	392570	239060	327430	391970	279300	335510	258240	I	7	Q14AQ1;P62334;Q8QZS9	26S protease regulatory subunit 10B	Q14AQ1;P62334;Q8QZS9
Hnrnpd	1517800	1447199	1435101	1227199	1304800	1366301	1316900	1245401	1384100	I	10	Q60668;F6ZV59;G5E8G0;G3X9W0;E9Q5B6;F6SHF3;Q3UXC8	Heterogeneous nuclear ribonucleoprotein D0	Q60668;F6ZV59;G5E8G0;G3X9W0;E9Q5B6;F6SHF3;Q3UXC8
U2surp	827880	869830	831809	449580	694910	685540	529020	654530	566480	I	9	Q6NV83	U2 snRNP-associated SURP motif-containing protein	Q6NV83
Pdcd6	396130	379490	456750	NaN	NaN	NaN	NaN	NaN	NaN	I	3	Q8C5M4;P12815;Q3UGE5	Programmed cell death protein 6	Q8C5M4;P12815;Q3UGE5
Nhp2l1	328290	393620	398450	NaN	NaN	NaN	NaN	NaN	NaN	I	4	Q9D0T1;E9PZS4	NHP2-like protein 1;NHP2-like protein 1, N-terminally processed	Q9D0T1;E9PZS4
Qars	1107100	1046001	1172499	543000	796040	742380	750030	656910	785770	I	10	Q8BU21;Q8BML9;Q3TN94;Q3TIN2;Q8R1V9;D3Z158		Q8BU21;Q8BML9;Q3TN94;Q3TIN2;Q8R1V9;D3Z158
Snrpn;Snrpb	2439002	2312399	2203701	NaN	286650	273010	324800	NaN	NaN	I	5	Q3UN87;O70499;P27048;P63163	Small nuclear ribonucleoprotein-associated protein;Small nuclear ribonucleoprotein-associated protein B;Small nuclear ribonucleoprotein-associated protein N	Q3UN87;O70499;P27048;P63163
Mcm2	702720	612760	637460	465390	600770	576360	580470	559000	509300	I	10	Q3UK39;Q3UJN1;P97310	DNA replication licensing factor MCM2	Q3UK39;Q3UJN1;P97310
Pip4k2b	842380	884050	945950	683010	522310	388140	531700	493130	531730	I	3	Q3UJ95;Q80XI4	Phosphatidylinositol 5-phosphate 4-kinase type-2 beta	Q3UJ95;Q80XI4
Smarca5	3674101	4004200	4220799	3415598	3470200	3220499	3370101	3330702	3482402	I	20	Q91ZW3	SWI/SNF-related matrix-associated actin-dependent regulator of chromatin subfamily A member 5	Q91ZW3
Psma7;Psma8	574050	715750	734770	542450	516420	437950	522810	464170	512530	I	7	Q542H2;Q9Z2U0;Q3THL2;Q3UIT9;Q3TN31;Q9CWH6	Proteasome subunit alpha type;Proteasome subunit alpha type-7;Proteasome subunit alpha type-7-like	Q542H2;Q9Z2U0;Q3THL2;Q3UIT9;Q3TN31;Q9CWH6
Fam98b	257460	273940	406580	215000	152030	142290	230110	215700	167090	I	3	Q80VD1	Protein FAM98B	Q80VD1
Cwc22;mKIAA1604;Gm13695;Gm13697	646560	708220	833430	656360	575350	492010	642370	594010	518380	I	7	B1AYU7;Q6ZPL7;Q8C5N3;B1AYU4;A2AK44;A2AK42	Pre-mRNA-splicing factor CWC22 homolog	B1AYU7;Q6ZPL7;Q8C5N3;B1AYU4;A2AK44;A2AK42
Smarca4;Smarca2	267750	429770	229690	NaN	151230	139890	168820	171300	159060	I	4	Q3URH5;G3UX35;Q3TKT4;Q8R0K1;Q3UI73;Q3UX55;Q7TND4;Q3UHL2;E9QAB8;F2Z4A9;H3BLH0;Q6DIC0	Transcription activator BRG1;Probable global transcription activator SNF2L2	Q3URH5;G3UX35;Q3TKT4;Q8R0K1;Q3UI73;Q3UX55;Q7TND4;Q3UHL2;E9QAB8;F2Z4A9;H3BLH0;Q6DIC0
Hnrnpm	1515200	1738399	1474401	1019299	1112799	1331800	1200200	1343600	1212799	I	11	B8JK33;Q3TL61;B8JK32;Q3TW40;Q3THB3;Q9D0E1;Q570Z0;Q3TQ66	Heterogeneous nuclear ribonucleoprotein M	B8JK33;Q3TL61;B8JK32;Q3TW40;Q3THB3;Q9D0E1;Q570Z0;Q3TQ66
Coro1c	3509899	3521501	2917199	2582800	2535100	2531600	2786699	2869701	2869701	I	13	Q5PPQ7;Q499X7;Q3TEU8;Q9WUM4;Q3TF74	Coronin;Coronin-1C	Q5PPQ7;Q499X7;Q3TEU8;Q9WUM4;Q3TF74
Sub1	1310500	1220201	669530	514910	571790	476540	620410	656350	713280	I	5	P11031	Activated RNA polymerase II transcriptional coactivator p15	P11031
Ntn1	783730	784930	658390	527520	578280	568750	621630	612440	598710	I	6	O09118	Netrin-1	O09118
Taok1	408490	458220	312770	219440	209890	247860	265330	323030	257790	I	4	B2RX66;Q5F2E8	Serine/threonine-protein kinase TAO1	B2RX66;Q5F2E8
Pdia6	1099200	1715300	1189900	768990	887950	834370	1043400	1136000	1086199	I	10	Q3THH1;Q922R8;Q3TML0;Q3TJL8;Q9DAB4	Protein disulfide-isomerase A6	Q3THH1;Q922R8;Q3TML0;Q3TJL8;Q9DAB4
Cad	2524701	2878802	2528900	2275801	2094600	2186301	2274102	2433700	2321899	I	17	E9QAI5;B2RQC6;G3UWN2;Q80VF8;Q9CWQ9	CAD protein;Glutamine-dependent carbamoyl-phosphate synthase;Aspartate carbamoyltransferase;Dihydroorotase	E9QAI5;B2RQC6;G3UWN2;Q80VF8;Q9CWQ9
Mapk1;Erk2	2139300	2721501	1932200	1351101	1429399	1128699	1434600	1248101	1342099	I	7	P63085;Q3UF82;O35558	Mitogen-activated protein kinase 1;Mitogen-activated protein kinase	P63085;Q3UF82;O35558
Rbm26	629680	748430	588040	499580	401550	350260	415930	429110	405120	I	5	E9Q640;Q6NZN0;E9PUF4;E9PYZ7	RNA-binding protein 26	E9Q640;Q6NZN0;E9PUF4;E9PYZ7
2700060E02Rik	570340	572370	452820	410780	373590	361510	436540	377090	435840	I	8	Q4VA29;Q9CQE8	UPF0568 protein C14orf166 homolog	Q4VA29;Q9CQE8
Tpi1	2240599	2350701	2138000	1614500	1646499	1474699	1901001	1646101	1680501	I	8	P17751;H7BXC3	Triosephosphate isomerase	P17751;H7BXC3
Snrnp70	5096201	5063200	4626902	3027000	2940300	2746499	3693602	2911901	3484198	I	17	A2RS68;Q62376;Q9CR32;Q6ZWP0;Q7TT81	U1 small nuclear ribonucleoprotein 70 kDa	A2RS68;Q62376;Q9CR32;Q6ZWP0;Q7TT81
Ap2m1	4066501	3201701	3214501	2368301	2214900	1987500	2555202	2427100	2805600	I	19	Q3TWV4;Q5FWI9;P84091;Q3TH69;Q6A0C9;Q3UCW9	AP-2 complex subunit mu	Q3TWV4;Q5FWI9;P84091;Q3TH69;Q6A0C9;Q3UCW9
Sf3b1	3136700	2607200	2951899	2163399	1809200	1878799	2153102	2470400	2418500	I	16	G5E866;Q99NB9	Splicing factor 3B subunit 1	G5E866;Q99NB9
Rab5c	238610	184310	224790	150440	142440	142460	182710	165360	155660	I	3	Q3TJ39;Q8C266;P35278;Q3TCT9	Ras-related protein Rab-5C	Q3TJ39;Q8C266;P35278;Q3TCT9
Plscr3	229580	237290	290050	NaN	NaN	NaN	NaN	221760	NaN	I	2	Q5F283;Q9JIZ9;Q5F284;Q3T9B7	Phospholipid scramblase 3	Q5F283;Q9JIZ9;Q5F284;Q3T9B7
Hexb	1055099	1227401	1317301	788950	800040	930270	934760	1032600	1063601	I	10	Q3TXR9;P20060	Beta-hexosaminidase;Beta-hexosaminidase subunit beta	Q3TXR9;P20060
Btf3	1637900	1784601	2042900	1173900	1071800	1208099	1253601	1492100	1425900	I	3	Q3UJR8;Q64152	Transcription factor BTF3	Q3UJR8;Q64152
Aldoa;Aldoart1	3017901	3566202	3462400	2570601	2472399	2520199	2896998	2973701	2985400	I	17	Q5FWB7;P05064;Q6NY00;A6ZI44;D3YWI1;Q9CPQ9;A6ZI46	Fructose-bisphosphate aldolase A	Q5FWB7;P05064;Q6NY00;A6ZI44;D3YWI1;Q9CPQ9;A6ZI46
Lamc1	580090	859761	871100	379040	344230	382260	473830	441860	453380	I	14	F8VQJ3;P02468;Q3UNG0	Laminin subunit gamma-1	F8VQJ3;P02468;Q3UNG0
Wdr12	1585399	1678700	1638701	1223100	1031500	1187100	1262599	1289300	1399000	I	11	Q4V9X1;Q9JJA4	Ribosome biogenesis protein WDR12	Q4V9X1;Q9JJA4
Luc7l2	3926602	3544598	3485700	2390901	2447099	2607600	2960301	2907300	3209498	I	7	Q3UZ17;Q7TNC4;Q3UGK2;E9Q715;E9PX54;Q05CX5;Q3U5L2	Putative RNA-binding protein Luc7-like 2	Q3UZ17;Q7TNC4;Q3UGK2;E9Q715;E9PX54;Q05CX5;Q3U5L2
Safb2;mKIAA0138	2943602	3019601	2783102	2264001	2464502	2257799	2467599	2685001	2691199	I	9	Q80YR5;Q6A0C0;Q3UGR1	Scaffold attachment factor B2	Q80YR5;Q6A0C0;Q3UGR1
Paxbp1	759680	727490	700960	512460	554000	517030	566680	609370	645540	I	8	P58501	PAX3- and PAX7-binding protein 1	P58501
Eef1a1	57800030	58700040	54400010	27300010	29900020	26699990	36100000	38899990	40300000	I	1	Q58E64;Q3UA81;P10126;Q3TII3	Elongation factor 1-alpha;Elongation factor 1-alpha 1	Q58E64;Q3UA81;P10126;Q3TII3
Nudt21	3176101	2939402	2777500	1241500	1069700	1183000	2448400	2033100	2227701	I	9	Q9CQF3;Q9CZQ0	Cleavage and polyadenylation specificity factor subunit 5	Q9CQF3;Q9CZQ0
Ruvbl1	934220	1065601	918520	307570	386850	377760	717830	627190	617460	I	7	Q3UJN2;Q3U1C2;P60122	RuvB-like 1	Q3UJN2;Q3U1C2;P60122
Eif3f	1362900	1289401	1436200	377860	392730	442560	732930	754430	837540	I	5	Q6IRT4;Q8BTW2;Q3U8X1;Q9DCH4;Q8VH52;Q3UVY8	Eukaryotic translation initiation factor 3 subunit F	Q6IRT4;Q8BTW2;Q3U8X1;Q9DCH4;Q8VH52;Q3UVY8
Ap3b1	1070900	1176800	1272200	373600	358890	394120	802580	728860	711940	I	12	Q9Z1T1;Q3UPG0;Q3TQ33	AP-3 complex subunit beta-1	Q9Z1T1;Q3UPG0;Q3TQ33
Puf60	12500000	12600000	11100000	3959402	4115699	3803199	7733604	8442502	7493904	I	20	Q3UEB3;Q0VDY2	Poly(U)-binding-splicing factor PUF60	Q3UEB3;Q0VDY2
Esyt1	3156001	3424501	3480000	2047499	2066699	1860001	2626699	2707000	2617599	I	22	Q3U7R1	Extended synaptotagmin-1	Q3U7R1
Hnrnph1	3392202	3301102	3493201	2036099	2112599	1884199	2704800	2776300	2591999	I	4	Q811L7;Q8C2Q7;O35737	Heterogeneous nuclear ribonucleoprotein H;Heterogeneous nuclear ribonucleoprotein H, N-terminally processed	Q811L7;Q8C2Q7;O35737
Rps19	1229701	1256000	1292399	552650	406410	414010	765090	633130	666040	I	8	Q5M9P3;Q9CZX8;D3YUT3;D3YUG3;D3Z5R8;D3Z722;S4R223	40S ribosomal protein S19	Q5M9P3;Q9CZX8;D3YUT3;D3YUG3;D3Z5R8;D3Z722;S4R223
Dars	2978001	2792600	3007601	1126200	1037701	1234100	1644400	1675100	1618700	I	17	Q8BK18;Q3UJQ3;Q3TMC5;Q3TF87;Q922B2	Aspartate--tRNA ligase, cytoplasmic	Q8BK18;Q3UJQ3;Q3TMC5;Q3TF87;Q922B2
Pdia3	2599899	2547299	2477300	1396800	1308500	1500200	1882601	1755100	1854300	I	21	P27773	Protein disulfide-isomerase A3	P27773
Ddx46	7893999	7403004	7112902	4781101	4052901	4374302	5550603	6046401	5257901	I	28	Q569Z5;F8WHR6	Probable ATP-dependent RNA helicase DDX46	Q569Z5;F8WHR6
Khsrp	509330	538890	516130	328970	372090	327660	416390	407310	355550	I	5	Q3U0V1	Far upstream element-binding protein 2	Q3U0V1
Ruvbl2	806840	753200	687120	274320	365480	307680	437610	431770	421170	I	6	Q3UXP2;Q3TXT7;Q9WTM5;D3YXQ8	RuvB-like 2	Q3UXP2;Q3TXT7;Q9WTM5;D3YXQ8
Serpinb9b	1401901	1459601	1392201	1031000	1147299	1043800	1155700	1121700	1125500	I	8	Q9DAV6;Q6P217;Q3TJ69		Q9DAV6;Q6P217;Q3TJ69
Hnrnpc	3003198	2842101	2844202	1734999	1709401	1758201	1764500	2274399	2098500	I	12	Q3U6P5;Q9Z204	Heterogeneous nuclear ribonucleoproteins C1/C2	Q3U6P5;Q9Z204
Npm1;Gm5611	11899990	10300000	10900000	7559400	7316504	7348300	8162604	8804705	7903596	I	19	Q5SQB7;Q61937;Q5U438;Q5SQB0;Q3U536;Q9DAY9;Q5SQB5;Q5BL09;E9Q5T3;Q8BSZ3	Nucleophosmin	Q5SQB7;Q61937;Q5U438;Q5SQB0;Q3U536;Q9DAY9;Q5SQB5;Q5BL09;E9Q5T3;Q8BSZ3
Prpf6	1491400	1355000	1445800	1016400	997740	978120	1127500	1131000	1106000	I	14	Q91YR7	Pre-mRNA-processing factor 6	Q91YR7
Srp19	1241299	1205900	1488601	NaN	NaN	NaN	NaN	NaN	NaN	I	7	Q9D104;G5E8T3;Q9CRF7		Q9D104;G5E8T3;Q9CRF7
Pcbp1	3596500	3554900	3501700	1990301	2128101	2050400	2254199	2308001	2465900	I	6	P60335	Poly(rC)-binding protein 1	P60335
Snrpe	1510300	1442199	1605500	202230	260920	247820	NaN	381840	279540	I	4	P62305;E9Q4F4;E9Q0W8	Small nuclear ribonucleoprotein E	P62305;E9Q4F4;E9Q0W8
Cpne1	4470802	4253002	4445499	2615700	2619999	2735902	2835300	3206101	2644501	I	5	Q8C166;B7ZCP4;Q3U893;B7ZCP6;E9Q806;B7ZCP7;A3KGK7;V9GWY2;B7ZCP5	Copine-1	Q8C166;B7ZCP4;Q3U893;B7ZCP6;E9Q806;B7ZCP7;A3KGK7;V9GWY2;B7ZCP5
Sf3b3	4560299	4484702	4765703	2644900	2704099	2786799	2873699	3105600	2671701	I	23	B2RSV4;Q921M3	Splicing factor 3B subunit 3	B2RSV4;Q921M3
Sdpr	767980	777480	786680	276570	273340	293850	294240	398520	363300	I	8	Q63918	Serum deprivation-response protein	Q63918
Eef1d	3003599	3184502	3021802	1289999	1179401	1367099	1315699	1549199	1529900	I	9	E9QN08;Q80T06;P57776;Q91VK2;D3YUQ9;F6ZFU0;D3Z7N2;D3YZT9	Elongation factor 1-delta	E9QN08;Q80T06;P57776;Q91VK2;D3YUQ9;F6ZFU0;D3Z7N2;D3YZT9
Set;BC085271	5800703	9510296	8750604	242660	117600	359590	295240	672570	382300	I	12	A2BE93;Q3T9S3;Q9EQU5;Q5U445;A2BE92	Protein SET	A2BE93;Q3T9S3;Q9EQU5;Q5U445;A2BE92
Iars	3947699	4062600	4430601	2080200	2460901	2229501	2679299	3093900	2719799	I	33	Q8BU30;Q3UWS7	Isoleucine--tRNA ligase, cytoplasmic	Q8BU30;Q3UWS7
Cpne3	1800900	1939299	2039001	1110100	1198099	1215601	1378100	1463200	1380801	I	10	Q8BT60;Q3UJS6	Copine-3	Q8BT60;Q3UJS6
Sdcbp	1827400	1817601	1943699	1116799	1173801	1177100	1290501	1343200	1474999	I	10	Q3UC68;Q3TWV1;Q3TMX0;O88601;Q3UBE4;O08992;H3BLG5;Q3TXC7;Q3UB97;Q3U6J5;Q3U724;A2AKJ9;A2AKJ6;Q3U902;Q3TET7;Q3U6Q3	Syntenin-1	Q3UC68;Q3TWV1;Q3TMX0;O88601;Q3UBE4;O08992;H3BLG5;Q3TXC7;Q3UB97;Q3U6J5;Q3U724;A2AKJ9;A2AKJ6;Q3U902;Q3TET7;Q3U6Q3
GAPDH;Gapdh;Gm3839;Gm10481;Gm7293	16600000	17200010	17600010	12200010	12300000	12500000	13600000	14100000	14499990	I	28	D2KHZ9;P16858;A0A0A0MQF6;S4R257;S4R1W1;Q3TUZ9;D3YYI5	Glyceraldehyde-3-phosphate dehydrogenase	D2KHZ9;P16858;A0A0A0MQF6;S4R257;S4R1W1;Q3TUZ9;D3YYI5
Ipo7	3686402	3613099	4349902	1275500	1048101	1205000	1697099	1559101	1421601	I	20	Q9EPL8	Importin-7	Q9EPL8
Smarcc2	373940	389950	434630	213440	224080	209790	266790	240990	257680	I	3	Q3UID0;Q6PDG5	SWI/SNF complex subunit SMARCC2	Q3UID0;Q6PDG5
Hspg2	38699980	43399980	45699980	13500010	14900010	15000000	19100000	18699990	19999990	I	126	E9PZ16;B1B0C7;Q05793;Q3UHH3	Basement membrane-specific heparan sulfate proteoglycan core protein;Endorepellin;LG3 peptide	E9PZ16;B1B0C7;Q05793;Q3UHH3
Snrpa	6090704	6485396	5992199	1049600	1148100	880540	1769200	2255901	2117501	I	10	Q62189;D3Z0S6;Q9CXX7	U1 small nuclear ribonucleoprotein A	Q62189;D3Z0S6;Q9CXX7
Eef1g	7056702	7203896	6659801	2996100	3020999	2708099	3698200	3913102	3870198	I	15	Q4FZK2;Q9D8N0;Q8R1N8	Elongation factor 1-gamma	Q4FZK2;Q9D8N0;Q8R1N8
Ptrf	4840902	4473202	4404600	789650	836530	738740	1318700	1547099	1289401	I	15	O54724;Q3U4N4;Q3TER0	Polymerase I and transcript release factor	O54724;Q3U4N4;Q3TER0
Pcbp2;Pcbp3	796380	819910	762180	421540	440760	407770	543630	540700	487900	I	4	Q3TT81;B2M1R7;Q61990;Q3TF69;E9Q7D8;Q8CFQ6;P57722	Poly(rC)-binding protein 2;Poly(rC)-binding protein 3	Q3TT81;B2M1R7;Q61990;Q3TF69;E9Q7D8;Q8CFQ6;P57722
Nap1l1	2873300	2832400	3778501	216300	207580	236740	449150	629650	351140	I	9	Q3TF41;Q8BSH9;E9PW66;P28656;Q9CSP8	Nucleosome assembly protein 1-like 1	Q3TF41;Q8BSH9;E9PW66;P28656;Q9CSP8
Srrm1	3011202	2987501	3268000	1165600	1311001	1234899	1658300	1761600	1531399	I	7	E9QKA4;A2A8V8;A2A8V9;E9PUK6;Q52KI8	Serine/arginine repetitive matrix protein 1	E9QKA4;A2A8V8;A2A8V9;E9PUK6;Q52KI8
Serpinb6a;Serpinb6	800910	718830	465790	391170	295550	474230	339880	355050	309700	I	7	K7E6F1;Q4FJQ6;Q3U3L3;Q60854;E9Q108;E9Q0P9;F8WIV2;E9Q3Y1;Q8BZR2;E9Q6X2;E9PYY0	Serpin B6	K7E6F1;Q4FJQ6;Q3U3L3;Q60854;E9Q108;E9Q0P9;F8WIV2;E9Q3Y1;Q8BZR2;E9Q6X2;E9PYY0
Ehd2	14300000	15300010	14000010	11899990	11200010	12600000	12500000	11800000	12400000	I	30	Q8BH64;Q8R2X0	EH domain-containing protein 2	Q8BH64;Q8R2X0
Rplp1;Gm10073	1650900	1844700	850990	238640	NaN	173040	119410	171550	170010	I	2	Q58E35;P47955;E9Q3T0	60S acidic ribosomal protein P1	Q58E35;P47955;E9Q3T0
Gstp1;Gstp2	623310	642270	489940	409880	288910	366930	335010	329980	342930	I	3	P19157;K9JA74;P46425	Glutathione S-transferase P 1;Glutathione S-transferase P 2	P19157;K9JA74;P46425
Prdx5	403590	597640	420740	321110	194810	266820	195950	215830	224100	I	5	G3UZJ4;Q3UWS9;Q3U7H9;P99029;Q9JHL8;Q9D6X2;H3BJQ7	Peroxiredoxin-5, mitochondrial	G3UZJ4;Q3UWS9;Q3U7H9;P99029;Q9JHL8;Q9D6X2;H3BJQ7
Gsk3b	412440	431610	347390	368780	314930	319130	299140	315790	305750	I	4	Q5KU03;E9QAQ5;Q9WV60	Glycogen synthase kinase-3 beta	Q5KU03;E9QAQ5;Q9WV60
Psmb3	546760	634340	385350	275350	285170	278440	234450	187750	219400	I	3	Q545G0;Q9R1P1	Proteasome subunit beta type;Proteasome subunit beta type-3	Q545G0;Q9R1P1
Psma5;Gm8394	380840	607810	384140	302340	310650	326840	269480	263230	252920	I	3	Q3UPK6;Q3TUX3;Q3TUI9;D3YX79;Q9Z2U1	Proteasome subunit alpha type;Proteasome subunit alpha type-5	Q3UPK6;Q3TUX3;Q3TUI9;D3YX79;Q9Z2U1
Eif3b	10100010	11499990	10200000	8411797	8547194	8844898	7552097	7642797	7785102	I	29	Q8CIJ3;Q8JZQ9	Eukaryotic translation initiation factor 3 subunit B	Q8CIJ3;Q8JZQ9
Psmd12	1200300	1237300	1342699	777130	894650	838830	729660	871490	1124700	I	11	Q3U8F5;Q9D8W5;B1AT36;Q3TRH2	26S proteasome non-ATPase regulatory subunit 12	Q3U8F5;Q9D8W5;B1AT36;Q3TRH2
Pdcd11	2118299	2147101	2282901	1683200	1427100	1473201	1356400	1576599	1574999	I	17	Q6NS46	Protein RRP5 homolog	Q6NS46
Lars	850750	957750	984500	599070	553400	536090	492360	638300	689020	I	9	Q7TSZ3;Q6ZPT2;Q8BMJ2	Leucine--tRNA ligase, cytoplasmic	Q7TSZ3;Q6ZPT2;Q8BMJ2
Stom	314690	327700	306560	120180	NaN	117220	98345	132420	159630	I	4	P54116;Q99L68;Q8BPA1	Erythrocyte band 7 integral membrane protein	P54116;Q99L68;Q8BPA1
Psmd13	2150300	2191901	1969900	1163000	1213701	1227199	1025801	1309901	1558001	I	11	E9Q5I9;B2RT97;Q9WVJ2	26S proteasome non-ATPase regulatory subunit 13	E9Q5I9;B2RT97;Q9WVJ2
Thbd	1576699	589350	712040	NaN	83724	100140	NaN	NaN	NaN	I	5	Q543W3;P15306;Q8BJB5	Thrombomodulin	Q543W3;P15306;Q8BJB5
Prpf3	505510	490270	469460	419540	354500	397830	339630	335690	337260	I	4	Q3UT19;Q922U1	U4/U6 small nuclear ribonucleoprotein Prp3	Q3UT19;Q922U1
Csde1	608990	445780	475080	344120	269480	325000	220040	249750	285540	I	7	Q8JZN2;Q3U4S7;Q3TXH7;Q3U1S6;Q80TP8;Q91W50;Q3U672;Q8R3R1	Cold shock domain-containing protein E1	Q8JZN2;Q3U4S7;Q3TXH7;Q3U1S6;Q80TP8;Q91W50;Q3U672;Q8R3R1
Rplp2	675310	593540	733400	NaN	212280	NaN	NaN	NaN	NaN	I	6	P99027	60S acidic ribosomal protein P2	P99027
Rps27l	2515200	2214399	2309799	1946100	2021599	1973599	1910500	1871500	1798499	I	3	Q6ZWY3;D6RH49;D3YYB0	40S ribosomal protein S27-like;40S ribosomal protein S27	Q6ZWY3;D6RH49;D3YYB0
Psmc5	827140	745910	672180	494640	458040	490840	444000	486850	374230	I	7	Q8K1K2;P62196;Q99KR1	26S protease regulatory subunit 8	Q8K1K2;P62196;Q99KR1
Hdlbp	2363599	2390699	2000200	1586601	1614001	1481599	1586399	1807601	1548900	I	20	Q3V1M8;Q3U4Z7;Q8VDJ3;A0A087WP83	Vigilin	Q3V1M8;Q3U4Z7;Q8VDJ3;A0A087WP83
Pnp	998671	1091001	954701	460000	562030	520560	433360	603870	462010	I	5	Q543K9;P23492	Purine nucleoside phosphorylase	Q543K9;P23492
Birc6	705890	782820	433090	NaN	NaN	NaN	NaN	NaN	NaN	I	2	S4R1L5;S4R2P8;O88738;Q3UYZ6;J3QP64	Baculoviral IAP repeat-containing protein 6	S4R1L5;S4R2P8;O88738;Q3UYZ6;J3QP64
Nop58	1418001	1442399	1536000	844200	1003900	982100	711000	1135500	774140	I	12	Q6DFW4;A0A0A0MQ76;A0A087WQ46	Nucleolar protein 58	Q6DFW4;A0A0A0MQ76;A0A087WQ46
Capg	700980	671870	655430	462880	504120	424890	389540	541070	456070	I	7	Q99LB4;Q3UJ44;Q3TNN6;P24452;D3YTL5	Macrophage-capping protein	Q99LB4;Q3UJ44;Q3TNN6;P24452;D3YTL5
Anxa3	814950	606770	683620	297190	299460	322810	257720	398690	309320	I	5	Q8C1X9;Q3U737;Q3TLP4;Q3TFK4;O35639;Q3TET3	Annexin;Annexin A3	Q8C1X9;Q3U737;Q3TLP4;Q3TFK4;O35639;Q3TET3
Eftud2	5692000	5352700	5670998	4516798	4746801	4749902	4491603	4792397	4740999	I	26	Q543F1;Q3U5Q3;Q3TMY8;A2AH85;Q6A0E3;O08810;G3UZ34;Q7TMX4	116 kDa U5 small nuclear ribonucleoprotein component	Q543F1;Q3U5Q3;Q3TMY8;A2AH85;Q6A0E3;O08810;G3UZ34;Q7TMX4
Aplp2	812480	689910	1020300	489180	438770	548050	368630	398270	492210	I	6	Q3TPZ7;Q60709;Q3UDL6;Q61482;Q7TT34;Q64348;Q06335	Amyloid-like protein 2	Q3TPZ7;Q60709;Q3UDL6;Q61482;Q7TT34;Q64348;Q06335
Eif3m	1121100	746920	1267701	544180	392960	447950	456490	317580	344530	I	6	Q99JX4;A2A702	Eukaryotic translation initiation factor 3 subunit M	Q99JX4;A2A702
Aimp2	439320	426810	529350	265600	168720	257480	199150	207640	198490	I	4	Q8R010;Q8R3V2	Aminoacyl tRNA synthase complex-interacting multifunctional protein 2	Q8R010;Q8R3V2
Nap1l4	3459499	1285700	4851403	141610	50819	NaN	103310	133040	74962	I	12	A2RSB1;B7ZNL2;Q8C1W9;Q78ZA7	Nucleosome assembly protein 1-like 4	A2RSB1;B7ZNL2;Q8C1W9;Q78ZA7
Npm3	330110	432090	396740	NaN	NaN	NaN	NaN	NaN	NaN	I	2	Q3TAH3;Q9CPP0	Nucleoplasmin-3	Q3TAH3;Q9CPP0
Arpc4	1113300	1165500	1111400	725240	857169	861670	646700	693510	733050	I	3	Q9D3C4;Q8BVW6;Q7TPD9;P59999	Actin-related protein 2/3 complex subunit 4	Q9D3C4;Q8BVW6;Q7TPD9;P59999
Vps35	988179	1050801	1153801	417310	492950	318340	249640	199230	269490	I	9	Q3TRJ1;Q3TKU6;Q3TJ43;Q9EQH3;Q3UQJ1	Vacuolar protein sorting-associated protein 35	Q3TRJ1;Q3TKU6;Q3TJ43;Q9EQH3;Q3UQJ1
Ipo4	140540	173800	193510	NaN	NaN	NaN	NaN	NaN	NaN	I	2	Q5U4C5;Q8VI75	Importin-4	Q5U4C5;Q8VI75
Banf1	310930	329020	359360	NaN	NaN	NaN	NaN	NaN	NaN	I	3	O54962	Barrier-to-autointegration factor;Barrier-to-autointegration factor, N-terminally processed	O54962
Ciao1	353730	326510	431120	NaN	NaN	NaN	NaN	NaN	NaN	I	2	Q99KN2;G3UYN9;G3UYR5	Probable cytosolic iron-sulfur protein assembly protein CIAO1	Q99KN2;G3UYN9;G3UYR5
Eif3l	3047998	3318899	3230900	1813801	1824501	1883400	2096401	1865101	2191301	I	16	Q8QZY1	Eukaryotic translation initiation factor 3 subunit L	Q8QZY1
Pnn	12400000	13300000	13300000	4840902	4435601	5199201	5295202	4311102	5424001	I	21	Q3TUQ5;O35691;Q9CV89	Pinin	Q3TUQ5;O35691;Q9CV89
Vars	2323001	2504002	2539101	1571800	1394201	1459199	1461300	1306601	1281000	I	16	Q7TPT7;Q790I0;Q3U3D3;Q9Z1Q9;G3UY93;Q3TII4	Valine--tRNA ligase	Q7TPT7;Q790I0;Q3U3D3;Q9Z1Q9;G3UY93;Q3TII4
Psmd2	1946201	2527500	2712101	908740	845070	889000	832550	758060	790870	I	17	Q3TXV1;Q3TW71;Q3TKV1;Q3TIP0;Q3TI61;Q8VDM4;Q3TWL6;Q3U9Y8;Q80V77	26S proteasome non-ATPase regulatory subunit 2	Q3TXV1;Q3TW71;Q3TKV1;Q3TIP0;Q3TI61;Q8VDM4;Q3TWL6;Q3U9Y8;Q80V77
Nt5c2	476590	518380	540410	NaN	NaN	NaN	NaN	NaN	NaN	I	6	G3X9J6;E9Q9M1;Q3V1L4	Cytosolic purine 5-nucleotidase	G3X9J6;E9Q9M1;Q3V1L4
Luc7l3	2291500	2360701	2216601	1451701	1476100	1281700	1534900	1484299	1291701	I	10	Q5SUF2	Luc7-like protein 3	Q5SUF2
Snrpd2	2017100	2149001	1955199	520050	615250	407940	654600	755550	552530	I	5	Q14AF6;P62317	Small nuclear ribonucleoprotein Sm D2	Q14AF6;P62317
Rps25	3383199	2971598	3585301	1166400	1106101	1010500	1302200	1367700	1043701	I	10	Q58EA6;P62852	40S ribosomal protein S25	Q58EA6;P62852
Nhp2	1450801	1171300	1252200	337850	360930	268610	345580	379570	250550	I	4	Q9CRB2	H/ACA ribonucleoprotein complex subunit 2	Q9CRB2
Tjp1	3352499	3132999	3221499	2432699	2392599	2291600	2395701	2422999	2238101	I	23	B9EHJ3;P39447	Tight junction protein ZO-1	B9EHJ3;P39447
Rpp30	1423301	1541601	1601100	1045500	1002400	947451	1071500	1024999	1046200	I	7	O88796;Q3TF81;Q6P6M0	Ribonuclease P protein subunit p30	O88796;Q3TF81;Q6P6M0
Rps12	1267701	1644300	1159900	257480	233010	209870	190390	266110	168050	I	6	Q6ZWZ6;P63323	40S ribosomal protein S12	Q6ZWZ6;P63323
Snrpd3	4365803	5271097	4253801	968990	729260	909670	775330	1114600	913240	I	5	Q91VM2;P62320	Small nuclear ribonucleoprotein Sm D3	Q91VM2;P62320
Iqgap1	9870395	10900000	9890995	7817301	8083104	7755003	8015603	7914900	8012403	I	50	Q9JKF1;Q80UW7;Q6ZQK2;Q3TU98;Q8CDT3	Ras GTPase-activating-like protein IQGAP1	Q9JKF1;Q80UW7;Q6ZQK2;Q3TU98;Q8CDT3
Rbm25	6848404	9666698	7195900	2766901	2843600	2606700	2697900	3105900	2699198	I	18	B2RY56;S4R2B0	RNA-binding protein 25	B2RY56;S4R2B0
Rpl10a	27700010	25700000	26499990	1732299	1575899	1160201	1250000	1644000	2265699	I	28	Q5XJF6;Q3U561;P53026	Ribosomal protein;60S ribosomal protein L10a	Q5XJF6;Q3U561;P53026
Pura	954210	956550	1006900	265380	240370	198240	200530	215340	283370	I	3	Q8C6E9;P42669	Transcriptional activator protein Pur-alpha	Q8C6E9;P42669
Prpf8	10600000	10900000	10600000	6125703	5943299	6172799	5523298	5283901	5204503	I	56	Q99PV0	Pre-mRNA-processing-splicing factor 8	Q99PV0
Csnk2a1	13600000	13300000	15000000	1067400	882241	1028101	870000	586490	661980	I	21	Q61177;Q60737;Q9D0E8	Casein kinase II subunit alpha	Q61177;Q60737;Q9D0E8
Acin1	2063300	2395100	2324199	310670	324960	226820	211010	193090	216470	I	1	Q3UZ28		Q3UZ28
Cct8;Cctq	3572601	3657101	3398401	1018400	984680	964359	983520	924750	834130	I	19	Q3UL22;Q6A0F1;P42932;Q9WVS5;Q8BVY8;Q3UKQ2;H3BL49;Q9CS06;Q9CRW7	T-complex protein 1 subunit theta	Q3UL22;Q6A0F1;P42932;Q9WVS5;Q8BVY8;Q3UKQ2;H3BL49;Q9CS06;Q9CRW7
Csnk2b	5850302	6230198	5827699	162570	175110	111090	98524	NaN	76343.1	I	8	N0E4C0;P67871;N0E4C5;G3UZJ5;N0E463;G3UZA4;N0E462;G3UXG7;G3UZX4	Casein kinase II subunit beta	N0E4C0;P67871;N0E4C5;G3UZJ5;N0E463;G3UZA4;N0E462;G3UXG7;G3UZX4
Dkc1	7942195	9154206	8206405	2921599	3358399	2821099	2944501	3118301	3145301	I	20	Q3TM67;Q3TI79;Q9ESX5;Q499D4;B7ZCL7	H/ACA ribonucleoprotein complex subunit 4	Q3TM67;Q3TI79;Q9ESX5;Q499D4;B7ZCL7
Cct3	4697202	5270798	4913401	1346000	1586200	1396601	1295900	1300801	1486799	I	23	Q3U4U6;P80318;E9Q133;Q3U0I3;Q3UJP4;F6Q609	T-complex protein 1 subunit gamma	Q3U4U6;P80318;E9Q133;Q3U0I3;Q3UJP4;F6Q609
Snrpf	572010	636770	449350	63801	65927	73367	62702	71816	62753	I	2	Q497K3;Q3UX80;P62307;Q6NZQ3	Small nuclear ribonucleoprotein F	Q497K3;Q3UX80;P62307;Q6NZQ3
Cct6a	3628902	3746902	3757801	1100001	1135301	1273500	1029900	1127500	1085700	I	12	Q52KG9;Q3TIX8;Q3TI05;P80317;Q3TW97;Q3TI62;E9QPA6;Q8VEI1	T-complex protein 1 subunit zeta	Q52KG9;Q3TIX8;Q3TI05;P80317;Q3TW97;Q3TI62;E9QPA6;Q8VEI1
Cct2	4918002	4822403	4835797	1538901	1394000	1726199	1333100	1419601	1513100	I	19	Q542X7;P80314;Q9JJD8	T-complex protein 1 subunit beta	Q542X7;P80314;Q9JJD8
Tcp1	8458098	8323496	7954700	2030999	2228499	2088199	2160101	1830401	2048999	I	27	P11983	T-complex protein 1 subunit alpha	P11983
Hnrnpul1	6584996	10500010	9527298	51723	31835	52259	39260	39086	40947	I	17	Q8VDM6	Heterogeneous nuclear ribonucleoprotein U-like protein 1	Q8VDM6
Rps17	4061999	4310002	4138998	1810200	1779999	1786400	1796601	1799401	1819500	I	9	Q5M9L7;Q8BT90;P63276;Q3TK12	40S ribosomal protein S17	Q5M9L7;Q8BT90;P63276;Q3TK12
Copa	17000000	18200000	18600010	4434299	4201603	3814902	4166802	4312499	4297098	I	54	F8WHL2;Q8CIE6;Q8BTF0;Q63ZW9	Coatomer subunit alpha;Coatomer subunit alpha;Xenin;Proxenin	F8WHL2;Q8CIE6;Q8BTF0;Q63ZW9
Rplp0	13800000	12800000	15000000	1745100	1755699	1643300	1370801	1535799	1590200	I	2	Q5M8R8;P14869;S4R1N1;D3YVM5	60S acidic ribosomal protein P0	Q5M8R8;P14869;S4R1N1;D3YVM5
Hist2h4;Hist1h4a	97199960	101000100	112000000	27000010	24900010	25800020	22799990	23100000	24599990	I	21	B2RTM0;P62806;Q61667	Histone H4	B2RTM0;P62806;Q61667
Glg1	1832900	1817699	1595201	577360	589260	581240	628400	680600	693300	I	15	F8WHM5;Q53WR6;Q61543	Golgi apparatus protein 1	F8WHM5;Q53WR6;Q61543
Rps18;Gm10260	8826500	8137800	7824798	3718802	3961198	3670198	4063599	4091399	4061601	I	15	Q561N5;F6YVP7;P62270;S4R1N6;Q3TW65	40S ribosomal protein S18	Q561N5;F6YVP7;P62270;S4R1N6;Q3TW65
Srsf11	2752500	2356099	2123700	460480	460420	440180	554570	477270	582490	I	5	Q8C0Z3;Q8CFF2;Q8CGI3;Q9CT17;Q6NSR2;Q3UIX4;E9Q6E5;D3Z4B0		Q8C0Z3;Q8CFF2;Q8CGI3;Q9CT17;Q6NSR2;Q3UIX4;E9Q6E5;D3Z4B0
Copb1	1880300	1592601	1849699	259040	238490	221380	272090	289180	268350	I	11	Q9JIF7	Coatomer subunit beta	Q9JIF7
Cct4	4259901	4415398	4444600	1090600	1023900	1141699	1093200	1254199	1277900	I	18	Q564F4;Q3UJZ8;Q3TII0;P80315;G5E839	T-complex protein 1 subunit delta	Q564F4;Q3UJZ8;Q3TII0;P80315;G5E839
Anp32b	1929099	2362400	2525002	231820	171450	206080	252150	252830	225970	I	3	Q3UW32;Q9EST5	Acidic leucine-rich nuclear phosphoprotein 32 family member B	Q3UW32;Q9EST5
Gm10094;Sap18	3766899	4631100	5149699	1156600	974040	982921	1225299	1106700	1136200	I	12	E9Q317;Q4FZH3;O55128;D3YY55;D3Z2N9	Histone deacetylase complex subunit SAP18	E9Q317;Q4FZH3;O55128;D3YY55;D3Z2N9
Rpl12	4338702	3971901	4781202	447570	411210	397220	633030	433290	449520	I	10	Q5BLK0;P35979;Q8C2K0;Q3TIQ2;Q6DI58	60S ribosomal protein L12	Q5BLK0;P35979;Q8C2K0;Q3TIQ2;Q6DI58
Copb2	11899990	12200010	12800000	1074500	1204200	1228500	1650300	1341800	1240500	I	32	O55029	Coatomer subunit beta	O55029
Cct5	2665900	2869401	2689901	853330	973510	921290	1034200	1063300	1008200	I	15	P80316	T-complex protein 1 subunit epsilon	P80316
Cope	2356900	2812601	2501699	104430	131270	95255	178730	164710	146600	I	8	D3Z315;O89079;Q9D1J2	Coatomer subunit epsilon	D3Z315;O89079;Q9D1J2
Rpsa	6955198	6221202	6431799	3711999	3971203	4091199	4175498	4096698	4021798	I	12	B2CY77;P14206	40S ribosomal protein SA	B2CY77;P14206
Eif4a3;Gm8994	1792001	1894100	1952900	930221	803020	880350	572350	895610	636090	I	10	Q91VC3;E9PV04;A2AFK7	Eukaryotic initiation factor 4A-III;Eukaryotic initiation factor 4A-III, N-terminally processed	Q91VC3;E9PV04;A2AFK7
Rps5	3089302	3159700	3195700	2358100	2284999	2481801	1886899	2105601	2107199	I	11	Q91V55;D3YYM6;P97461	40S ribosomal protein S5;40S ribosomal protein S5, N-terminally processed	Q91V55;D3YYM6;P97461
Ddx23	2349002	2415199	2319800	1658399	1586301	1777499	1411701	1541199	1573701	I	17	D3Z0M9		D3Z0M9
Csnk2a2	2084900	2403401	2208000	NaN	NaN	289810	NaN	NaN	NaN	I	12	Q545V8;O54833;Q8BPF9	Casein kinase II subunit alpha	Q545V8;O54833;Q8BPF9
Rangap1	384710	373830	425630	NaN	78240	117220	NaN	NaN	NaN	I	5	Q91YS2;Q8C2E3;Q7TMW1;Q6ZPH4;P46061;Q3UZD8;Q3ULJ9	Ran GTPase-activating protein 1	Q91YS2;Q8C2E3;Q7TMW1;Q6ZPH4;P46061;Q3UZD8;Q3ULJ9
Ubtf	9702497	7300001	8216599	311030	276950	441720	179830	425220	202410	I	17	A2AWT6;Q9DBH1;A2AWT7;A2AWT5;P25976;Q05DS1	Nucleolar transcription factor 1	A2AWT6;Q9DBH1;A2AWT7;A2AWT5;P25976;Q05DS1
Top1	2294101	2470801	2237400	1762700	1617200	1558701	1563500	1401901	1417200	I	13	Q04750	DNA topoisomerase 1	Q04750
Psmd7	592920	634100	555550	255910	241390	221930	211270	150060	236280	I	5	A1L3B8;P26516	26S proteasome non-ATPase regulatory subunit 7	A1L3B8;P26516
Eif3c	3139202	3062600	2955300	2253799	2449899	2283800	1950600	2034700	1917000	I	18	Q8R1B4;Q66JU1	Eukaryotic translation initiation factor 3 subunit C	Q8R1B4;Q66JU1
Cltc;mKIAA0034	13300000	13700000	12900010	9657999	9999997	9917603	7834103	7893999	7615101	I	88	Q5SXR6;Q68FD5;Q80U89;Q3UPJ3	Clathrin heavy chain;Clathrin heavy chain 1	Q5SXR6;Q68FD5;Q80U89;Q3UPJ3
Sart3	336800	365430	405430	NaN	NaN	NaN	NaN	NaN	NaN	I	5	Q9JLI8	Squamous cell carcinoma antigen recognized by T-cells 3	Q9JLI8
Rps13	6276504	6524802	5967099	3835201	3998799	3742798	3319299	3373699	2674999	I	13	Q5BLJ7;P62301;Q921R2	40S ribosomal protein S13	Q5BLJ7;P62301;Q921R2
H2afv;H2afz	2382700	2340000	2577500	685040	675210	488070	415290	434280	290430	I	4	B2RVP5;Q3THW5;P0C0S6;Q8R029;Q3TFU6;Q3UA95	Histone H2A;Histone H2A.V;Histone H2A.Z	B2RVP5;Q3THW5;P0C0S6;Q8R029;Q3TFU6;Q3UA95
Actr1a	1211000	1219801	1414000	712330	800200	788150	611060	572460	568220	I	5	P61164	Alpha-centractin	P61164
Rars	5013900	5235697	4862299	3729299	3875200	3893601	3564199	3495299	3361002	I	21	Q9D0I9;Q3TVC5;Q3UAZ3	Arginine--tRNA ligase, cytoplasmic	Q9D0I9;Q3TVC5;Q3UAZ3
Copg1	739550	675260	570840	216510	195430	198750	165160	130040	155860	I	11	Q9QZE5	Coatomer subunit gamma-1	Q9QZE5
Ap2s1	982070	936591	959080	478630	480920	502680	460960	356960	414340	I	4	Q3UJ76;P62743;Q7TT10	AP-2 complex subunit sigma	Q3UJ76;P62743;Q7TT10
Eif3e	2151801	2167800	2098900	1188199	1219299	1320401	1108400	991499	1043101	I	16	Q3UIG0;P60229;Q9CT23	Eukaryotic translation initiation factor 3 subunit E	Q3UIG0;P60229;Q9CT23
Srrm2	17900000	18099990	16700010	5722801	6205996	5127200	3410098	3074198	3489698	I	29	Q8BTI8	Serine/arginine repetitive matrix protein 2	Q8BTI8
Snrnp200	8103798	7988002	8098999	6226098	6361397	6246396	5838897	5755397	5802299	I	54	Q6P4T2	U5 small nuclear ribonucleoprotein 200 kDa helicase	Q6P4T2
Bgn	35399990	30699990	43300030	NaN	NaN	NaN	2206.1	2144.6	3985.3	I	4	Q3TNY9;P28653;Q3UXK8;Q7TMW3	Biglycan	Q3TNY9;P28653;Q3UXK8;Q7TMW3
Rpl35a	4759998	4540699	4842598	1887001	1538500	1607199	966700	1163300	1165600	I	11	Q8BQV7;Q6ZWX1;O55142;Q9DC85	60S ribosomal protein L35a	Q8BQV7;Q6ZWX1;O55142;Q9DC85
Acin1	18299990	18500000	18299990	8289902	8262405	8015995	6989701	7798895	6124197	I	37	Q9JIX8;F6RJ39;Q80TU6;B8JJ92;Q7TSL7;B8JJ91;Q52KR6	Apoptotic chromatin condensation inducer in the nucleus	Q9JIX8;F6RJ39;Q80TU6;B8JJ92;Q7TSL7;B8JJ91;Q52KR6
Kpnb1	1962001	1866699	2175000	906020	945170	924070	742170	838090	737340	I	10	Q3TFE8;Q7TSZ6;P70168;Q3UHW8	Importin subunit beta-1	Q3TFE8;Q7TSZ6;P70168;Q3UHW8
Eprs	3728702	3925300	3937300	2499200	2772500	2553601	2285401	2459700	2304900	I	1	B9EIU1		B9EIU1
Rpl30	6876102	6068600	8519205	1663700	2230801	1882700	1567299	1289900	1391700	I	7	Q497D7;Q58DZ3;P62889;Q5PR15	60S ribosomal protein L30	Q497D7;Q58DZ3;P62889;Q5PR15
Cct7	2240801	2395600	2538299	744520	867690	861860	691830	642630	659250	I	20	Q3UIJ0;Q3TJN2;Q3TIJ7;P80313;Q3UDB1;Q3THH8;Q8C5Q5;Q3TET0	T-complex protein 1 subunit eta	Q3UIJ0;Q3TJN2;Q3TIJ7;P80313;Q3UDB1;Q3THH8;Q8C5Q5;Q3TET0
Psmd3	922600	863040	1016300	239410	266460	303890	185300	197890	211260	I	7	Q8BK46;Q3ULJ5;P14685;Q3U5M8;F7B7L8	26S proteasome non-ATPase regulatory subunit 3	Q8BK46;Q3ULJ5;P14685;Q3U5M8;F7B7L8
Ywhaq	1109900	1050101	1165901	575250	664240	635600	498690	507840	575390	I	6	A3KML3;F6YY69;F6VW30;P68254	14-3-3 protein theta	A3KML3;F6YY69;F6VW30;P68254
Prpf40a	2012101	2143601	1705401	450390	622400	443710	303240	439380	575730	I	6	Q9R1C7	Pre-mRNA-processing factor 40 homolog A	Q9R1C7
Hsd17b4	588980	687480	710360	193780	285890	175750	139230	152430	203210	I	5	Q3UHW2;Q3TT11;P51660	Peroxisomal multifunctional enzyme type 2;(3R)-hydroxyacyl-CoA dehydrogenase;Enoyl-CoA hydratase 2	Q3UHW2;Q3TT11;P51660
Eif3a	8409295	8931702	8263804	5858700	5778498	5090598	4948997	4963603	5116501	I	34	P23116;Q3TKF9;Q3UL99;Q3UEK3;Q3UM46;Q6A0B9	Eukaryotic translation initiation factor 3 subunit A	P23116;Q3TKF9;Q3UL99;Q3UEK3;Q3UM46;Q6A0B9
Rps16	6185902	6747398	5586197	3287600	3435902	2901498	2633699	3020699	2890200	I	12	A4FUS1;P14131;Q641N3;Q5CZY9	40S ribosomal protein S16	A4FUS1;P14131;Q641N3;Q5CZY9
Map4k4;mKIAA0687	2964202	3421998	3010000	1938899	2110001	1625700	1630200	1756300	1640400	I	13	B7ZNR9;B2RUE8;A0A0A6YWR8;A0A0A6YWM8;E9PVG7;A0A0A6YW53;F8VPL5;Q6ZQ68;B7ZNR8;P97820	Mitogen-activated protein kinase kinase kinase kinase 4	B7ZNR9;B2RUE8;A0A0A6YWR8;A0A0A6YWM8;E9PVG7;A0A0A6YW53;F8VPL5;Q6ZQ68;B7ZNR8;P97820
Hmgb2	619160	826180	641480	627520	581260	530960	486570	485740	590870	I	3	Q3UAZ7;Q9CT19;Q3U566;P30681	High mobility group protein B2	Q3UAZ7;Q9CT19;Q3U566;P30681
Tll1	5502402	6790900	5932403	5803802	5551799	5418898	4944400	5067097	5140197	I	23	G3X9F5;Q62381	Metalloendopeptidase;Tolloid-like protein 1	G3X9F5;Q62381
Canx	247280	667940	539260	390990	326500	324240	224970	212050	292210	I	7	Q5SUC3;Q3TXE5;P35564	Calnexin	Q5SUC3;Q3TXE5;P35564
Glyr1	1497899	1930900	1564500	1455100	1424300	1479601	1305401	1568000	1440800	I	11	D3YYT1;Q922P9	Putative oxidoreductase GLYR1	D3YYT1;Q922P9
Epb4.1;Epb41	311450	421340	337890	270040	287680	338830	287500	321960	336230	I	3	A0A068WAZ7;A2A839;A2A838;A2AD32;A0A068WAQ5;B6ZHC8;A2A841;P48193;Q3UH12;A2A842	Protein 4.1	A0A068WAZ7;A2A839;A2A838;A2AD32;A0A068WAQ5;B6ZHC8;A2A841;P48193;Q3UH12;A2A842
Smc4	528430	316060	383100	NaN	479730	314400	349560	284980	448330	J	5	Q6P7V9;E9Q2X6;Q8CG47	Structural maintenance of chromosomes protein;Structural maintenance of chromosomes protein 4	Q6P7V9;E9Q2X6;Q8CG47
Arhgap29	NaN	NaN	NaN	NaN	NaN	NaN	158350	147190	146540	J	2	Q8CGF1	Rho GTPase-activating protein 29	Q8CGF1
Bmp1	616110	353370	255930	284670	244460	392250	655950	361990	372460	K	7	Q570Z4;Q6P550;P98063	Metalloendopeptidase;Bone morphogenetic protein 1	Q570Z4;Q6P550;P98063
Timp2	196300	NaN	NaN	NaN	NaN	NaN	206740	178850	197610	K	2	Q8BSJ3;Q6PI17;P25785;Q6GXA8;B1AQJ3	Metalloproteinase inhibitor 2	Q8BSJ3;Q6PI17;P25785;Q6GXA8;B1AQJ3
Matr3	905509	747290	533680	690700	569530	601350	763850	746890	881950	K	7	Q5BL18;Q4FJT0;Q3TTX0;Q6ZQ61;Q8K310;A0A087WSP7;A0A087WQZ1;Q3TZN1	Matrin-3	Q5BL18;Q4FJT0;Q3TTX0;Q6ZQ61;Q8K310;A0A087WSP7;A0A087WQZ1;Q3TZN1
Lyar	237950	344820	NaN	218780	NaN	203740	382010	242290	312930	K	8	Q08288	Cell growth-regulating nucleolar protein	Q08288
Gm6665;Gstm7;Gstm2;Gstm4;Gstm1;Gstm5	112200	130600	113780	130020	103220	118670	171730	111390	137280	K	2	F6Y363;D3YZ29;D3YVP6;D3YX76;A2AE91;E9QAC8;A2AE89;D3YVP5;Q8R5I6;Q6PJ91;Q80W21;P15626;P10649;Q7M0F3;E9PV63;F6WHQ7;E9PVM7;P48774	Glutathione S-transferase Mu 7;Glutathione S-transferase Mu 2;Glutathione S-transferase Mu 1;Glutathione S-transferase Mu 5	F6Y363;D3YZ29;D3YVP6;D3YX76;A2AE91;E9QAC8;A2AE89;D3YVP5;Q8R5I6;Q6PJ91;Q80W21;P15626;P10649;Q7M0F3;E9PV63;F6WHQ7;E9PVM7;P48774
Gpatch8	579830	679610	530350	781680	432140	819880	867020	737740	553060	K	9	A2A6A1;A0PJ58	G patch domain-containing protein 8	A2A6A1;A0PJ58
Cpsf6	1760201	2699302	2270001	1447900	2138000	1642901	2096600	2155500	2133101	L	7	H3BJ30;H3BJW3;Q6NVF9	Cleavage and polyadenylation specificity factor subunit 6	H3BJ30;H3BJW3;Q6NVF9
Fip1l1	3595901	4047498	3671698	3610201	3901299	3616301	3944600	3843601	3678602	L	14	Q9D824;D3Z4V2;D3Z619;D3Z3F1	Pre-mRNA 3-end-processing factor FIP1	Q9D824;D3Z4V2;D3Z619;D3Z3F1
Dab2	159380	413490	179720	160940	143380	189400	240820	264690	206230	L	5	E9QL31;P98078;Q3TRI2;E9PX84;Q3TRE6;Q3TMQ2;F6TQN9;Q9DCE6;E0CXT5;Q3TN55	Disabled homolog 2	E9QL31;P98078;Q3TRI2;E9PX84;Q3TRE6;Q3TMQ2;F6TQN9;Q9DCE6;E0CXT5;Q3TN55
Sept11	1314201	2143799	1170200	1593999	1494900	1421499	2156999	1943100	1656300	L	10	Q8C1B7	Septin-11	Q8C1B7
Prmt1	1452300	1901001	1629401	1558400	1452801	1349200	1603199	1464900	1376900	L	12	D3Z0A2;Q8C2D7;Q80WB1;Q3UIG8;Q80WV6;Q9JIF0;Q3TPF5;F8WH01;D3Z3N0;Q9CX58	Protein arginine N-methyltransferase 1	D3Z0A2;Q8C2D7;Q80WB1;Q3UIG8;Q80WV6;Q9JIF0;Q3TPF5;F8WH01;D3Z3N0;Q9CX58
mKIAA0224;Dhx38	336980	533990	356270	348120	355350	291030	447370	282360	337650	L	7	Q6A0A1;Q80X98		Q6A0A1;Q80X98
Safb	700130	837970	603620	614700	537340	483080	890740	451450	508340	L	6	S4R1M2;D3YXK2	Scaffold attachment factor B1	S4R1M2;D3YXK2
Plcb4	1003401	1091100	1111799	1018000	1049200	922680	993990	1202900	1023100	L	16	A2AT91;Q5FWA6;V9GXQ9;Q91UZ1;Q6P8L2	Phosphoinositide phospholipase C	A2AT91;Q5FWA6;V9GXQ9;Q91UZ1;Q6P8L2
Rpl17	16700010	20400010	16800010	15900000	16300000	14000010	19799990	21300010	18000000	L	15	Q6ZWZ7;Q9CPR4;Q505B1;Q80V08;Q6PHZ1	60S ribosomal protein L17	Q6ZWZ7;Q9CPR4;Q505B1;Q80V08;Q6PHZ1
Nmt1	1578700	1978900	1772501	1820701	1734701	1043899	1949899	1927901	1928099	L	15	Q3UJC3;O70310	Glycylpeptide N-tetradecanoyltransferase;Glycylpeptide N-tetradecanoyltransferase 1	Q3UJC3;O70310
Zfr	NaN	NaN	186320	NaN	NaN	NaN	200680	143590	177490	L	2	F6QJP7;B2RUG7;O88532	Zinc finger RNA-binding protein	F6QJP7;B2RUG7;O88532
Acot7	NaN	157760	162480	166910	169530	NaN	159520	147550	144040	L	3	E9PYH2;Q91V12	Cytosolic acyl coenzyme A thioester hydrolase	E9PYH2;Q91V12
Pop1	1204500	1660400	1639199	1415100	1504699	1244699	1691801	1780300	1593999	L	14	Q9D4G5;Q8K205		Q9D4G5;Q8K205
Rpl28	1455400	1685501	1445700	1674099	1536701	1431699	1411600	1755200	1741800	L	8	Q5M9N5;Q5M9J8;P41105	60S ribosomal protein L28	Q5M9N5;Q5M9J8;P41105
Tmpo	409260	415010	390380	407690	403640	377300	358290	546510	440020	L	5	Q3TNH0;Q3UR33;Q3U7B3;Q61029;Q3U955;Q61033;Q78WP6	Lamina-associated polypeptide 2, isoforms beta/delta/epsilon/gamma;Lamina-associated polypeptide 2, isoforms alpha/zeta	Q3TNH0;Q3UR33;Q3U7B3;Q61029;Q3U955;Q61033;Q78WP6
Kpna2	205900	304560	234950	210910	162640	214860	207140	372120	301790	L	6	Q52L97;P52293;Q641N9	Importin subunit alpha;Importin subunit alpha-1	Q52L97;P52293;Q641N9
Wdr82	374740	552470	471820	426280	348760	362040	454490	543840	506170	L	7	B2RXQ8;Q8BFQ4	WD repeat-containing protein 82	B2RXQ8;Q8BFQ4
Glipr2	NaN	NaN	NaN	143300	123800	101110	152050	225950	162780	L	2	Q9CYL5;B1AWD6	Golgi-associated plant pathogenesis-related protein 1	Q9CYL5;B1AWD6
Upf2	260420	347170	336280	413100	274980	276260	341430	472350	404150	L	6	A2AT37		A2AT37
Psip1	560380	312070	417780	377180	309850	313920	587440	388660	528970	L	5	Q05CD2;A2BI12;Q99JF8;F6RB63	PC4 and SFRS1-interacting protein	Q05CD2;A2BI12;Q99JF8;F6RB63
Hdgf	209900	NaN	251040	176130	NaN	NaN	221240	245060	277780	L	4	P51859;E0CYW7;E0CXA0	Hepatoma-derived growth factor	P51859;E0CYW7;E0CXA0
Marcks	299860	NaN	266090	135800	103160	123800	260850	217140	254520	L	2	Q05BL6;A0A0A1HAM8;P26645	Myristoylated alanine-rich C-kinase substrate	Q05BL6;A0A0A1HAM8;P26645
Slk	690090	401100	604500	432030	417960	322880	356750	604570	631900	L	7	A2RRK3;O54988	STE20-like serine/threonine-protein kinase	A2RRK3;O54988
Top2b	1218900	1008900	1071500	1004500	1026300	845640	1139400	1271000	1101200	L	11	Q64511;Q8BRY5;Q3TR62	DNA topoisomerase 2-beta;DNA topoisomerase 2	Q64511;Q8BRY5;Q3TR62
Kpna1;Kpna6	144430	NaN	NaN	NaN	112980	NaN	110800	170110	141790	L	2	G3UXF0;Q4FJZ2;Q8BH30;O35345;Q60960	Importin subunit alpha;Importin subunit alpha-7;Importin subunit alpha-5;Importin subunit alpha-5, N-terminally processed	G3UXF0;Q4FJZ2;Q8BH30;O35345;Q60960
Gatad2b	327080	NaN	304330	238740	NaN	246020	259920	308330	238500	L	3	A1L3S7;Q8VHR5;Q69ZQ5	Transcriptional repressor p66-beta	A1L3S7;Q8VHR5;Q69ZQ5
Chd1	889600	696270	715230	358160	NaN	498710	682030	844930	664300	L	7	P40201;Q8C7Q2	Chromodomain-helicase-DNA-binding protein 1	P40201;Q8C7Q2
Pacsin2	1000300	918710	918230	616150	259810	530850	681360	706340	674760	L	5	Q3TDA7;Q9WVE8;Q3UP40	Protein kinase C and casein kinase substrate in neurons protein 2	Q3TDA7;Q9WVE8;Q3UP40
Psmc3	226620	182490	219300	161530	NaN	157520	255940	162380	204560	L	4	A2AGN7;Q3THI5;Q3U8Y7;Q3TKC2;Q8BUP7;B7ZCF1;Q3TKG4;O88685;Q3UD94;A0A087WPH7	26S protease regulatory subunit 6A	A2AGN7;Q3THI5;Q3U8Y7;Q3TKC2;Q8BUP7;B7ZCF1;Q3TKG4;O88685;Q3UD94;A0A087WPH7
Dimt1	211870	252490	187770	217580	131120	202050	228380	263570	228740	L	5	Q3UK38;Q9D0D4	Probable dimethyladenosine transferase	Q3UK38;Q9D0D4
Srsf5;Srsf4;Srsf6	296370	585550	625950	381110	NaN	253450	575410	552830	583490	L	2	Q9D8S5;O35326;Q5U448;Q8K3A8;Q542V3;Q3TWW8;Q8VE97	Serine/arginine-rich splicing factor 5;Serine/arginine-rich splicing factor 6;Serine/arginine-rich splicing factor 4	Q9D8S5;O35326;Q5U448;Q8K3A8;Q542V3;Q3TWW8;Q8VE97
Vash1	206430	194090	207990	171870	NaN	NaN	412600	390590	362680	L	2	A0PCF8;Q8C1W1;Q0VGS1	Vasohibin-1	A0PCF8;Q8C1W1;Q0VGS1
St13	258330	245200	250200	184110	120740	NaN	197350	NaN	169820	L	3	F8WJK8;Q3U9V1;Q3U8D2;Q3U3N7;Q99L47;E9Q1V0;Q3TGW8	Hsc70-interacting protein	F8WJK8;Q3U9V1;Q3U8D2;Q3U3N7;Q99L47;E9Q1V0;Q3TGW8
Ddb1	1449200	1249800	1424101	1129099	705710	767300	1283501	1169501	1107500	L	13	Q3U1J4;Q91YC8	DNA damage-binding protein 1	Q3U1J4;Q91YC8
Ncapg	228380	NaN	233540	175240	104330	NaN	209890	176020	197640	L	6	E9PWG6;B2RQA7		E9PWG6;B2RQA7
Marcksl1	267410	238720	264170	180650	162150	NaN	149790	199010	186840	L	2	P28667	MARCKS-related protein	P28667
Pds5a	175490	161530	148170	137950	140430	NaN	138230	144390	151260	L	2	E9QPI5;Q6A026	Sister chromatid cohesion protein PDS5 homolog A	E9QPI5;Q6A026
Baz1b	731830	665910	702710	603460	599180	424980	522720	633400	558350	L	8	Q9Z277	Tyrosine-protein kinase BAZ1B	Q9Z277
Rcl1	581620	563780	601790	541690	571810	433190	512540	566980	545170	L	5	Q3THS8;Q9JJT0	RNA 3-terminal phosphate cyclase-like protein	Q3THS8;Q9JJT0
Ap1m1	298200	262410	296640	238290	245960	NaN	250860	326610	321380	L	5	Q3UG16;P35585	AP-1 complex subunit mu-1	Q3UG16;P35585
Plrg1	699070	635990	667870	519540	509680	422470	558030	672860	602640	L	4	D3Z4V1;Q922V4;F8WI31	Pleiotropic regulator 1	D3Z4V1;Q922V4;F8WI31
Raly	753530	548000	662700	297770	338400	NaN	583680	724890	499850	L	6	Q3U3F6;A2AU62;Q64012;Q3TGD3;A2AU61	RNA-binding protein Raly	Q3U3F6;A2AU62;Q64012;Q3TGD3;A2AU61
Cfap20	530260	560950	622780	444530	463820	348130	570810	555320	500410	L	4	Q8BTU1	Cilia- and flagella-associated protein 20	Q8BTU1
H2afy;H2afy2	867980	936150	1820099	NaN	272370	NaN	NaN	308690	613750	L	4	Q9QZQ8;Q8CA90;Q9CTR1;Q8BP16;Q8CCK0	Core histone macro-H2A.1;Histone H2A;Core histone macro-H2A.2	Q9QZQ8;Q8CA90;Q9CTR1;Q8BP16;Q8CCK0
Upf1	823750	800510	991250	362540	554290	300020	702330	499110	721280	L	13	Q9EPU0	Regulator of nonsense transcripts 1	Q9EPU0
Tinagl1	403620	481320	595350	136060	194010	127740	354530	393130	329820	L	6	Q4FJX7;H3BJ97;Q99JR5	Tubulointerstitial nephritis antigen-like	Q4FJX7;H3BJ97;Q99JR5
Ddx39b	1102001	1019401	1138000	546300	727890	587050	941489	1058900	825580	L	3	Q9Z1N5	Spliceosome RNA helicase Ddx39b	Q9Z1N5
Nid1	625510	374830	854110	241080	234740	219630	342960	494000	501500	L	13	P10493	Nidogen-1	P10493
Ppp1cb	1060699	950140	1350901	670290	844760	895760	914210	926710	1016300	L	5	P62141	Serine/threonine-protein phosphatase PP1-beta catalytic subunit	P62141
Ipo5	749850	597860	749660	272260	384520	366450	410680	464090	594690	L	10	Q8BKC5;Q3TT04;Q7TN23	Importin-5	Q8BKC5;Q3TT04;Q7TN23
Vat1	213790	296230	354510	NaN	194310	160080	202040	278200	221000	L	4	Q5RKP0;Q499X4;Q3U331;Q3TXD3;Q62465	Synaptic vesicle membrane protein VAT-1 homolog	Q5RKP0;Q499X4;Q3U331;Q3TXD3;Q62465
Fabp4	433750	461150	568870	NaN	349110	365290	416720	535530	432460	L	3	Q542H7;P04117	Fatty acid-binding protein, adipocyte	Q542H7;P04117
Api5	139130	137920	273130	NaN	157790	137200	218590	224220	214980	L	5	Q3UYQ4;O35841	Apoptosis inhibitor 5	Q3UYQ4;O35841
Mcm4	438690	509590	532000	400700	423290	462060	440680	491630	511610	L	7	Q9D077;Q921D5;Q8C1Z0;Q542F4;P49717;Q5DTS8;Q3UA65	DNA replication licensing factor MCM4	Q9D077;Q921D5;Q8C1Z0;Q542F4;P49717;Q5DTS8;Q3UA65
Mcm3	2603800	2619701	2262499	2272001	2076200	2159801	2311601	2505800	2352501	L	20	Q3UZH2;Q3ULD6;Q3UI57;P25206	DNA replication licensing factor MCM3	Q3UZH2;Q3ULD6;Q3UI57;P25206
Parp1	1105300	1106599	910060	928829	678950	798380	954280	1154100	941200	L	10	Q3U868;Q921K2;Q3TX36;Q3TIV3;Q3TM68;Q3UJ03;Q3TF18;P11103	Poly [ADP-ribose] polymerase 1	Q3U868;Q921K2;Q3TX36;Q3TIV3;Q3TM68;Q3UJ03;Q3TF18;P11103
Hspa1b;Hspa1a	825700	900400	577130	672640	547370	482100	711280	795060	777470	L	8	P17879;Q3TU85;Q3TAI8;A1E2B8;Q61696	Heat shock 70 kDa protein 1B;Heat shock 70 kDa protein 1A	P17879;Q3TU85;Q3TAI8;A1E2B8;Q61696
Chd4	928890	901490	725430	741130	757360	710690	853560	830700	912830	L	7	E9QAS4;E9QAS5;Q5DTP7;Q6PDQ2	Chromodomain-helicase-DNA-binding protein 4	E9QAS4;E9QAS5;Q5DTP7;Q6PDQ2
Rhoc	1104901	1003200	855290	828740	810560	708600	876130	912760	1049799	L	1	Q62159	Rho-related GTP-binding protein RhoC	Q62159
Dnaja2	715420	657150	587340	555900	476970	522370	748350	659550	568560	L	7	Q9QYJ0;Q3TFF0	DnaJ homolog subfamily A member 2	Q9QYJ0;Q3TFF0
Rtcb	1124000	1079801	1075800	781850	796930	763430	1168600	1184500	838430	L	8	Q3TJ01;Q99LF4	tRNA-splicing ligase RtcB homolog	Q3TJ01;Q99LF4
Capn1	939380	990770	1069601	607820	616750	553660	1133600	1294499	728950	L	8	Q3UF24;Q3TB79;Q8C2J1;Q80Y25;Q3UDG8;Q3TI07;O35350	Calpain-1 catalytic subunit	Q3UF24;Q3TB79;Q8C2J1;Q80Y25;Q3UDG8;Q3TI07;O35350
Sprr1a	347400	294430	298500	204930	183540	NaN	346110	369410	NaN	L	3	Q62266	Cornifin-A	Q62266
Luc7l	662400	819070	777660	521610	520260	587340	737990	629700	705130	L	5	Q3TV90;Q9CYI4;Q05D11;D3Z765	Putative RNA-binding protein Luc7-like 1	Q3TV90;Q9CYI4;Q05D11;D3Z765
Ybx3	863500	976330	854090	662930	587780	723040	1042901	776390	1071300	L	1	Q68G78;Q61478		Q68G78;Q61478
Nono	1240100	1516601	1287900	924490	826701	1066400	1250800	1147900	1458100	L	8	Q4FK11;Q3UM20;Q3TF40;Q99K48;Q3TMM5;Q3TFC2;Q3TTV7	Non-POU domain-containing octamer-binding protein	Q4FK11;Q3UM20;Q3TF40;Q99K48;Q3TMM5;Q3TFC2;Q3TTV7
Ap2a2	5655903	6738804	5651897	3665998	3624998	4016798	4933997	5488504	5490398	L	22	Q6PEE6;Q3U7X9;Q69ZW4;P17427	AP-2 complex subunit alpha-2	Q6PEE6;Q3U7X9;Q69ZW4;P17427
Cbl	638170	677040	575180	455070	410840	507070	613970	555260	574460	L	5	Q2M4H7;P22682	E3 ubiquitin-protein ligase CBL	Q2M4H7;P22682
Hnrnpf	684850	808160	666480	452290	335580	406020	661060	651700	602550	L	9	Q9Z2X1;J3QM80;J3QMT0	Heterogeneous nuclear ribonucleoprotein F;Heterogeneous nuclear ribonucleoprotein F, N-terminally processed	Q9Z2X1;J3QM80;J3QMT0
Pa2g4	1381900	1078300	1402600	518490	642290	768400	1095900	975690	1087800	L	12	Q3TGU7;P50580;Q05BN2;Q3UMW2;D3YVH7	Proliferation-associated protein 2G4	Q3TGU7;P50580;Q05BN2;Q3UMW2;D3YVH7
Tfip11	660040	642860	761490	320520	245960	365860	495910	499580	583530	L	5	Q3UGE9;Q3TTV6;Q9ERA6	Tuftelin-interacting protein 11	Q3UGE9;Q3TTV6;Q9ERA6
Rbbp4	378050	313960	378160	168320	NaN	NaN	328890	290250	317730	L	2	Q60972	Histone-binding protein RBBP4	Q60972
Fen1	378390	446280	334560	242950	256980	218850	365020	539710	524730	L	3	Q91Z50;Q8R069;Q8C952;Q3TGH6;Q8C5X6;Q99M86;P39749	Flap endonuclease 1	Q91Z50;Q8R069;Q8C952;Q3TGH6;Q8C5X6;Q99M86;P39749
Flt1	521640	485900	480310	354050	391410	396670	511370	498060	598110	L	8	Q8K1H4;Q3TJC1;O55095;P35969;Q9DAV2	Vascular endothelial growth factor receptor 1	Q8K1H4;Q3TJC1;O55095;P35969;Q9DAV2
Supt16;Supt16h	11200010	10600000	10500010	7354102	8917296	8003605	10300000	12100000	13300000	L	40	G3X956;Q920B9	FACT complex subunit SPT16	G3X956;Q920B9
Lbp	5799001	6281800	6400803	5616403	5174001	5234500	7003604	6743804	7617497	L	18	Q61805	Lipopolysaccharide-binding protein	Q61805
Cdk4	273000	253130	301580	196280	150250	194550	276340	366480	373460	L	2	E9Q9E4;E9PZX7;Q8BP21;Q545C3;P30285;Q9D193	Cyclin-dependent kinase 4	E9Q9E4;E9PZX7;Q8BP21;Q545C3;P30285;Q9D193
Sf3b2	1273200	1312900	1146600	1026900	828110	1014000	1649301	1476000	1268599	L	7	Q80W39;Q3UJB0;Q3UBH2;Q3UAI4;Q3UQU5;Q8BL33		Q80W39;Q3UJB0;Q3UBH2;Q3UAI4;Q3UQU5;Q8BL33
Gpatch4	384570	398400	395490	280810	274240	289390	505120	421610	403430	L	5	Q3TFK5;A0A0A6YWB3	G patch domain-containing protein 4	Q3TFK5;A0A0A6YWB3
Ccnl2	258300	280950	257780	237200	245410	239970	303410	276980	272280	L	5	Q9JJA7	Cyclin-L2	Q9JJA7
Rps10	810380	1035200	735350	646260	540880	522850	1041000	893910	808040	L	4	Q5M9K7;Q3U9P0;P63325;Q3UW83	40S ribosomal protein S10	Q5M9K7;Q3U9P0;P63325;Q3UW83
Ssrp1	7155402	7745802	6756003	6286502	6084097	5563798	8797503	8094204	7353305	L	20	A2AW05;Q05DR5;Q08943	FACT complex subunit SSRP1	A2AW05;Q05DR5;Q08943
Ptbp1	2976002	3534902	3271800	2118299	2447099	2439302	3324600	3549898	3384600	L	12	Q3TQW3;Q8BGJ5;Q3T984;Q922I7;Q5RJV5;Q8CB58;Q8R509;Q3UBR5;Q80T07;Q8K144;Q6NZB8;Q3U5I2;P17225	Polypyrimidine tract-binding protein 1	Q3TQW3;Q8BGJ5;Q3T984;Q922I7;Q5RJV5;Q8CB58;Q8R509;Q3UBR5;Q80T07;Q8K144;Q6NZB8;Q3U5I2;P17225
Pgd	325640	336500	234930	144970	127820	126680	310500	370000	350160	L	5	Q91V28;Q3UAG2;Q9DCD0;Q91YT9	6-phosphogluconate dehydrogenase, decarboxylating	Q91V28;Q3UAG2;Q9DCD0;Q91YT9
Hnrnpk;Gm7964	6501003	7276298	6289404	4568700	4614202	4385101	7054902	7833896	7413797	L	24	Q3TUA1;Q5FWJ5;P61979;B2M1R6;Q3TL71;Q3TJ38;Q3U9Q3;Q3U6X2;Q3TG17;H3BLL4;D3YWG1;D3Z5X4;H3BK96;H3BKD0;H3BKI8	Heterogeneous nuclear ribonucleoprotein K	Q3TUA1;Q5FWJ5;P61979;B2M1R6;Q3TL71;Q3TJ38;Q3U9Q3;Q3U6X2;Q3TG17;H3BLL4;D3YWG1;D3Z5X4;H3BK96;H3BKD0;H3BKI8
U2af2	22299990	23500020	22500000	14499990	13800000	12700010	25700000	26300000	31499990	L	25	Q80XR5;P26369;Q505Q1;Q922I0;Q3KQM4	Splicing factor U2AF 65 kDa subunit	Q80XR5;P26369;Q505Q1;Q922I0;Q3KQM4
EG433182;Eno1	2690800	2662301	2665301	1828101	1941100	1726099	3155501	3239900	3211999	L	16	Q5FW97;P17182;Q6PHC1	Alpha-enolase	Q5FW97;P17182;Q6PHC1
Prdx1	5136997	4966701	4971103	3487101	3679303	3474699	5557402	5192503	5121001	L	11	Q3U9J9;P35700;B1AXW5;B1AXW6	Peroxiredoxin-1	Q3U9J9;P35700;B1AXW5;B1AXW6
Rps3	32200000	32099990	30400020	24700010	24599990	24800000	34699980	33000020	34400020	L	34	Q5YLW3;P62908;Q9D0A2;Q9CZP6;Q3UCL7;Q3UK56;D3YV43;O89068	40S ribosomal protein S3	Q5YLW3;P62908;Q9D0A2;Q9CZP6;Q3UCL7;Q3UK56;D3YV43;O89068
Ldha	5490304	5381800	5233303	4226601	4221698	4463703	5787099	5673398	5881198	L	10	Q564E2;Q3TI99;P06151;Q3UDU4;Q3TCI7;G5E8N5;D3Z736;Q99K20;Q3THB4;D3YZQ9	L-lactate dehydrogenase;L-lactate dehydrogenase A chain	Q564E2;Q3TI99;P06151;Q3UDU4;Q3TCI7;G5E8N5;D3Z736;Q99K20;Q3THB4;D3YZQ9
Ap3d1	3999200	3579802	3419999	2340799	2507599	2378300	4192098	3910899	4150599	L	26	O54774;Q3U237;Q3UR54;Q8CGH7;Q05CQ3	AP-3 complex subunit delta-1	O54774;Q3U237;Q3UR54;Q8CGH7;Q05CQ3
Eif2s2	1981099	2042900	2111999	1120500	1190401	1169900	1820299	1768699	1754300	L	12	Q3ULL5;Q99L45	Eukaryotic translation initiation factor 2 subunit 2	Q3ULL5;Q99L45
Hexa	2049601	2122501	1828401	747910	799380	689440	2001100	1672199	1697599	L	8	Q3TXV7;Q3TW10;Q3TKF6;Q3THQ0;P29416;Q8BNS6;Q3UCP6;Q3U936;Q3TVI2	Beta-hexosaminidase;Beta-hexosaminidase subunit alpha	Q3TXV7;Q3TW10;Q3TKF6;Q3THQ0;P29416;Q8BNS6;Q3UCP6;Q3U936;Q3TVI2
Ap2a1	17800010	18000000	17400000	12200010	12600000	11899990	16600000	16300000	16600000	L	29	P17426	AP-2 complex subunit alpha-1	P17426
Cmas	3108102	3302700	3259301	2095201	2113200	1964501	3042700	3186899	3072699	L	12	Q99KK2	N-acylneuraminate cytidylyltransferase	Q99KK2
Prpf19	2895199	3254500	3074902	1929800	1984499	1700299	2803898	2884902	2819600	L	12	Q99KP6	Pre-mRNA-processing factor 19	Q99KP6
Pgk1	4742498	5257303	4710803	3148300	3112999	2926602	4900699	4921398	4981003	L	17	P09411;S4R2M7	Phosphoglycerate kinase 1;Phosphoglycerate kinase	P09411;S4R2M7
Adamts1	53499970	52200000	50399980	44200000	42700000	42200010	52500030	50399980	52300030	L	46	P97857;Q3U0I4;Q3TQF7;E9PY08;Q3TTE6;Q05DU9	A disintegrin and metalloproteinase with thrombospondin motifs 1	P97857;Q3U0I4;Q3TQF7;E9PY08;Q3TTE6;Q05DU9
Eef1b;Eef1b2	752930	554760	653870	362080	361840	282870	675860	548470	629970	L	3	O70251;G3UX43;G3UZ47;A0A087WS46	Elongation factor 1-beta	O70251;G3UX43;G3UZ47;A0A087WS46
Nemf	1077501	1028000	916410	697950	750450	654760	1069201	1035000	965280	L	10	Q8CCP0	Nuclear export mediator factor Nemf	Q8CCP0
Ap1g1	669570	711430	603640	411390	442200	399380	835940	736910	633740	L	7	Q8CBB7;Q3UKX8;P22892;Q8CC03	AP-1 complex subunit gamma-1	Q8CBB7;Q3UKX8;P22892;Q8CC03
Mat2a	198110	203870	198840	155840	158040	154290	209810	210710	181520	L	2	Q6PE05;Q3TSS0;Q3UZA2;Q3UAP7;Q99J57;Q3TED1;Q3THS6	S-adenosylmethionine synthase;S-adenosylmethionine synthase isoform type-2	Q6PE05;Q3TSS0;Q3UZA2;Q3UAP7;Q99J57;Q3TED1;Q3THS6
Sltm	2338500	2515599	2201901	1526401	1598300	1429900	2328302	2663100	2098700	L	12	B9EI57;Q8CH25	SAFB-like transcription modulator	B9EI57;Q8CH25
Gkap1	309090	327760	362410	193020	163280	184120	275500	307290	329990	L	3	Q9JMB0	G kinase-anchoring protein 1	Q9JMB0
Fst	535210	597610	597280	453310	362210	438090	550610	581770	625150	L	5	Q8BNY0;P47931	Follistatin	Q8BNY0;P47931
Cpsf1	4149101	4832301	4424198	3448599	3150599	3493899	4415398	4577502	4648902	L	29	Q9EPU4;Q3U1X8	Cleavage and polyadenylation specificity factor subunit 1	Q9EPU4;Q3U1X8
Cpsf4	NaN	324430	302560	NaN	NaN	NaN	272070	271470	307880	L	3	B2LVG5;B2LVG6;E0CXT7;Q8BQZ5;F7B6Z5	Cleavage and polyadenylation specificity factor subunit 4	B2LVG5;B2LVG6;E0CXT7;Q8BQZ5;F7B6Z5
Eif2s3x;Eif2s3y	13500010	14000010	13099990	12400000	11200010	11100000	13500010	13400000	13800000	L	27	Q3UIJ2;Q3TML6;Q9Z0N1;Q3UDF8;Q9CRE9;Q9Z0N2;Q3U5H6;A2AAW9;Q9D791	Eukaryotic translation initiation factor 2 subunit 3, X-linked;Eukaryotic translation initiation factor 2 subunit 3, Y-linked	Q3UIJ2;Q3TML6;Q9Z0N1;Q3UDF8;Q9CRE9;Q9Z0N2;Q3U5H6;A2AAW9;Q9D791
Tardbp	772790	941170	783870	614870	569740	513190	844069	814799	832920	L	6	Q8BUM1;Q544R5;Q921F2;A0A087WR97;A0A087WRZ5;Q05C33;Q8R0B4;Q8BLD4;Q6VYI5;Q6VYI4;D2KPZ5;C9DT14;A0A087WSE4;A0A087WQA5	TAR DNA-binding protein 43	Q8BUM1;Q544R5;Q921F2;A0A087WR97;A0A087WRZ5;Q05C33;Q8R0B4;Q8BLD4;Q6VYI5;Q6VYI4;D2KPZ5;C9DT14;A0A087WSE4;A0A087WQA5
Kpna3	556950	793450	619240	363380	263990	264940	791660	614470	645910	L	5	Q543M7;O35344	Importin subunit alpha;Importin subunit alpha-4	Q543M7;O35344
Nol6	1067101	1227699	1131501	923600	824530	857020	1190100	1081201	1174100	L	13	Q8R5K4;Q3TBM4;Q3TB71;Q3U5C6	Nucleolar protein 6	Q8R5K4;Q3TBM4;Q3TB71;Q3U5C6
Taldo1	1003401	905070	725010	567630	634220	674190	750630	1057500	772070	L	5	Q93092	Transaldolase	Q93092
Dhx9	1345400	1258500	1131300	1032500	1198099	1136501	1317200	1467299	1251200	L	17	A0A087WPL5;E9QNN1;O70133;Q3UR42	ATP-dependent RNA helicase A	A0A087WPL5;E9QNN1;O70133;Q3UR42
Kpna4	460940	526230	335570	264730	259830	306410	571160	204920	483840	L	4	Q4FJX1;O35343;Q3UGH8;A0A0B4J1E7	Importin subunit alpha;Importin subunit alpha-3	Q4FJX1;O35343;Q3UGH8;A0A0B4J1E7
Sf3a1	600680	601920	439200	401930	443480	352960	595610	426720	514160	L	6	Q8K4Z5;Q3TVM1;Q8BKK2	Splicing factor 3A subunit 1	Q8K4Z5;Q3TVM1;Q8BKK2
Man2a1	251670	155330	148260	NaN	NaN	NaN	NaN	NaN	NaN	L	2	P27046;F6QMB7	Alpha-mannosidase 2	P27046;F6QMB7
Rpp40	308380	307350	335880	280840	261900	286250	290980	274520	375890	L	4	G3UYU5;Q8R1F9	Ribonuclease P protein subunit p40	G3UYU5;Q8R1F9
Psmd1	324510	279440	277490	196430	187990	183050	288170	242880	366790	L	7	Q3TXS7;Q8CGI9;Q5HZG6;Q8BU34;Q8CGG2;Q05CG9;A0JLU3	26S proteasome non-ATPase regulatory subunit 1	Q3TXS7;Q8CGI9;Q5HZG6;Q8BU34;Q8CGG2;Q05CG9;A0JLU3
Sec63	599330	484670	592760	401920	463480	413250	528440	450090	668020	L	8	Q80YG4;Q8VHE0;Q8K2U5	Translocation protein SEC63 homolog	Q80YG4;Q8VHE0;Q8K2U5
Trim28	1456699	1475799	1467800	1432799	1278101	1318499	1377300	1278900	1418700	L	12	Q5EBP9;Q62318;Q3UDN8	Transcription intermediary factor 1-beta	Q5EBP9;Q62318;Q3UDN8
Gar1	266780	523350	626870	185260	NaN	NaN	NaN	NaN	332790	L	4	D3YZ09;Q3TKG5;Q9CY66;F6SL78	H/ACA ribonucleoprotein complex subunit 1	D3YZ09;Q3TKG5;Q9CY66;F6SL78
Smu1	442460	395040	413370	337500	273570	329880	354840	318040	378640	L	6	Q3UKJ7	WD40 repeat-containing protein SMU1;WD40 repeat-containing protein SMU1, N-terminally processed	Q3UKJ7
Arrb1	1117400	1039001	1032401	896940	766440	909259	973501	757660	1017600	L	6	J3QNU6;Q8BWG8	Beta-arrestin-1	J3QNU6;Q8BWG8
Srsf1	268810	318280	253480	NaN	NaN	NaN	NaN	NaN	297410	L	4	H7BX95;Q6PDM2;F7AI47	Serine/arginine-rich splicing factor 1	H7BX95;Q6PDM2;F7AI47
Psmc1	362250	360930	442580	244400	266460	272320	383440	241970	441660	L	5	Q542I9;P62192	26S protease regulatory subunit 4	Q542I9;P62192
2010012C16Rik;Magohb;Magoh	475780	308730	386530	NaN	NaN	NaN	NaN	NaN	NaN	L	3	A0A023T778;Q9CQL1;P61327;G3UZW7;G3UYI5	Protein mago nashi homolog 2;Protein mago nashi homolog	A0A023T778;Q9CQL1;P61327;G3UZW7;G3UYI5
