# Supplementary material for: The β3‐integrin endothelial adhesome regulates microtubule‐dependent cell migration
Source: EMBO Rep. 2018 May 24;19(7):e44578. doi: 10.15252/embr.201744578 (PMC6030693; doi:10.15252/embr.201744578)
Supplement: Supplementary file 3 — Table EV2 [file EMBR-19-e44578-s003.xlsx]

## Sheet: beta3 het adhesome
Table EV2 The Itgb3 Het Adhesome. All non-contaminant proteins detected and quantified by MaxQuant on adhesomes of fibronectin adhered cell adhesomes are shown along with their LFQ values and number of unique peptides (false discoveries removed). Proteins are listed in the order defined by the unsupervised hierarchical clustering seen in figure 1C with clusters labelled A-L. HET = Itgb3 genetical…
	LFQ
Gene names	Itgb3 HET1	Itgb3 HET2	Itgb3 HET3	Itgb3 WT1	Itgb3 WT2	Itgb3 WT3	Cluster	Significance Direction	-Log P value	Difference	Majority protein IDs
Gm4832	7810297	7705498	7312104	NaN	NaN	NaN	F	Right	5.39399	6.92786	Q3UTE1
Gvin1	4052901	4213401	4535803	NaN	NaN	NaN	I	Right	3.08344	5.35398	L7N451;Q80SU7
Copb2	1837199	2301501	2082600	NaN	55346	34894	I	Right	2.99919	5.01254	O55029
Thbs1	74361980	74921000	74364040	2790102	2665002	2292000	F	Right	6.23463	4.85642	Q3TR40;Q80YQ1;Q8CGB2;P35441
Slc25a3	2963101	2842401	2655000	NaN	NaN	NaN	C	Right	5.48135	4.18146	Q3THU8;Q8VEM8;Q3UB63;Q3U995;G5E902
Lmna	9580601	9738506	9009002	569030	620410	573850	F	Right	6.75599	4.00619	P48678
Rtn4	6697397	6157402	6205102	639460	400110	363600	C	Right	3.93409	3.80852	Q8BH78;Q8K3G7;Q8BHF5;Q99P72;Q78NS1
Palld	2824200	3753799	4539901	NaN	773770	536220	F	Right	1.45571	3.62694	K0BWC3;Q9ET54;Q8C306;D3Z1J5
Actc1;Acta1;Actg2;Acta2	2070599	2015901	2840001	NaN	NaN	315750		Right	3.1708	3.50488	Q9CXK3;Q497E4;P68033;Q61275;Q3UIJ3;Q3TG92;P68134;Q3UJ36;Q3U122;P63268;P62737;Q61264;Q61272;D3YZY0;Q61852;D3Z2K3;I6L9D2
Eprs	1058100	1119801	1218600	NaN	106260	89287	I	Right	5.07726	3.46263	B9EIU1
Snrnp200	2011500	1432201	1728099	NaN	NaN	194700	I	Right	3.48341	3.4287	Q6P4T2
Canx	1454600	1772400	1400800	NaN	288330	177130	I	Right	2.16033	3.38414	Q5SUC3;Q3TXE5;P35564
Map7d1	562360	758910	780500	NaN	NaN	NaN	F	Right	2.83729	3.38332	A2AJI0;A2AJI1;A8Y5P4;F6WF36
Atp5b	7229600	7253103	8806999	942040	472420	967050	C	Right	3.17374	3.35583	P56480
Hspd1	1334100	1345100	1663901	NaN	NaN	NaN	G	Right	3.19675	3.35203	P63038
Dars	640900	528850	763500	NaN	NaN	NaN	I	Right	3.39663	3.33252	Q8BK18;Q3UJQ3;Q3TMC5;Q3TF87;Q922B2
Rpl10a	1132200	1014900	671420	29425	172800	150400	I	Right	1.75821	3.32617	Q5XJF6;Q3U561;P53026
Col4a1	5456402	3593102	2703698	340060	447560	359750	F	Right	3.31562	3.30634	P02463
Mcm7	579370	699120	664260	NaN	NaN	NaN	A	Right	4.64026	3.24323	Q3UDI8;Q3U4T8;Q3V122;Q61881;D3Z6N3
Cad	523960	562970	832050	NaN	NaN	NaN	I	Right	3.71512	3.23215	E9QAI5;B2RQC6;G3UWN2;Q80VF8;Q9CWQ9
Nes	1654599	1768699	1296899	NaN	NaN	NaN		Right	3.27801	3.19963	Q6P5H2
Bgn	42557	51535	63721	6591.7	3855.3	7213.1	I	Right	3.20206	3.19146	Q3TNY9;P28653;Q3UXK8;Q7TMW3
Prpf8	1761300	713420	579540	NaN	NaN	NaN	I	Right	1.95862	3.17486	Q99PV0
Lmnb1	878230	737520	811900	NaN	NaN	NaN	C	Right	2.30919	3.13344	P14733
Eif4b	632170	1041499	1043501	177650	NaN	NaN	I	Right	2.55963	3.10896	Q3TDD8;Q3UGC0;Q3TSY9;Q3TLQ9;Q8BGD9;Q3THB0;B2RWE8;Q922K6
Eftud2	1583401	1587501	1511600	145400	260090	160890	I	Right	3.54638	3.09551	Q543F1;Q3U5Q3;Q3TMY8;A2AH85;Q6A0E3;O08810;G3UZ34;Q7TMX4
Naa15	477020	564130	408200	NaN	NaN	NaN	I	Right	3.29525	3.07717	A0A0A6YW80;G3X8Y3;Q80UM3
Rpn2	947440	1048400	1163000	NaN	NaN	NaN	I	Right	3.73107	3.05283	Q61833;A2ACG7;Q3U505;Q9DBG6
Eif5b	544790	683570	817520	NaN	NaN	NaN	F	Right	3.7601	3.01444	Q05D44
Akap12	2806301	4264302	2727599	382790	440530	395880	C	Right	3.78555	2.97785	B2RRE0;Q9WTQ5
Eef1b;Eef1b2	754410	749280	679710	NaN	NaN	NaN	L	Right	2.92333	2.90814	O70251;G3UX43;G3UZ47;A0A087WS46
Iars	957730	734250	979210	NaN	NaN	NaN	I	Right	2.94911	2.90424	Q8BU30;Q3UWS7
Sdpr	648750	499090	601910	NaN	NaN	NaN	I	Right	2.23833	2.89916	Q63918
Copa	4177702	3620501	3651299	529680	866980	323990	I	Right	2.62402	2.84534	F8WHL2;Q8CIE6;Q8BTF0;Q63ZW9
Hsp90b1	7198298	7382303	6850197	1133001	717710	1308300	I	Right	3.35929	2.80619	Q91V38;Q3UAD6;P08113;Q3UBU0;Q3TUD6;Q8CCY5;F7C312
Rps29;Gm10126	492600	441380	570660	NaN	NaN	NaN	C	Right	3.89582	2.80028	P62274;D3YYL7
Mvp	582590	601790	613920	NaN	NaN	NaN		Right	2.93407	2.76048	Q8C2S9;Q3THX5;E9Q3X0;Q9EQK5;Q3U7S9
Dync1i2	906880	839650	802940	NaN	NaN	NaN	C	Right	5.32873	2.69506	A2BFF7;D6Q0F7;Q3TPJ8;A2BFF9;D6Q0F6;D6Q0F5;O88487;Q3UDA2;A2BFF8;A2BFF5
Rrbp1	712660	636030	639250	NaN	NaN	NaN	I	Right	3.60678	2.65238	A2AVJ7;Q99PL5
Copg1	1244800	1470799	1572401	NaN	206420	270070	I	Right	4.17113	2.61599	Q9QZE5
Atp2a2	430450	352690	394070	NaN	NaN	NaN		Right	4.18559	2.56095	J3KMM5;Q5DTI2;O55143;O54994
Vars	1334200	1365699	1304900	320440	NaN	453750	I	Right	1.59313	2.51753	Q7TPT7;Q790I0;Q3U3D3;Q9Z1Q9;G3UY93;Q3TII4
Tmem43	1248300	435710	1328800	NaN	NaN	NaN	H	Right	1.98102	2.50113	Q9DBS1
Phb2	748750	488080	998490	187770	NaN	NaN	C	Right	2.33306	2.47868	Q3V235;O35129;F6QPR1;F6Q8V7;Q3V2V2
Atp1a1	1839500	1926700	2104101	259440	252290	663680	F	Right	2.23171	2.47449	Q8VDN2;Q3TXF9;Q8R3M4;Q3UCH8
Tnc	54225020	53321040	52360980	9854996	9791204	10149000	F	Right	7.42335	2.42411	Q80YX1;Q148T5;Q148T4
Eif3f	527920	772470	754980	228730	NaN	NaN	I	Right	1.84111	2.39826	Q6IRT4;Q8BTW2;Q3U8X1;Q9DCH4;Q8VH52;Q3UVY8
Phb;1700071K01Rik	662700	521150	754440	124930	NaN	117230	D	Right	3.94796	2.39327	P67778;Q5SQG5;Q3TV00;Q3V2K0
Mcm6	832141	745680	983740	NaN	NaN	474540	G	Right	1.37373	2.38701	Q542I2;P97311;Q3ULG5;Q3UC10
Psmd3	550200	440700	614080	NaN	166800	NaN	I	Right	2.25873	2.33064	Q8BK46;Q3ULJ5;P14685;Q3U5M8;F7B7L8
Rpn1	784130	766240	1036299	NaN	270760	250300	I	Right	1.67985	2.32651	Q5RKP4;Q8BMR3;Q3U900;Q91YQ5;Q99LY0
Csnk2a1	509260	461980	480360	NaN	310670	54243	I	Right	1.29162	2.32033	Q61177;Q60737;Q9D0E8
Tuba1a;Tuba3a	3086999	3189301	3171201	846440	391940	811710	C	Right	2.49736	2.28575	P68369;Q5FW91;P05214;Q9D9Y2
Myof	5190801	5317700	5855200	1121800	1141500	1106700	C	Right	5.70398	2.27782	E9Q390;B9EK95;Q69ZN7
Atp5a1	5538398	5156703	5545798	1125700	1084700	1174100	G	Right	5.92145	2.26255	D3Z6F5;Q03265
Uba1	1168300	1459099	1208000	NaN	597610	734810	F	Right	0.786635	2.26036	B9EHN0;Q02053
Nap1l1	1579301	1812401	1703501	349040	331520	383840	I	Right	4.93545	2.25949	Q3TF41;Q8BSH9;E9PW66;P28656;Q9CSP8
Ctgf;fisp-12	8228797	6849002	6785596	1886101	1420900	1355900	I	Right	3.67579	2.2392	P29268;Q91V29
Trim28	421710	382000	478860	NaN	NaN	NaN	L	Right	2.84645	2.23086	Q5EBP9;Q62318;Q3UDN8
Uso1	548960	554100	447870	NaN	NaN	NaN		Right	2.16692	2.21851	Q9Z1Z0
Vim	88529000	88146050	82646010	18438000	18828990	18508000	F	Right	6.51002	2.2164	Q5FWJ3;P20152;Q3V2S4;Q3U6S1;Q3TFD9;Q3UAX1;A0A0A6YWC8;Q3UD36;Q3TWV0
Nid1	3616999	3489901	3642302	628490	854550	870720	L	Right	3.86432	2.20645	P10493
P4ha1	795750	821140	677940	NaN	NaN	NaN	D	Right	3.74918	2.20564	Q3TN84;Q3UF16;Q60715;E9Q7B0;Q3TTT2
Hsp90aa1	3481399	3491701	3616502	909460	720260	689140	C	Right	4.20915	2.20188	Q80Y52;Q3UIF3;P07901;Q3TKA2;A0PJ91;Q3TKB9;Q3TKG0;Q3TJU7;Q8C5U3
Sf3b3	1245401	1044401	978770	220820	NaN	343320	I	Right	2.69224	2.20131	B2RSV4;Q921M3
Rnf213	865500	755230	935780	225240	323740	NaN	I	Right	1.74082	2.19261	F7A6H4;E9Q555
Rars	1139100	1152800	1401801	459750	135560	316160	I	Right	1.83383	2.18189	Q9D0I9;Q3TVC5;Q3UAZ3
Uggt1	448840	655960	649120	NaN	NaN	NaN		Right	1.86288	2.18116	Q6P5E4;Q8BWM7
Hist1h3e;Hist2h3b;Hist1h3b	11988000	10256000	7077201	2177500	2230200	2071700	C	Right	3.1502	2.14481	A1L0U3;B9EI85;P84228
Kars	603980	614800	637390	NaN	NaN	413860	I	Right	1.24527	2.12874	Q8C292;Q8C1V4;Q3TIV6;Q99MN1;Q8CFK5;Q8R2P8
Copb1	735240	460430	535660	NaN	NaN	187280	I	Right	1.94876	2.12295	Q9JIF7
Cav1	1811900	1704900	1911900	509880	332060	425780	E	Right	3.47366	2.11876	P49817;H3BKG0;H3BLK5
Ganab	622210	462030	518500	NaN	NaN	NaN	B	Right	2.90846	2.09238	A1A4T2;Q8BHN3;Q3UE86
Tinagl1	2827701	2685501	2757399	629590	769290	557770	L	Right	3.97023	2.0921	Q4FJX7;H3BJ97;Q99JR5
Hist2h4;Hist1h4a	13510000	11706990	10732000	2766498	2885298	2898899	I	Right	4.5032	2.06561	B2RTM0;P62806;Q61667
Lamc1	2658102	2630599	2735500	640520	594750	693860	I	Right	5.19125	2.05907	F8VQJ3;P02468;Q3UNG0
Ctps1	1400301	1380600	1405800	259750	356650	415900	I	Right	3.28836	2.04678	P70698
Lamb1	1417000	1219000	1455100	380540	289680	334600	F	Right	3.89658	2.03016	Q3UHL7;E9QN70;B9EKB0;P02469
Col4a2	3749499	6442897	5985098	1540401	894170	1583801	F	Right	2.28858	2.01682	B2RQQ8;P08122
Vps35	1276100	788500	1208801	340180	180850	299260	I	Right	2.3256	2.01526	Q3TRJ1;Q3TKU6;Q3TJ43;Q9EQH3;Q3UQJ1
H2afv;H2afz	252100	413140	517480	NaN	NaN	NaN	I	Right	2.5148	2.0124	B2RVP5;Q3THW5;P0C0S6;Q8R029;Q3TFU6;Q3UA95
Rab5c	550350	441060	560850	NaN	NaN	265310	I	Right	1.6888	1.99127	Q3TJ39;Q8C266;P35278;Q3TCT9
Numa1	664740	714470	730510	323250	NaN	199970	I	Right	1.626	1.98653	Q80Y35;E9Q7G0
Cope	267590	205780	256340	NaN	NaN	NaN	I	Right	2.1229	1.98458	D3Z315;O89079;Q9D1J2
Srrt	423970	565070	680730	NaN	NaN	NaN	F	Right	2.69881	1.98211	Q99MR6
Fasn	1992599	2126099	2267701	432070	562570	641480	C	Right	3.44963	1.98172	Q3UHT6;P19096;Q3TB22
Psmd7	480700	521820	667460	235990	213410	NaN	I	Right	1.37755	1.93496	A1L3B8;P26516
Hspa9	253550	360630	360940	NaN	NaN	NaN		Right	3.18618	1.91863	P38647
Rpl12	336580	638420	566600	59461	195870	204140	I	Right	1.36305	1.89277	Q5BLK0;P35979;Q8C2K0;Q3TIQ2;Q6DI58
Myo1d	491480	462690	528930	NaN	NaN	NaN	C	Right	3.83189	1.88835	Q5SYD0;B2RWZ2
Psmd2	1748001	1647200	1785200	364490	522110	536750	I	Right	3.29797	1.88437	Q3TXV1;Q3TW71;Q3TKV1;Q3TIP0;Q3TI61;Q8VDM4;Q3TWL6;Q3U9Y8;Q80V77
Plod3	493260	441450	369480	NaN	NaN	NaN		Right	2.91632	1.88117	Q9R0E1
Capns1	2016999	1949100	2154001	517510	614260	545430	I	Right	4.60778	1.87	D3YW48;O88456
Colgalt1	359980	384350	370300	NaN	NaN	NaN	G	Right	3.71394	1.86298	Q8K297
Plec	42134000	40670010	36605010	11086000	11077000	11093000	F	Right	5.14586	1.84168	Q6S390;Q6S388;Q6S392;Q6S393;Q6S387;Q6S385;Q9QXS1;E9Q3W4
H2afy;H2afy2	324610	329400	366600	NaN	NaN	NaN	L	Right	2.71289	1.78917	Q9QZQ8;Q8CA90;Q9CTR1;Q8BP16;Q8CCK0
Rplp2	536840	374480	276540	NaN	NaN	NaN	I	Right	1.88388	1.75048	P99027
Top2b	430180	376150	371330	NaN	NaN	NaN	L	Right	2.99611	1.71776	Q64511;Q8BRY5;Q3TR62
Thbd	489750	242200	228610	NaN	NaN	NaN	I	Right	1.43089	1.71126	Q543W3;P15306;Q8BJB5
Anxa6	427900	354510	479190	NaN	NaN	NaN	C	Right	1.53408	1.70797	Q99JX6;Q3TUI1;F8WIT2;Q3UI56;Q3UDK4;P14824;Q8CEX0;Q3V2Z4
Dhx15	793760	500930	378900	311280	NaN	NaN	C	Right	1.2846	1.70553	Q3UKJ6;Q3TFE5;O35286;Q497W9;Q3UDX4
Sptbn1	10772000	10440000	10633000	3167999	2858701	3939201	I	Right	3.60436	1.68897	Q62261;A0A0A0MQG2;Q5DTR4
Usp9x	293240	320940	347730	NaN	NaN	NaN		Right	2.09288	1.67957	Q4FE56;P70398
Flnc	7281302	6064502	5384597	2202801	1662900	1994101	F	Right	3.19019	1.67488	D3YW87;D3Z576;Q8VHX6
Hsp90ab1	34028020	33515990	33731990	10840000	10522000	10489000	C	Right	7.25211	1.66901	Q71LX8;P11499
Cttn	762840	722960	860679	NaN	463210	265490	F	Right	1.36949	1.6672	Q921L6;Q8BNA5;Q60598
Serpinb9b	445010	424920	500900	NaN	NaN	NaN	I	Right	2.06781	1.65748	Q9DAV6;Q6P217;Q3TJ69
Rpl30	464610	871180	439000	NaN	394570	NaN	I	Right	1.15795	1.65713	Q497D7;Q58DZ3;P62889;Q5PR15
Pdlim5	1556699	1225800	1720799	429940	409990	594620	F	Right	2.76032	1.65646	D9J2Z9;D9J300;D9J301;D9J302;Q8CI51;Q2Q7P0;Q8VDV4
Capn1	397110	446680	329500	NaN	NaN	NaN	L	Right	2.59939	1.63956	Q3UF24;Q3TB79;Q8C2J1;Q80Y25;Q3UDG8;Q3TI07;O35350
Psmb3	1027300	1164200	1157301	411360	278100	410710	I	Right	2.93182	1.62687	Q545G0;Q9R1P1
Myh10	1910300	1993901	1751799	811520	635480	442720	I	Right	2.47537	1.62305	Q5SV64;Q3UH59;Q61879;Q80T68;Q8BLI1;Q8BLI3
Cops3	305480	252400	394380	NaN	NaN	NaN	B	Right	2.30509	1.62047	Q8BX58;Q3UQL2;O88543;D3Z036;F6YCA7
Slit3	250410	277950	287060	NaN	NaN	NaN		Right	2.27394	1.61311	Q3UHN1;B2RX06;Q9WVB4
Ssr1	286710	265550	285590	NaN	NaN	NaN	I	Right	5.03419	1.58388	Q3TV94;Q52PE3;Q9CY50
Arpc4	583940	441170	451220	346360	NaN	NaN	I	Right	1.31652	1.56721	Q9D3C4;Q8BVW6;Q7TPD9;P59999
Col12a1	378800	419770	340650	NaN	NaN	NaN		Right	3.03384	1.56449	E9PX70;Q60847
Sptan1	9756303	10610000	10192000	3376702	3696802	3290801	I	Right	4.8377	1.56091	P16546
Capn2	4023000	5085103	5195401	1743200	1487901	1604501	I	Right	3.48823	1.55821	O08529;Q3U3A8;Q3U8S5;Q8BPV9;Q8R486
Slk	249350	396720	320740	NaN	NaN	NaN	L	Right	1.96697	1.55553	A2RRK3;O54988
Tpm4	1405600	1335799	1363399	515120	472770	426850	F	Right	4.34171	1.5407	Q6IRU2
Eif3l	1630601	1351601	2257199	666690	577720	530500	I	Right	2.53656	1.53522	Q8QZY1
Ddost	323590	326510	262470	NaN	NaN	NaN	C	Right	3.1373	1.53003	Q3UG68;Q3UC51;O54734
Nop58	429770	365510	343470	210400	NaN	196150	I	Right	1.12388	1.52582	Q6DFW4;A0A0A0MQ76;A0A087WQ46
Upf1	376920	276700	442550	NaN	NaN	NaN	L	Right	2.14101	1.51493	Q9EPU0
Dpysl3	5435098	6013500	5895499	2070200	1761500	2347601	C	Right	3.51571	1.49745	E9PWE8;Q3TT92;Q62188;Q3TAS8;D3YUS0
Set;BC085271	648700	854360	708650	NaN	317430	381080	I	Right	1.5512	1.4959	A2BE93;Q3T9S3;Q9EQU5;Q5U445;A2BE92
Actn1	24653000	24287020	25557990	8527397	8371602	9930395	F	Right	4.27325	1.47735	Q7TPR4;A1BN54
Tubb2a	1387399	2552602	2282101	992920	1066500	354510	C	Right	1.1959	1.47606	Q7TMM9
Hspa5	6534998	6574201	6324098	2261999	2297400	2437200	I	Right	5.61995	1.47435	Q3U9G2;P20029;Q3TWF2;Q9DC41;Q3TKF8;Q3TI47;Q3U7T8;Q3U6V3;Q3UEM8
Rpsa	7581599	7978303	7775998	2698799	2630800	3094600	I	Right	4.38477	1.47335	B2CY77;P14206
Eef1d	1747201	1667700	1616300	624330	619740	578200	I	Right	5.16158	1.46528	E9QN08;Q80T06;P57776;Q91VK2;D3YUQ9;F6ZFU0;D3Z7N2;D3YZT9
Ptrf	2495901	2796198	2658200	934280	978400	976519	I	Right	5.01265	1.45911	O54724;Q3U4N4;Q3TER0
Mcm2	421130	362740	449600	NaN	NaN	NaN	I	Right	1.65595	1.45847	Q3UK39;Q3UJN1;P97310
Hras;Kras;Nras	383530	310970	290000	NaN	NaN	NaN	F	Right	1.52685	1.45553	Q71SW8;P97870;C0H5X4;Q5J7N1;Q3U2W7;Q0VDV7;Q61411;P32883;Q9D091;Q3UCX0;Q3TMF4;Q4FJP3;P08556
Eef1g	5159902	5464199	5190602	2176101	1848201	1864800	I	Right	4.22	1.42879	Q4FZK2;Q9D8N0;Q8R1N8
Sec23a	828420	800250	910190	263270	367220	320380	F	Right	3.1679	1.428	E9Q1S3;Q8C1E4;Q01405
P4hb	1248700	1102400	1161299	423710	353730	559410	A	Right	2.68561	1.41766	Q3UDR2;Q3URP6;Q3UJA8;Q3UA23;Q3U738;Q3TWE3;Q3TIM0;Q3THC3;Q3TGS0;Q3TF72;P09103;Q3UBY9;Q3TT76
Tubb6	2925901	2839299	2344701	1044000	1287100	812840	F	Right	2.51619	1.38551	Q3UMM1;Q922F4;Q3U9U3;Q9CUN8
Psmc2	962210	916690	882661	327110	416800	328820	I	Right	3.46615	1.37274	Q3UIH5;P46471;Q3U5V3;Q8BVQ9
Rab7;Rab7a	220390	397800	445250	NaN	145060	186700	E	Right	1.38171	1.36256	Q4FJQ0;P51150
Kpnb1	1793900	1876101	1825000	773000	638260	734980	I	Right	4.05434	1.36073	Q3TFE8;Q7TSZ6;P70168;Q3UHW8
Psma2	382610	359480	434510	147510	152490	158220	H	Right	4.03303	1.35657	Q3UWT6;P49722;Q8BKE0;Q9CZ58
Tuba1b;Tuba4a	66678000	64052040	65280980	25037000	24437010	27166010	C	Right	4.98912	1.35606	P05213;Q99KA2;A0A0A0MQA5;P68368
Pdia6	1720599	1645000	1552201	736350	479750	744880	I	Right	2.50119	1.3538	Q3THH1;Q922R8;Q3TML0;Q3TJL8;Q9DAB4
Myadm	2715800	3072000	2888000	1045099	1177800	1188300	F	Right	4.16444	1.34733	Q0VE46;O35682
Rplp0	3274600	3112802	3286301	1206900	1429800	1216200	I	Right	4.04196	1.33217	Q5M8R8;P14869;S4R1N1;D3YVM5
Csnk2b	195020	312050	148690	NaN	NaN	NaN	I	Right	1.73241	1.33096	N0E4C0;P67871;N0E4C5;G3UZJ5;N0E463;G3UZA4;N0E462;G3UXG7;G3UZX4
Hspa12b	1635001	1524400	1526899	596570	539330	743560	C	Right	3.15556	1.33054	Q9CZJ2
Htra1	4476302	5112498	5360199	2176801	1864800	1996101	F	Right	3.68425	1.30674	Q9R118
Anxa5	1273301	1320801	1228899	508320	451870	598520	I	Right	3.37072	1.30336	P48036
Tubb5	12145000	12604990	13208000	5078498	4617503	5969403	C	Right	3.45618	1.28415	P99024
Tagln2	1038200	1199101	1001799	477160	382950	486310	E	Right	3.13461	1.2703	Q9WVA4
Eif3a	4771900	4676401	4918997	1836099	2055900	2211900	I	Right	3.97297	1.23888	P23116;Q3TKF9;Q3UL99;Q3UEK3;Q3UM46;Q6A0B9
Eif3k	362810	363060	369170	NaN	219520	NaN	I	Right	1.92269	1.23229	Q9DBZ5
Eif3c	1968299	1950900	2015000	596110	1186600	848940	I	Right	1.89179	1.22922	Q8R1B4;Q66JU1
Kif5b	1164000	1119400	1116100	499500	516360	448160	I	Right	4.32786	1.21773	Q61768;E9QAK5
Pcna	267890	249380	242110	NaN	NaN	NaN		Right	2.62204	1.21599	Q91ZH2;Q542J9;P17918;Q9CZD6
Csde1	500850	540050	592580	259720	191970	257300	I	Right	2.79732	1.2144	Q8JZN2;Q3U4S7;Q3TXH7;Q3U1S6;Q80TP8;Q91W50;Q3U672;Q8R3R1
Gsn	3668500	2743700	2931400	1452499	1275400	1326700	F	Right	3.00449	1.19519	Q6PAC1;Q3U9Q8;Q3TGJ9;P13020;Q3UCW8
Tubb4b;Tubb4a	37801990	36575990	38193020	17489000	15728000	16544000	C	Right	4.7855	1.17886	P68372;Q9CVR0;Q9DCR1;Q9D6F9
Dhx9	2362100	1988399	2160901	1164300	819580	933690	L	Right	2.68693	1.16996	A0A087WPL5;E9QNN1;O70133;Q3UR42
Anxa7	764890	817369	733060	308650	335910	401350	I	Right	3.17527	1.15375	Q922A2;Q3TJ49;Q07076;Q8BP75;Q3UYL7;Q8CCV9
Vdac2	865210	744790	980640	409940	363290	402750	C	Right	3.0589	1.1324	G3UX26;Q60930;D3YZT5
Flna	64012000	65660960	67064960	30577010	29193980	30284010	F	Right	5.63521	1.12742	B7FAU9;Q8BTM8;B7FAV1;B9EKP5;Q6KAM8
Psmc6	738310	652040	664720	383100	305900	263830	I	Right	2.6043	1.12385	Q14AQ1;P62334;Q8QZS9
Ipo7	1978100	1663201	1590700	707570	807090	903290	I	Right	2.87114	1.11424	Q9EPL8
Vcp	12096000	12942000	13454000	6047600	5836898	5940000	F	Right	4.71101	1.10946	Q01853;Q8BNF8
Cltc;mKIAA0034	19285990	20537990	20783990	9092101	9454297	9763206	I	Right	4.78565	1.09806	Q5SXR6;Q68FD5;Q80U89;Q3UPJ3
Rangap1	242080	226720	245520	NaN	NaN	NaN	I	Right	2.61438	1.09378	Q91YS2;Q8C2E3;Q7TMW1;Q6ZPH4;P46061;Q3UZD8;Q3ULJ9
Cand1	460130	585350	503680	265500	235750	244170	I	Right	3.12229	1.05	Q6ZQ38;Q3UMI9
Myo1c	11927010	11455000	11960010	5529699	5613300	5934599	F	Right	5.03853	1.04967	Q9WTI7
Actn4	53195980	53101970	55896020	26681990	25995000	27908980	F	Right	4.89938	1.00933	Q3ULT2;P57780;Q3UDJ7;E9Q2W9
Rps5	2528599	2251101	2251801	1175500	1078900	1247301	I	Right	3.58591	1.00613	Q91V55;D3YYM6;P97461
Tcp1	3822601	3639501	4232601	1879400	1956401	1995499	I	Right	3.88264	1.00154	P11983
Pxdn	5327003	4677700	5372601	10612000	9558397	10705000	F	Left	3.57047	-1.00662	Q80U60;B2RX13;Q3UQ28
Ptk7	238550	280050	245340	552180	477590	517440	F	Left	3.39422	-1.01918	Q8BKG3
Rpl3	25448980	24625020	23567000	49151030	52165990	48177000	C	Left	4.57257	-1.02139	Q3UB15;P27659;Q3UB67;Q3UB90;Q3T9U9;Q3U9L3
Rpl23	8577101	7985701	8637503	17337010	16907010	17207990	C	Left	4.97159	-1.03061	P62830
Msn	46811020	44910020	45850000	99734050	89224020	93787050	I	Left	4.51256	-1.03803	P26041;Q3TZQ2;Q05DU4
H1f0	1041499	1045800	957770	2457399	1935401	1918701	F	Left	2.96029	-1.04296	Q8C1Y3;Q3U4Y0;P10922
Ptprb	986810	1063800	1051099	2058500	2298600	2054799	F	Left	4.10899	-1.04646	B2RU80;Q80VN7
Hist1h1b	1453400	1588800	1533401	3451299	3092301	2979600	F	Left	3.85761	-1.05561	Q1WWK3;P43276
Anxa2	65051980	62948020	65654020	134710000	131330100	138330000	F	Left	5.51438	-1.06211	Q542G9;P07356;Q3UCD3;Q9CZI7;Q99KH3;B0V2N5;B0V2N7
Rbm39	3417599	3618501	3374698	7217996	7317200	7565798	F	Left	5.09887	-1.08642	Q3U313;Q8VH51;Q3UXT6;E9Q8F0;Q0VGU9;F7AA45;B7ZD61
Naca	1283100	1303500	1631300	3306702	3052999	2644001	F	Left	2.77029	-1.09677	Q60817;P70670;Q3UK68
Rps8	225329900	209380000	225300100	513149900	439350300	474340000	F	Left	3.94715	-1.11022	Q497E9;P62242;Q5M9L9;Q3UJU6;Q9CQW4;Q3UA25
Rpl8	21873990	23371990	21683990	48949030	50726000	45175970	C	Left	4.30128	-1.11298	Q3UJS0;P62918;Q3THC7;Q9Z237
Tll1	2394099	2278399	1996301	4906203	4505603	5001499	I	Left	3.59495	-1.11462	G3X9F5;Q62381
Nop2	6504304	5467602	6256099	13432990	13085000	13048000	F	Left	3.88799	-1.12191	E9QN31;Q922K7
Rps27l	859700	1083600	1022700	2168800	1714300	2646701	I	Left	2.2516	-1.12286	Q6ZWY3;D6RH49;D3YYB0
Isg20l2	210630	308980	248540	587320	486960	589210	F	Left	2.44308	-1.12701	Q3U1G5;Q8BVS4
Cpne1	862210	942270	858379	1696300	2140101	2086301	I	Left	3.24799	-1.147	Q8C166;B7ZCP4;Q3U893;B7ZCP6;E9Q806;B7ZCP7;A3KGK7;V9GWY2;B7ZCP5
Rbm34	355270	465730	445380	867230	1016100	908870	F	Left	2.93471	-1.14734	B2RUP0;Q8C5L7;Q8C545
Rpl32	6638799	6045697	6681504	15868000	13812010	13761010	F	Left	3.84121	-1.1638	P62911;Q5PR09
Mcm3	1796700	1856900	1894200	4325998	4605900	3679303	L	Left	3.54394	-1.1787	Q3UZH2;Q3ULD6;Q3UI57;P25206
Utp3	634290	623190	511910	1351601	1376700	1304700	F	Left	3.52279	-1.19489	Q9JI13;Q05DV3;Q05DC6
Rpl27a	70861040	67815960	67106020	163100000	148300000	159990000	F	Left	4.8	-1.19499	P14115
Hp1bp3	3992797	3737601	3641200	9351194	8454196	8554599	F	Left	4.43342	-1.21253	Z4YKB8;Q3TEA8;Z4YKA3;A2AM65
G3bp2	464960	425680	475900	1085000	1122300	969330	F	Left	3.95001	-1.21582	Q3U931;Q542W3;Q3U541;P97379;Q3U6B1
Ddx6	1231100	1363799	1387999	3137600	2891901	3219000	F	Left	4.15895	-1.2159	P54823
Plau	11498000	11255000	10145000	25058000	24697000	26907010	F	Left	4.2583	-1.22162	Q0VBA8;P06869
Rpl24	5375599	5258701	5806396	13392000	11795000	13181990	F	Left	4.14762	-1.22171	Q3UW40;Q8BP67;Q8BT08;Q9CS31
Mcm5	919020	801450	890790	1803700	1990201	2368401	I	Left	3.16652	-1.23193	Q8BQ03;Q52KC3;P49718
Serbp1	2674500	3567801	3789401	7014603	8237602	8193299	F	Left	2.69601	-1.23692	Q9CY58;Q3UJK2;Q3UMP4;Q3UEI6;Q3V274
Rsl1d1	1744900	1897799	1846801	3931199	4655902	4499501	F	Left	3.95413	-1.25043	Q8BVY0;Q3TS64;Q3TH37;Q3UL54;Q3TLJ3;Q3TGI9;Q3TAJ5;Q9CSF9;Q3TN25
Rpl31	2590101	3885101	3955101	8015995	8681396	7841201	F	Left	2.45328	-1.25907	Q9CY93;Q5M9K9;P62900;A0A0A6YX26;A0A0A6YXL3
Rasip1	1325100	1404701	1314100	3258901	3337702	3115499	F	Left	5.13889	-1.26409	B9EK92;Q3U0S6
Brix1	2420000	2212900	2238101	5435400	5749997	5384704	F	Left	4.83925	-1.27053	Q9DCA5
Ssb	3662002	3907002	3762499	9255295	9565199	8933001	F	Left	5.29193	-1.29228	Q8BTU4;Q564E6;P32067;Q3TG93;Q9CYB9;A2AR07
Adamts1	9896502	10053010	10261990	23546010	25955990	25118000	L	Left	5.11215	-1.30345	P97857;Q3U0I4;Q3TQF7;E9PY08;Q3TTE6;Q05DU9
Gnl3	4619298	4181000	4492398	11454000	10547000	10851000	F	Left	4.72068	-1.30576	Q3TK27;Q8CI11
Surf6	458480	354420	445540	983070	913289	1221200	F	Left	2.79173	-1.30691	Q3V1X4;P70279;A2ALA0
Btf3	797470	724910	631360	1607299	1727599	2025301	I	Left	3.15956	-1.31521	Q3UJR8;Q64152
Timp3	703370	900360	948811	2239400	1946201	2139501	I	Left	3.08096	-1.31864	Q54AE5;P39876
Llph	670980	913000	646210	1643300	2077699	1839700	F	Left	2.69544	-1.32932	D3YXW1;Q9D945
Nop16	1255600	1314500	981880	2776399	2849501	3324301	F	Left	3.01993	-1.34016	Q9CPT5;D3Z7M5
Nifk	1745001	1979400	1876900	4387699	4974403	4888902	F	Left	4.1944	-1.34695	Q91VE6
Mina	396640	269030	409560	1166200	632410	1017000	F	Left	1.83901	-1.36706	Q8CD15;D3YTU3
Hmgb1	388940	425430	352510	850680	996530	1207900	I	Left	2.9402	-1.37794	Q8C7C4;Q8BNM0;Q58EV5;Q497Z6;Q3UBK2;P63158;Q8BQ02;Q6P202;Q3UJK0;D3YZ18
Utp23	787740	687580	798710	2230099	2132599	1680201	F	Left	3.20202	-1.40241	Q9CX11
Itgav	1767500	1474900	1771601	5014198	4514899	4049398	F	Left	3.48728	-1.43701	A2AKI5;P43406;Q3U4C8
Ppan	347340	299950	287560	1064901	737200	813460	F	Left	2.9248	-1.47128	Q91YU8
Gnl2	521010	323530	422420	1487200	1072800	984650	F	Left	2.28168	-1.48785	Q3V3N5;Q3UJL0;Q99LH1
Mest	176210	133550	157610	459730	441590	408220	F	Left	3.52976	-1.49394	Q07646;D3Z328;D3YV56;D3Z383
Adamts4;mKIAA0688	1724001	1696300	1712101	4744103	4868803	5378400	F	Left	5.00053	-1.54432	Q3U025;Q3TNX8;Q8BNJ2;E9PV91;Q6A017;Q3U0Z2
S100a16	NaN	NaN	NaN	414760	303980	340350	D	Left	1.84027	-1.54704	D3Z2Y6;Q9D708;Q3TVE3
Pnkp	NaN	NaN	206690	469320	380300	398060	C	Left	1.77777	-1.54704	G5E8N7;Q9JLV6;E9Q9A5;Q3T9F5
Wbscr22	NaN	NaN	NaN	385740	332140	338920	F	Left	1.14362	-1.55378	Q9CV98;D3YYK7;Q9DCT4;Q148T0;Q148S9;Q9CY21;F6VT90;Q9D1L3
No66	3595102	3248499	3739202	10799010	10116000	10751990	F	Left	4.70324	-1.58313	Q9JJF3
Lbr	4465503	4419200	4414301	14808000	11844010	13444010	F	Left	4.15094	-1.58616	Q3U9G9
Ftsj3	2386499	2572301	2453601	7766197	6893005	7651300	F	Left	4.84201	-1.5884	Q9DBE9
Ddx54	3984002	3852698	3946400	12161000	11459000	11835010	F	Left	6.19779	-1.58899	Q8CD14;Q8K4L0;Q8CD39;Q7TPP4;Q6IQZ1;Q8VDG2
Csnk1a1	261380	242120	251070	899080	770270	627120	F	Left	3.30641	-1.59086	E9Q4G7;Q3U772;E9PWB2;Q8BK63;Q6PJ87;Q3U844;H7BXB1;E9Q3W1;E9Q2U6;Q3TVX1
Sap30bp	318270	256640	NaN	868000	887760	767970	F	Left	3.76174	-1.59543	Q02614
Ilf3	503750	281470	305940	1261400	812550	1191200	F	Left	2.0866	-1.60494	Q45VK5;Q45VK6;Q9Z1X4;Q3UD30
Nsa2	1122000	1538901	1349100	4033998	3904699	4224300	C	Left	3.53463	-1.61205	Q9CR47;Q5M9P2
Clca1;Clca2	591020	431780	602160	1418800	1818199	1783900	F	Left	2.96836	-1.63478	Q9QX15;B7ZN73;O88860;Q3UQR1;Q8C324;Q8CCM1;Q9EQR4;Q9R070;Q91Z28
1810009A15Rik	941241	750480	932490	2486001	2852400	3029502	F	Left	3.60233	-1.6758	Q9D937;Q9CSS6
Gstp1;Gstp2	NaN	NaN	350890	365140	440790	452660	I	Left	1.0901	-1.73584	P19157;K9JA74;P46425
Fau;fau	3013201	3207102	2921001	11640000	9310301	9842105	F	Left	4.12212	-1.74659	Q642K5;Q3THB2;Q920W8;Q91V99;P62862
Flt1	272190	221620	260950	778790	836700	994640	L	Left	3.68406	-1.78788	Q8K1H4;Q3TJC1;O55095;P35969;Q9DAV2
Gltscr2	1620901	1702499	1806600	6518999	6070197	5404903	F	Left	4.42419	-1.80765	Q8BK35;Q8R126;Q8VD18;Q8BTX4
Ebna1bp2	1355101	1003300	1335799	3249801	6374202	3932800	F	Left	2.32485	-1.8291	Q9D903;A2ACZ1
Zc3h4	152650	173830	NaN	427900	447650	548980	F	Left	2.25635	-1.85228	E9Q8K8;Q6ZPZ3;Q6PAI8
Ddx41	242200	377550	291360	910400	1065601	1320900	F	Left	2.81227	-1.86263	Q3UAC4;Q91VN6;Q3TI21
Ddx47	100430	157280	NaN	419050	381170	397480	F	Left	2.58958	-1.86947	Q4VBG1;Q9CWX9;F6QKD2;Q3TEK1
Dek	NaN	NaN	NaN	385360	375000	401640	F	Left	2.24445	-1.91435	Q7TNV0;Q9CVL7;Q3U4W4;E9Q8Y1;D3YVJ6
Loxl2	510420	769720	734610	2461099	2753501	2444800	F	Left	3.24458	-1.94769	P58022;Q5PR71
Ilf2	718210	797400	1056400	3030900	3069000	3825898	F	Left	3.22554	-1.95943	Q3UXI9;Q9CXY6
Asf1a	NaN	NaN	NaN	310710	400960	358870	F	Left	2.51622	-1.95974	Q9CQE6
Esam	226740	243610	267520	1041800	1024200	864600	F	Left	4.25576	-1.98807	Q3U102;Q925F2
Hnrnpul1	47512	20752	12801	NaN	NaN	NaN	I	Left	1.4037	-2.0216	Q8VDM6
Rpf2	896670	763830	884170	3732199	3877302	3497601	C	Left	4.80561	-2.12836	Q9JJ80;G3X926;S4R1Y5;S4R2H5
Stab1	14451990	11365010	12068000	53873020	59032980	54182020	F	Left	4.3516	-2.14728	G3X973;E5RKB6;Q8R4Y4
Rcc2	556800	462840	572500	2609000	2361800	2181600	F	Left	4.23363	-2.16987	Q8BK67
Rps15	NaN	NaN	NaN	360600	381790	446720		Left	2.82188	-2.19318	Q3UK70;P62843;D3YTQ9;Q3UXS6
Rai14	NaN	NaN	NaN	397600	390800	453640	F	Left	3.37182	-2.2191	Q9EP71
Itgb3	991750	1151101	1303200	5069798	5440497	5892997	F	Left	4.18965	-2.25718	O54890
Mmrn2	4058703	2693099	2642202	15345000	16255000	14809000	F	Left	3.46226	-2.33296	A6H6E2
Ezr	NaN	NaN	NaN	412230	303750	357960	C	Left	3.54779	-2.34101	Q4KML7;Q3UXR4;Q3UL48;Q3TCP5;P26040;Q8CBU4
Rrs1	510450	313990	523940	2594200	2285099	2641399	C	Left	3.26626	-2.51425	Q80U76;Q9CYH6
Arrb1	NaN	359610	NaN	886180	1049600	771570	L	Left	1.61382	-2.8302	J3QNU6;Q8BWG8
Rrp1b	NaN	NaN	NaN	883620	723000	674550	F	Left	2.21348	-2.83572	Q91YK2;Q6ZQH4
Lbp	659680	537720	666660	5112701	4483303	4484299	L	Left	4.7861	-2.92125	Q61805
Vwf	189880	95730.1	235370	1889700	1283699	2170501	F	Left	2.78617	-3.42174	Q2I0J8;Q2I0J7;E9QPU1;Q8CIZ8
Clec14a	NaN	NaN	NaN	1728499	1380700	1299099	F	Left	4.64199	-3.67446	Q8VCP9
Fgb	NaN	NaN	NaN	1195000	957460	1035200	F	Left	3.77083	-3.8547	Q3TGR2;Q8K0E8
Itgb4	NaN	NaN	NaN	3394400	3270001	3464401	F	Left	3.07273	-5.17543	A2A864
Rpl36;Gm8973	1435799	1195199	1385801	NaN	3824102	NaN	I	N.S.	0.515387	2.17462	Q6ZWZ4;Q5M9L1;P47964;D3YX71
Cdk13	810990	874740	884369	1230600	NaN	NaN	F	N.S.	0.729045	2.11766	Q69ZA1
Ppia;mCG_121511	866660	603180	762880	NaN	NaN	1099601	D	N.S.	0.644553	1.73894	Q5SVY2;Q3UAJ1;Q3TE63;P17742;Q9CZK9
Ywhaq	1477201	1275199	1335400	768430	NaN	799610	I	N.S.	0.889852	1.66424	A3KML3;F6YY69;F6VW30;P68254
Lama4	619070	605500	830350	NaN	388390	453950	G	N.S.	0.798081	1.60711	P97927;Q91VV0;Q8BSJ0
Dstn	365300	307980	496000	NaN	395970	NaN	F	N.S.	0.869656	1.52972	Q4FK36;Q9R0P5
Paics	373390	646760	535280	NaN	400430	NaN	I	N.S.	0.88114	1.48401	Q9DCL9
Ap3d1	279500	453310	550620	227660	NaN	239090	L	N.S.	0.957603	1.48314	O54774;Q3U237;Q3UR54;Q8CGH7;Q05CQ3
Gm10094;Sap18	239920	413060	340780	234860	NaN	NaN	I	N.S.	1.06935	1.46979	E9Q317;Q4FZH3;O55128;D3YY55;D3Z2N9
Hnrnpm	787150	813760	863640	693150	573130	NaN	I	N.S.	0.610236	1.42506	B8JK33;Q3TL61;B8JK32;Q3TW40;Q3THB3;Q9D0E1;Q570Z0;Q3TQ66
Gpd2	211980	204250	314780	NaN	NaN	NaN	C	N.S.	1.23786	1.37333	A2AQR0;Q64521
Sf3b1	594890	559370	570570	NaN	475010	356150	I	N.S.	0.69831	1.36577	G5E866;Q99NB9
Gm9755;Tufm	253610	213930	236660	NaN	NaN	NaN	E	N.S.	1.19337	1.3286	D3YVN7;Q8BFR5
Arcn1	174780	206560	196510	NaN	NaN	NaN	I	N.S.	1.31453	1.27256	Q5XJY5;Q3U4S9;Q8C0G7;Q8R1S6
Pdlim7	492070	405850	466140	NaN	NaN	382690	C	N.S.	1.0473	1.26906	B8JJB2;B8JJB3;Q8BVJ7;Q3TJD7;B8JJB1
Farp1	233180	351480	324140	NaN	NaN	NaN		N.S.	1.37242	1.22614	E9Q805;F8VPU2;Q3UY58
Psmc5	925020	1232000	1123100	665770	327020	486720	I	N.S.	1.69436	1.19811	Q8K1K2;P62196;Q99KR1
Ssrp1	405010	547470	407410	124140	261970	230930	L	N.S.	1.5233	1.19613	A2AW05;Q05DR5;Q08943
Ruvbl2	674220	539600	537550	438070	398030	NaN	I	N.S.	0.754143	1.1929	Q3UXP2;Q3TXT7;Q9WTM5;D3YXQ8
Matn2	251530	167530	249230	NaN	119710	NaN		N.S.	1.69921	1.17585	Q8C435;Q3TQ80;Q569V0;Q99K64;A0A0A0MQM7;O08746;Q8C4R9
Atp6v1a	157620	193380	154560	NaN	NaN	NaN	I	N.S.	1.65061	1.12056	P50516;D3Z1B9;D3YZ23;D3YWH3
Pdcd6ip	1593900	2055201	2011500	576840	989631	1128899	F	N.S.	1.60674	1.118	Q80Y09;Q9WU78;Q6ZPS9
Psmd6	492920	519950	399320	NaN	NaN	845250	I	N.S.	0.403406	1.09277	Q99JI4;Q8C1T2
Ddx58	290320	434470	298240	367680	NaN	NaN	I	N.S.	0.696022	1.09063	A1L0V6;A7YY79;Q6Q899;A2AP29;Q3U1I9;Q3KQQ7;Q05CC6
Srrm2	181570	352860	76231	NaN	NaN	NaN	I	N.S.	0.653554	1.09028	Q8BTI8
Nap1l4	253570	298260	187160	NaN	NaN	NaN	I	N.S.	1.60067	1.08158	A2RSB1;B7ZNL2;Q8C1W9;Q78ZA7
Smarca5	461620	273180	324970	NaN	NaN	NaN	I	N.S.	1.21416	1.07771	Q91ZW3
Sorbs3	367150	264830	288680	NaN	336520	279680		N.S.	0.415562	1.06244	Q8K0M3;Q9R1Z8
Capzb	643870	521120	572160	524860	NaN	526330	E	N.S.	0.497737	1.05887	Q923G3;Q3TVK4;Q3TRH8;A2AMW0;P47757
Eif4a3;Gm8994	1010500	926300	757980	484350	516350	322390	I	N.S.	1.88299	1.04581	Q91VC3;E9PV04;A2AFK7
Atp5c1	392290	320530	313410	NaN	NaN	NaN		N.S.	1.6545	1.04441	Q8C2Q8;Q9ERA8;Q9D9D7;Q3UD06;Q91VR2;Q9Z1F5;A2AKV0;A2AKV1;A2AKV2;A2AKV3;A2AKU9
Prdx3	217470	184000	169170	NaN	NaN	NaN		N.S.	2.75087	1.04042	P20108
Surf4	349770	311370	346130	NaN	127860	172600	F	N.S.	2.20038	1.03232	Q545Q2;Q64310;Q3U7E6;E0CXD9;F7CH13
Igfbp7	3838599	2635099	2538101	1495800	1371500	1481899	F	N.S.	2.20708	1.02602	F8WH23;E9Q5D9;Q61581;Q811C8;A0A5E1;Q3UFA6;Q3U131
Sntb2	322990	255140	443290	NaN	201120	223160	F	N.S.	1.08852	1.01996	Q542S9;Q3V2N5;Q61235;B7ZNU9
Nudt21	512710	1345400	1236401	954910	NaN	976711	I	N.S.	0.376066	1.01616	Q9CQF3;Q9CZQ0
Dync1h1	7569801	8109403	7458598	4344700	3677202	3493802	I	N.S.	3.23769	1.01203	Q9JHU4
Gnas	228320	215020	205000	NaN	NaN	NaN	C	N.S.	1.61155	1.00907	P63094;Q6R0H7;Z4YKV1;A2A610
Kpna3	369870	345890	393490	NaN	NaN	391750	L	N.S.	0.775249	0.993056	Q543M7;O35344
Lrrc59	1722199	1899401	1780199	661900	1022600	1095700	F	N.S.	1.89235	0.991018	Q3TF84;Q922Q8
Ywhah	1679200	2023899	1870400	944390	1026300	845020	I	N.S.	3.02622	0.985431	P68510
Prmt1	968270	1032700	884080	396560	563200	513170	L	N.S.	2.40107	0.982436	D3Z0A2;Q8C2D7;Q80WB1;Q3UIG8;Q80WV6;Q9JIF0;Q3TPF5;F8WH01;D3Z3N0;Q9CX58
Pes1	621210	472660	1206301	NaN	519690	737600	F	N.S.	0.47442	0.979476	Q5SQ20;Q9EQ61
Ddb1	871510	860330	951850	781110	288450	415750	L	N.S.	1.0873	0.976526	Q3U1J4;Q91YC8
Actr1a	1585600	1545100	1593700	991830	686720	756630	I	N.S.	2.44065	0.973831	P61164
Wdr12	346570	310870	159770	NaN	NaN	NaN	I	N.S.	0.797359	0.972226	Q4V9X1;Q9JJA4
Psma3	374070	323240	323930	NaN	194450	NaN	I	N.S.	1.7436	0.970025	Q9DCD8;Q58EV4;O70435
Mdh2	234550	255370	236280	NaN	179650	NaN	C	N.S.	1.03395	0.965476	P08249
Cct4	1797801	1701001	2003999	1046200	1062799	743830	I	N.S.	2.21539	0.963142	Q564F4;Q3UJZ8;Q3TII0;P80315;G5E839
Anxa3	367780	324510	319530	NaN	NaN	185820	I	N.S.	2.29165	0.960785	Q8C1X9;Q3U737;Q3TLP4;Q3TFK4;O35639;Q3TET3
Vdac1	428000	404810	356100	NaN	NaN	NaN	C	N.S.	1.61169	0.959719	Q3U6K8;Q3TIG8;Q3THL7;Q60932;F2Z471
Rps19	178510	357770	271640	NaN	NaN	NaN	I	N.S.	1.10408	0.953484	Q5M9P3;Q9CZX8;D3YUT3;D3YUG3;D3Z5R8;D3Z722;S4R223
Ap3b1	260480	234070	268880	NaN	NaN	216570	I	N.S.	1.18193	0.940702	Q9Z1T1;Q3UPG0;Q3TQ33
Psmd12	1148400	1655599	658640	465170	609700	628440	I	N.S.	1.07364	0.937564	Q3U8F5;Q9D8W5;B1AT36;Q3TRH2
Cct5	1710900	1924201	1592801	931730	941799	866340	I	N.S.	3.34021	0.9287	P80316
Flii	329640	591000	426530	560530	NaN	NaN	G	N.S.	0.581156	0.925919	Q9JJ28
Ldha	5742901	5316604	5072003	3027300	2789799	2702401	L	N.S.	3.6792	0.920802	Q564E2;Q3TI99;P06151;Q3UDU4;Q3TCI7;G5E8N5;D3Z736;Q99K20;Q3THB4;D3YZQ9
Csrp1	638110	458440	555070	375510	352270	NaN	C	N.S.	1.19048	0.919728	Q4FJX4;P97315
Rpl37	2861200	2728901	3779300	5083698	7773305	NaN	C	N.S.	0.178228	0.917386	Q9D823
Rbm3	353930	461460	377100	NaN	324270	256710	G	N.S.	0.88236	0.907644	Q545K5;Q8BG13;O89086;S4R2M6;Q5RJV3
Psmd11	514530	536400	468340	170930	309830	371570	I	N.S.	1.23857	0.905202	Q5BKQ9;Q497E8;Q3UWW9;Q3THG2;Q8BG32;Q7TMI0;Q8BK73;G3UXL5;G3UYH2;Q8C0Z6;Q8K2N7
Dysf	1777100	1976001	1898301	893110	1064300	1118700	F	N.S.	2.91112	0.882727	E9PXU9;E9QL12;E9Q423;Q9ESD7
Ppp2r2a	365310	273940	268060	NaN	235290	NaN		N.S.	1.33596	0.878654	Q9CWU3;Q3TPC5;Q3TT94;Q6P1F6;Q571J7
Cct8;Cctq	1797701	1678500	1693799	1057300	884771	889030	I	N.S.	3.19836	0.873175	Q3UL22;Q6A0F1;P42932;Q9WVS5;Q8BVY8;Q3UKQ2;H3BL49;Q9CS06;Q9CRW7
Ctnnd1	4285598	3859999	4037701	2016501	2537001	2125000	F	N.S.	2.87501	0.873063	E9Q8Z9;D3Z2H2;E9Q901;E9Q904;E9Q986;D3Z7H6;E9Q907;E9Q905;E9Q8Z4;E9Q903;G3X9V2;E9Q8Z6;E9Q8Z8;P30999;E9Q906;E9Q8Z5;D3Z2H7;Q3TPD1
Utrn	1205601	1271501	946700	655040	564870	655600	C	N.S.	2.34814	0.860243	E9Q6R7;O08614
Ddx39b	803400	933730	741740	439360	457620	465460	L	N.S.	2.98547	0.857274	Q9Z1N5
Eif4h;mKIAA0038	263640	313900	300440	262460	NaN	NaN	C	N.S.	1.08697	0.856645	Q3TG58;Q80U88;Q564E5;Q3V244;Q9WUK2
Ywhag	2242499	1731301	2534601	1010099	1310200	1289701	I	N.S.	1.84907	0.842467	A8IP69;P61982
Tgm2	80341060	61088000	68174010	40642970	36111980	39684000	F	N.S.	2.58016	0.840736	P21981
St13	206720	176930	251700	NaN	NaN	NaN	L	N.S.	1.26832	0.840207	F8WJK8;Q3U9V1;Q3U8D2;Q3U3N7;Q99L47;E9Q1V0;Q3TGW8
Hdlbp	2239800	2097601	2169001	1308699	1186401	1154800	I	N.S.	3.77637	0.835591	Q3V1M8;Q3U4Z7;Q8VDJ3;A0A087WP83
Iqgap1	11891000	11493000	11448010	6473301	6786700	6282797	I	N.S.	4.65055	0.834296	Q9JKF1;Q80UW7;Q6ZQK2;Q3TU98;Q8CDT3
Fus	786080	827900	806720	1091301	1077100	NaN	I	N.S.	0.263281	0.827688	Q8CFQ9;Q564D0;Q3USY4;P56959;G3UXT7;Q3UK30
Etf1	324320	268590	228420	NaN	NaN	NaN	B	N.S.	1.85796	0.825439	Q3U6V5;Q3TL10;Q3TF02;Q3TDF8;Q8BWY3;P70199
Cct3	2385900	2374301	2445501	1474900	1430800	1204000	I	N.S.	3.04637	0.815631	Q3U4U6;P80318;E9Q133;Q3U0I3;Q3UJP4;F6Q609
Psmc1	595480	561370	668030	344820	290930	417030	L	N.S.	2.06888	0.805417	Q542I9;P62192
Cct7	1317800	1476000	1661500	917880	792390	837020	I	N.S.	2.65943	0.802773	Q3UIJ0;Q3TJN2;Q3TIJ7;P80313;Q3UDB1;Q3THH8;Q8C5Q5;Q3TET0
Cenpv	569130	446640	518080	NaN	509170	546710	F	N.S.	0.39325	0.80181	Q9CXS4
Grb10	329320	368180	411850	268930	306400	NaN		N.S.	0.817293	0.798949	Q60760;Q5SUW3
Eif3e	1036900	1009200	741840	681550	611020	354690	I	N.S.	1.13709	0.797951	Q3UIG0;P60229;Q9CT23
Wasf2	184110	172400	196420	NaN	NaN	NaN	F	N.S.	1.66128	0.791791	Q8BH43;Q80UQ8;Q3T9Z7
Hsph1	412070	417760	374800	NaN	NaN	484780	F	N.S.	0.608012	0.789986	E9Q0U7;Q61699
Eif3i	1112799	996199	1190199	622700	559030	751260	I	N.S.	2.23185	0.778304	Q9QZD9;Q3T9Y8
Aebp1	554090	733960	673140	382670	353340	437270	F	N.S.	2.10116	0.737015	Q640N1
Ywhae	3842402	3936999	3417202	2333800	2237201	2195399	I	N.S.	3.3507	0.724354	Q5SS40;P62259;Q8BPH1;F6WA09;D6REF3
Myh9	71421030	76029980	71311020	42628020	44849980	45118020	C	N.S.	4.25557	0.722143	Q8VDD5;Q3UFT0
Ipo5	591370	431300	530600	384170	290200	273200	L	N.S.	1.62371	0.717209	Q8BKC5;Q3TT04;Q7TN23
Hnrnpc	1116200	940800	841780	552320	677050	547000	I	N.S.	1.97749	0.703849	Q3U6P5;Q9Z204
Cap1	889440	819650	715700	504640	519920	475240	D	N.S.	2.64716	0.688353	Q3UVJ2;Q3U0U5;P40124;Q3TC53;Q3UNQ0
Esyt2	416820	598830	524780	NaN	332780	713060	I	N.S.	0.405024	0.686374	Q3TZZ7
Rnh1	626720	542980	635920	344050	432590	349710	F	N.S.	2.22034	0.685262	Q3UM23;Q91VI7
Cct2	3027600	3202399	2776501	1805401	1840500	1958800	I	N.S.	3.21751	0.682736	Q542X7;P80314;Q9JJD8
Psma5;Gm8394	490230	674710	590310	383870	352430	350040	I	N.S.	2.08053	0.681242	Q3UPK6;Q3TUX3;Q3TUI9;D3YX79;Q9Z2U1
Eif3b	4972503	5181202	4723600	2816299	3154800	3332600	I	N.S.	2.95201	0.679716	Q8CIJ3;Q8JZQ9
Eif4a1	4326101	4781803	5671403	3117101	3047700	3052099	C	N.S.	2.37606	0.6722	Q3TLL6;Q4FZL1;Q5F2A7;Q3TFG3;P60843;Q3UXC2;Q3TGK7;Q3TSJ4;Q78WR5;Q3U8I0
Serpinh1	6059300	5880001	5851099	3589901	3680699	3900500	F	N.S.	4.18543	0.672031	Q3TWG9;Q3TJK3;P19324;Q8BV87;Q8BVU9;Q3TMD2
Psma6	513370	540550	521270	321910	334980	331820	I	N.S.	4.74368	0.671775	Q9QUM9;E0CXB1
Ruvbl1	633520	698040	731020	538020	327100	471860	I	N.S.	1.36727	0.65362	Q3UJN2;Q3U1C2;P60122
Hist1h2bf;Hist1h2bj;Hist1h2bp	10641000	11355000	12366000	7778497	6862897	7299596	I	N.S.	2.86162	0.646333	P10853;A0JLV3;Q8CGP2
Pfkl	604880	514080	457370	315390	328590	358740	F	N.S.	2.1243	0.645213	P12382;Q8CD98
Map4	608280	844570	795570	570030	428010	447860	C	N.S.	1.51125	0.634404	A0A0B4J1F2;P27546;A0A0B4J1M9;E9PZ43
Tpm3;Tpm3-rs7	3741601	3489799	4418902	2171601	2924501	2484099	C	N.S.	1.75446	0.623605	Q58E70;D3Z6I8;Q3TJ53;D3Z2H9;Q8C7C3;E9Q7Q3
Actg1	344310000	354650100	340330100	227910000	229280000	219190100	F	N.S.	4.67238	0.619761	Q4KL81;P63260;Q3TSB7;Q3UD81
Pdia3	1035599	1074500	1188500	502880	975590	760540	I	N.S.	1.00135	0.608514	P27773
Tmpo	367220	375980	318400	311950	272030	NaN	L	N.S.	0.818859	0.606901	Q3TNH0;Q3UR33;Q3U7B3;Q61029;Q3U955;Q61033;Q78WP6
Hspa4	586420	422630	384850	364320	311140	242810	F	N.S.	1.12019	0.597676	Q99L75;Q3U2G2;Q571M2;Q61316;Q8C6R3
Psma7;Psma8	812080	804030	778990	517470	485030	604170	I	N.S.	2.43178	0.581991	Q542H2;Q9Z2U0;Q3THL2;Q3UIT9;Q3TN31;Q9CWH6
Myo1b	690730	672060	688330	423500	494800	459920	F	N.S.	3.02307	0.576406	E9QNH6;E9Q580;Q7TQD7;P46735;Q3UEQ4;Q3TTZ3
Dpysl2	2694000	2988702	2955300	2229300	1766101	1852200	F	N.S.	2.13629	0.568725	O08553
Ddx3y	2625599	2266400	2515801	1710800	1545501	1743200	F	N.S.	2.61873	0.566528	Q3U484;Q62095
Ahnak	20995990	19423990	20729000	14526990	12795010	14018010	F	N.S.	3.02713	0.566002	E9Q616
Ppp2r1a	1456599	1382600	1415001	961850	970710	945370	I	N.S.	4.6769	0.563615	Q76MZ3;Q7TMX2;Q8C2E1
Hnrnph1	3997800	4288602	3885902	2859699	2714702	2673199	I	N.S.	3.39366	0.560913	Q811L7;Q8C2Q7;O35737
Cnn2	237580	200070	203140	NaN	313020	NaN		N.S.	0.390302	0.553394	Q543F3;Q08093;D3Z7R6;Q922F8
Ywhaz	6145601	5721000	6468202	4148800	4034798	4301497	I	N.S.	3.17331	0.553052	P63101
Pls3	561060	636550	622880	421090	439980	389710	F	N.S.	2.68649	0.541139	Q3UKB1;Q3UJG9;Q99K51;B1AX58
Aldoa;Aldoart1	4897901	4482402	4546802	3203898	3351998	3021702	I	N.S.	3.11069	0.540359	Q5FWB7;P05064;Q6NY00;A6ZI44;D3YWI1;Q9CPQ9;A6ZI46
Hnrnpk;Gm7964	7016505	7485101	7127304	4577999	5296497	5061700	L	N.S.	2.84969	0.536251	Q3TUA1;Q5FWJ5;P61979;B2M1R6;Q3TL71;Q3TJ38;Q3U9Q3;Q3U6X2;Q3TG17;H3BLL4;D3YWG1;D3Z5X4;H3BK96;H3BKD0;H3BKI8
Jup	1043899	1290501	1344700	888390	734260	921330	I	N.S.	1.59983	0.530593	Q02257
Epha2	457800	386050	490320	307380	342880	273860	C	N.S.	1.72173	0.528687	Q03145
Psmd1	339230	254810	230630	NaN	170870	326800	L	N.S.	0.504738	0.527978	Q3TXS7;Q8CGI9;Q5HZG6;Q8BU34;Q8CGG2;Q05CG9;A0JLU3
Eps15l1	194190	179520	198290	NaN	387370	NaN	I	N.S.	0.26498	0.525516	Q60902
Cct6a	1620800	1711200	1926201	1048200	1251299	1371301	I	N.S.	1.74292	0.523529	Q52KG9;Q3TIX8;Q3TI05;P80317;Q3TW97;Q3TI62;E9QPA6;Q8VEI1
Vat1	598950	638940	544670	341580	489930	432020	L	N.S.	1.42333	0.5092	Q5RKP0;Q499X4;Q3U331;Q3TXD3;Q62465
Nckap1	244060	299430	256800	NaN	300970	324060	I	N.S.	0.270969	0.49953	A1L0U6;A2AS98;P28660
Nrp2	756040	604350	683740	879500	910600	NaN	C	N.S.	0.213843	0.495498	Q3U5I8;Q8QZY7;O35375;Q8K2T3
Slc25a5	2794399	2600700	2662801	2680801	1693401	1529200	F	N.S.	0.91751	0.493006	Q545A2;P51881
S100a11	401530	374360	484550	334840	255280	305790	C	N.S.	1.43317	0.492828	P50543
Ckap4	4522002	4684897	4983599	3170999	3459801	3471700	F	N.S.	2.9347	0.490299	Q8BMK4
Ctnnb1	8032598	7569100	7776101	5086299	5325003	6335002	F	N.S.	2.09273	0.487431	Q3UZT7;Q02248;E9Q6A9;Q80VE7
Ipo4	90392.9	90593	112170	NaN	NaN	NaN	I	N.S.	0.408315	0.487043	Q5U4C5;Q8VI75
EG433182;Eno1	3613701	3711700	3477102	2808900	2277399	2649902	L	N.S.	2.1754	0.486704	Q5FW97;P17182;Q6PHC1
Serpine1	3163400	3255499	2953999	2445699	2164999	2093401	F	N.S.	2.43203	0.485521	D0ESZ6;D0ESZ5;Q7TPE9;G5E899;P22777
Rps25	541470	1270499	1127201	1348199	607800	NaN	I	N.S.	0.283276	0.482013	Q58EA6;P62852
Hspa8	31416020	28210990	29735980	21748010	20521000	22484990	F	N.S.	2.8483	0.46434	Q3UBA6;P63017;Q3TQ13;Q3U9L2;Q3TZJ3;Q3TH56;Q3TF16;Q3TEK2;Q3ULM1;Q3TRH3;Q504P4;Q3UDS0;Q3KQJ4;Q3TB63;Q3TH04;Q3UXU1
Slc25a4	534780	560310	578030	407980	437470	371510	C	N.S.	2.4374	0.461743	P48962;Q8BVI9
Prss23	701570	688180	739930	479060	486840	615980	F	N.S.	1.64714	0.438074	Q8BZS4;Q9D6X6
Nop56	1335100	982970	1174801	898350	827000	839670	F	N.S.	1.50984	0.435127	Q9D6Z1;Q3USZ5;Q3UJZ7;E0CXZ0
Raly	319500	309850	298000	278650	212520	201650	L	N.S.	1.37677	0.434931	Q3U3F6;A2AU62;Q64012;Q3TGD3;A2AU61
Psmd13	630160	490180	517690	753730	571270	NaN	I	N.S.	0.234954	0.433287	E9Q5I9;B2RT97;Q9WVJ2
Chd4	332300	455260	639220	NaN	658790	763930	L	N.S.	0.144498	0.423463	E9QAS4;E9QAS5;Q5DTP7;Q6PDQ2
Wdr1	371660	489940	555230	311160	428340	315070	F	N.S.	0.861575	0.42253	Q3TE06;Q9DBM8;Q3TNK2;Q3TJY2;Q80ZI9;O88342;Q9DC08;Q3U136
Cdc42bpb	984779	1250800	1288300	913541	812580	906360	I	N.S.	1.42962	0.412638	B2RQQ7;Q7TT50
Ncl	7768702	8428394	8313400	6506798	5806803	6124100	F	N.S.	2.63204	0.411393	Q8CD23;Q3TL52;P09405;Q3TGR3;Q8CE30;Q3TT41
Eif3d	1374099	1485799	1483901	1081900	1050801	1135100	I	N.S.	2.93969	0.410415	O70194
Ecm1	4594503	3112901	2873999	2476701	2795600	2537799	F	N.S.	0.882261	0.408691	Q3TXB7;F8WI14;B7ZNR0;Q9QX30;Q3TDX7;Q61508;Q9Z2R8
Tjp2	1055800	976650	850050	1011800	594030	625540	I	N.S.	0.711999	0.407055	Q9Z0U1
Rock2	704190	655070	726100	469270	506950	627550	E	N.S.	1.3658	0.388596	F8VPK5;P70336;Q6A035;Q3UMT5
Anp32b	283270	293000	289870	364160	114400	259700	I	N.S.	0.317125	0.384326	Q3UW32;Q9EST5
Ywhab	715400	481220	598130	459190	357340	566330	I	N.S.	0.686919	0.382625	A2A5N2;Q9CQV8;A2A5N1
Fscn1	1927200	1733600	1520499	1475799	1699299	936449	F	N.S.	0.598055	0.371038	Q61553
Itga5	7686796	7128897	8006600	5632897	7138800	5213201	F	N.S.	1.15211	0.355174	Q80YP5;P11688
Hspg2	47054000	49410010	50038000	38933020	36481000	39368000	I	N.S.	2.89261	0.352327	E9PZ16;B1B0C7;Q05793;Q3UHH3
Tardbp	995879	909270	840550	633350	683210	845900	L	N.S.	1.15301	0.352065	Q8BUM1;Q544R5;Q921F2;A0A087WR97;A0A087WRZ5;Q05C33;Q8R0B4;Q8BLD4;Q6VYI5;Q6VYI4;D2KPZ5;C9DT14;A0A087WSE4;A0A087WQA5
Hk1	139260	135220	133270	NaN	NaN	NaN	I	N.S.	0.263095	0.34885	Q3UE51;G3UVV4;Q6GQU1;Q3UPC4;Q3TJE3;P17710;Q3TTB4
Kpna2	365720	382080	386610	295320	271070	326800	L	N.S.	1.88745	0.348714	Q52L97;P52293;Q641N9
Hist2h2aa1;Hist1h2al;Hist2h2ac	22801010	14523000	18555990	15326000	14402000	13564000	I	N.S.	0.822047	0.345763	B2RWH3;Q6GSS7;F8WIX8;Q149V4;Q64523
Ahnak2	4030800	4453099	4401003	3314401	3382900	3453102	F	N.S.	2.67694	0.342936	F7CVJ5;E9PYB0
Supt16;Supt16h	422770	155430	84300	120610	99339.9	230100	L	N.S.	0.163857	0.335562	G3X956;Q920B9
Ctnna1	4547001	4388302	4467800	3448499	3795599	3401799	F	N.S.	2.52299	0.33385	Q545R0;Q3TGQ3;P26231;Q6NV50
Rps3	14262000	13763990	14488990	11158000	11410010	11177000	L	N.S.	3.78995	0.33304	Q5YLW3;P62908;Q9D0A2;Q9CZP6;Q3UCL7;Q3UK56;D3YV43;O89068
Dnaja2	1080700	1078300	1162401	1036299	920890	721040	L	N.S.	0.964502	0.325713	Q9QYJ0;Q3TFF0
Trip12	776660	806910	774240	399570	718300	866660	F	N.S.	0.404195	0.321323	G5E870;A0A087WNZ7
Hnrnpr	382440	439430	464370	400990	339810	NaN	F	N.S.	0.987295	0.313653	F7B5B5;Q99KG1;Q3UZI0;Q3UKV5;Q8VHM5;Q3UMT8;Q3U8W9;Q9CT37;A2AW41
Caprin1	829260	688510	731630	670010	512990	646090	C	N.S.	0.987951	0.303856	Q3UFZ6;Q60865
Ppp1ca	2005899	1781301	1991201	1460299	1659601	1568400	F	N.S.	1.76221	0.301475	P62137;Q3U8W0;Q3TYF5
Cyfip1	2104899	1971799	1963301	1669800	1690500	1565899	I	N.S.	2.47102	0.294143	Q7TMB8
Esd	442330	533710	402980	390310	493850	NaN	E	N.S.	0.444898	0.289672	H3BKH6;Q9R0P3;H3BJP2;H3BLJ9;H3BJL6;H3BK43
Hnrnpf	840320	679490	605730	509780	605040	617710	L	N.S.	0.80969	0.286744	Q9Z2X1;J3QM80;J3QMT0
Serpinb6a;Serpinb6	273970	269970	221060	NaN	NaN	429540	I	N.S.	0.181168	0.285689	E9Q108;E9Q0P9;K7E6F1;Q4FJQ6;Q3U3L3;Q60854;E9Q3Y1;Q8BZR2;E9Q6X2;F8WIV2;E9PYY0
Esyt1	2204899	2288001	2084200	1447500	2019401	1988399	I	N.S.	0.818111	0.285065	Q3U7R1
Actb	3674500	4329002	3587202	2441999	3015102	4326701	F	N.S.	0.475828	0.280301	Q3UBP6
Stat1	349940	407100	328030	320470	303660	270260	E	N.S.	1.10714	0.276442	Q99K94;Q9D323;Q8C497;Q8C3V4;Q3TW11;Q8C8M3;A0A087WSP5;P42225;A0A087WSQ5
Serpinb6b	465400	301070	339800	365980	NaN	485400	I	N.S.	0.196106	0.276228	O08804;F7B9A0;Q3TAM4
Pabpc1;Pabpc6	1999000	1845800	2083599	1668101	1590799	1642299	I	N.S.	2.11094	0.272976	Q8BN32;Q3U8U8;P29341;Q99KL3;Q9D4E6
Flnb	29708010	30614020	32700010	25643010	25557990	25743010	F	N.S.	2.57586	0.272605	Q80X90
Pdlim1	340330	625170	533580	409890	424400	376260	C	N.S.	0.421751	0.264833	Q3TZ17;O70400;S4R1V0
Prdx2	736680	768750	596170	555750	577200	607720	F	N.S.	1.03885	0.264121	D3Z4A4;Q61171;Q5M9N9
Txnrd1	120200	136020	125650	NaN	116130	NaN	C	N.S.	1.34016	0.259011	Q9JMH6;Q91Y98;Q91Y95
Rpl14;Rpl14-ps1	2136400	1773900	1694100	1758901	1432500	1500700	I	N.S.	0.871076	0.254594	Q9CR57;Q569Z0;Q9CWK0
Lgals8	228850	337030	305300	NaN	454270	NaN	F	N.S.	0.16646	0.253887	Q542M5;A8DIL0;Q9JL15;Q3U2W5;Q8C6H0
Dnm2	353860	331380	514340	297810	416940	288970	C	N.S.	0.407083	0.249746	Q3T9X3;F8WIV5;P39054;G3UZZ3;Q3TCR7;Q3TBU6;G3X9G4;Q9CUM4
Fblim1	273150	241440	247900	251900	281120	NaN	F	N.S.	0.31045	0.242352	A2ADF3;A2ADF2;A2ADF1;A2ADE8;A2ADE9;A2ADE5;A2ADE6;A2ADE7;Q71FD7;A2ADF4
Nos3	1478500	1407800	1599101	1348700	1122101	1354800	F	N.S.	1.0491	0.232995	P70313;Q8C5P3;E9Q9X4
Tjp1	3164002	2809999	3148999	2555999	2532199	2669099	I	N.S.	1.72954	0.232194	B9EHJ3;P39447
Tns1	714980	593830	932140	571260	655890	662280	F	N.S.	0.486157	0.224486	A0A087WRU0;A0A087WQ94;A0A087WQM0;A0A087WQS0;E9Q0S6
Rpl7	9914902	9076800	10132000	8526405	8084504	8470699	I	N.S.	1.77565	0.21435	Q5M9N8;Q3UBI6;P14148;Q3TK73;F6XI62
Srpk1	335740	410540	466350	276940	358040	418600	F	N.S.	0.40142	0.210338	Q3UB06;O70551;Q3US65
Ehd1	791540	1058800	1018501	812660	849750	822130	A	N.S.	0.669033	0.196113	Q3TCK3;Q80ZZ0;Q3TIT3;Q3TGS1;Q8K1X5;Q9WVK4;Q3T9A1;Q3TUW9
Rab10;Rab1;Rab15;Rab8b;Rab13;Rab8a	274090	268520	300600	242350	244820	253740	D	N.S.	1.57662	0.18512	Q4FJL0;Q3U621;P61027;Q5SW87;Q91YW0;Q8BKQ0;Q0PD42;Q0PD50;Q0PD49;Q3UHW5;Q3TYH2;Q3TYB1;Q0PD40;Q9DD03;P61028;P55258;Q8K386
Ppp2cb;Ppp2ca	763070	NaN	646660	530570	298300	309760	A	N.S.	0.0775794	0.178625	Q8VED4;Q8BN07;P63330;P62715
Capza1	1134701	915870	1318100	924290	850970	1216499	I	N.S.	0.325246	0.172551	Q5RKN9;Q3UAS2;P47753;Q3TLJ0;Q3UJV2
Shank3	1385801	1697200	1360400	1457100	1290501	1193000	C	N.S.	0.574771	0.17076	A0A0A0MQD5;Q4ACU6
Pgk1	2508800	2260101	2802501	2403299	2045700	2271100	L	N.S.	0.686087	0.169699	P09411;S4R2M7
Ddx3x;D1Pas1	29693010	25785010	27277000	26419990	24107010	23668010	F	N.S.	0.954533	0.156773	B9EKE9;Q3TQX5;Q62167;B7ZWF1;B9EIA2;P16381
Arpc2	915379	885590	915790	719270	725970	1026400	I	N.S.	0.389586	0.156686	Q9CVB6;Q3UA52;Q4FZG5;D3YXG6
Lpp	1496300	1703501	1417099	1055600	1575099	1576900	F	N.S.	0.300715	0.154082	Q8BFW7
Eef2	18292010	18341990	18959010	16768990	16009010	17287000	F	N.S.	1.85765	0.151627	Q3UDC8;P58252;Q3UZ14;Q8BMA8;Q3TWX1;Q3TK17;Q3UMI7;Q6P9L9;Q3UBL9;Q3TX47;Q3TLB1;Q3TJZ1;Q8C153;Q3TW58;Q3TSK4
Ddx1	1883300	1945100	2083500	2060501	1740801	1553601	I	N.S.	0.528891	0.151251	Q922B8;Q91VR5;Q3V1Z7
Ppfibp1	541110	315950	308030	383690	348420	288430	F	N.S.	0.197906	0.1499	Q3UJ84;Q3U417;Q8C8U0;Q6IQY8
Arhgef40	308640	323830	429990	351810	298270	302660	C	N.S.	0.3622	0.14545	Q3UPH7;S4R189;S4R2U9
Itgb1	8146896	7092703	8015603	7310103	6803904	6931496	F	N.S.	0.944774	0.141992	P09055
Gnb2l1	2735099	2880500	3264999	2634500	2639301	2796601	I	N.S.	0.764947	0.134545	P68040
Sept7	3031902	3063099	2480299	2253299	2838901	2731002	F	N.S.	0.392524	0.132976	E9Q1G8;Q8C2A3;Q3UNN1;E9Q9F5;O55131;Q5DTS3
Map4k4;mKIAA0687	750820	840360	793200	748870	760540	672380	I	N.S.	0.816465	0.128714	B7ZNR9;B2RUE8;A0A0A6YWR8;A0A0A6YWM8;E9PVG7;A0A0A6YW53;F8VPL5;Q6ZQ68;B7ZNR8;P97820
Rpl13a	2718200	2304299	2241500	2687501	2170401	1961599	I	N.S.	0.243445	0.0983957	Q5M9M0;P19253;Q3TDS9;S4R281
Srsf3;Gm12355	1081399	1045200	1097100	1084599	965420	995480	C	N.S.	0.700467	0.0835063	Q3U781;Q9D6W4;P84104;A2A4X6
Epb4.1l2;Epb41l2	631130	409210	621120	505880	436150	611350	C	N.S.	0.122527	0.0833448	Q80UE3;Q3UNQ6;B6ZHD0;O70318;B6ZHC7;Q80UE4;B6ZHC5;Q80UE5;Q811B2;B6ZHC6;Q8C928;Q8CGJ6;Q811C0
Cpsf1	290080	271710	113400	248190	234240	129930	L	N.S.	0.0526591	0.0809244	Q9EPU4;Q3U1X8
Ybx1	6513804	7218798	5614703	4956403	9944005	4527799	E	N.S.	0.0760787	0.0808462	Q60950
Gnai2	5801301	5996598	6534903	5999897	5276899	6123897	F	N.S.	0.380673	0.0765362	P08752;A0A0A6YWA9
Sept9	1092799	1180800	1159800	1145600	1155000	979199	C	N.S.	0.338884	0.0693328	A2A6U3;Q80UG5;Q3TDR9
Ilk	895280	1394300	885180	1010900	950370	998510	F	N.S.	0.113361	0.0679824	O55222;F6Q5Z1
Marcks	261180	242980	272070	238470	243780	259270	L	N.S.	0.473536	0.0653381	Q05BL6;A0A0A1HAM8;P26645
Fst	1121900	1179900	1159400	1060099	1013800	1258200	L	N.S.	0.247553	0.0608845	Q8BNY0;P47931
Acin1	247560	349990	85715	269460	142150	172840	I	N.S.	0.027743	0.0552635	Q9JIX8;F6RJ39;Q80TU6;B8JJ92;Q7TSL7;B8JJ91;Q52KR6
Tln1	36584980	36777020	36227990	35460980	35301000	34932010	F	N.S.	2.35099	0.0522232	Q80TM2;P26039;Q3UHS6
Sept2	3496699	2606600	3001400	2900601	2976899	2876702	C	N.S.	0.139236	0.0464071	P42208;E9Q3V6;F6WYM0;D3YYB1;D3Z3C0;D3Z1S1
Cald1	2908100	2952500	2702701	2485900	2982599	2850402	F	N.S.	0.195718	0.0449708	Q8VCQ8;E9QA16;S4R1T7;E9Q0M9;D3Z6I7;E9QA15;Q3UGC3
Syncrip	2500799	2699702	2763600	2521599	2618800	2642202	C	N.S.	0.267632	0.0322507	G3UZI2;G3V018;Q7TMK9;G3UXJ6;G3UZ48;G3UWM1
Cdk4	160550	150030	153240	146350	151820	155480	L	N.S.	0.342866	0.0318508	E9Q9E4;E9PZX7;Q8BP21;Q545C3;P30285;Q9D193
Farsb	243830	304250	369610	359140	NaN	409460	I	N.S.	0.0244517	0.0306085	Q3TG12;Q9CZU5;Q9WUA2;Q3TI98;Q8C644;Q3UYC2;Q3TMX6
Glipr2	343760	372030	338200	269240	459460	333620	L	N.S.	0.0334038	0.0225531	Q9CYL5;B1AWD6
Hspa1b;Hspa1a	207380	268390	389250	346450	NaN	408610	L	N.S.	0.0134069	0.0214704	P17879;Q3TU85;Q3TAI8;A1E2B8;Q61696
Gdf15	472850	892730	534050	1569201	682250	NaN	F	N.S.	0.00649102	0.0178369	Q3TU76;Q9Z0J7;Q3UNI4
Capza2	457190	783480	462910	477780	451530	758300	I	N.S.	0.00610594	0.00649452	Q5DQJ3;Q3UCD2;Q3UBZ3;P47754;D6RCW7
Cdh5	374270	343180	655560	396430	595400	353790	F	N.S.	0.00351283	0.00398445	Q3TJ23;P55284
Pa2g4	299430	253480	214420	476240	NaN	437960	L	N.S.	0.000628873	0.00166575	Q3TGU7;P50580;Q05BN2;Q3UMW2;D3YVH7
Ppp1cb	641430	490770	533830	565920	506610	587470	L	N.S.	0.0027229	-0.00109037	P62141
Glg1	1068300	1200000	1394300	1117700	1246000	1290100	I	N.S.	0.00637133	-0.00247574	F8WHM5;Q53WR6;Q61543
Arpc1b	2458299	1972600	2334701	2664502	2541399	1702400	C	N.S.	0.0126822	-0.00868734	Q3U094;Q3TCE7;Q91Z25;Q9WV32;Q3TBA2
Zyx	4206399	4129701	3954098	4331698	4340303	3738001	F	N.S.	0.049633	-0.0110079	Q3TCR9;Q62523;Q7TQE2;Q8CBM0;Q8CD55
Fam129b	1951400	1628600	1921900	1989701	1598801	1976001	F	N.S.	0.0351307	-0.0138168	Q8R1F1
Prdx6	467470	824790	355980	647170	599470	364600	F	N.S.	0.010819	-0.0144838	Q6GT24;Q53ZU7;O08709;D3Z0Y2;Q6A0D0;Q8BPD3
Pcbp2;Pcbp3	659750	529870	595220	624810	547850	626570	I	N.S.	0.044614	-0.0145639	Q3TT81;B2M1R7;Q61990;Q3TF69;E9Q7D8;Q8CFQ6;P57722
Snx9	590970	539990	760520	652500	565800	680100	I	N.S.	0.0327631	-0.0163371	Q9CZK0;Q3U1P2;Q3TZU7;Q91VH2
Tkt	1674400	1508801	1729601	1470401	1773900	1759401	F	N.S.	0.0780098	-0.0235774	P40142
Clic1	810880	693830	708890	752610	702930	792140	I	N.S.	0.0989061	-0.0238024	Q542F1;Q9Z1Q5;Q3TIP8
Hnrnpa2b1	2978099	3456098	3306802	3068501	3581302	3285502	F	N.S.	0.113623	-0.0283864	B7ZP22;O88569
Rpl9	1911000	2079700	1984001	1975499	1954400	2174801	F	N.S.	0.191825	-0.0302372	Q5EBQ6;P51410;Q5M9J5;D3Z629
Eif3h	283380	277490	323480	199840	389310	352580	I	N.S.	0.04011	-0.0362886	Q8BTX5;Q5M9L0;Q91WK2;Q3TII2;Q3THW7;Q3TIK5
Dock6;mKIAA1395	902090	1129499	1330700	971989	1167800	1296299	F	N.S.	0.0676569	-0.0393308	E9QPN7;Q8VDR9;Q6ZPS1
Parva	456010	406930	397930	427880	448590	426490	A	N.S.	0.310108	-0.0495847	Q3UF75;Q8C5R4;Q9EPC1
Myl6	4156799	3791200	3939399	4094202	3970699	4242601	F	N.S.	0.461225	-0.050607	Q642K0;Q60605;Q3TIG9
Eif6	505120	554180	517880	522120	590670	525090	F	N.S.	0.308175	-0.0532341	Q545K4;Q3UA13;Q3U818;O55135;Q9R071;Q3UBJ6;Q3U740
Snrpd3	190800	185600	185090	238570	NaN	224380	I	N.S.	0.0823048	-0.0581048	Q91VM2;P62320
Tpi1	1175500	1170600	1044100	1093700	1285999	1164801	I	N.S.	0.289644	-0.0631358	P17751;H7BXC3
Hnrnpul2	2813899	3078501	3239399	2797999	3500501	3290701	F	N.S.	0.230734	-0.0666091	Q00PI9
Usp7	398470	485420	394340	438940	391540	511290	F	N.S.	0.17406	-0.0680599	F8VPX1;E9PXY8;Q6A4J8
Rps27a;Ubc;Uba52;Gm1821;Ubb;Kxd1	20035010	20141000	16315990	20248010	20894000	18063010	F	N.S.	0.237684	-0.071654	Q642L7;P62983;A5JUZ1;A0A0A6YW67;E9Q9J0;Q66JP1;Q8C2K3;E9Q5F6;Q922B0;Q5SX22;Q3TH47;Q78XY9;Q6NZC5;Q8R0Z9;Q922Z8;Q8VC46;P62984;P0CG49;P0CG50;E9Q4P0;E9QNP0
Anxa1	20766000	19593000	20212990	21471010	20391000	22763990	F	N.S.	0.825348	-0.0924104	Q4FJV4;B7STB7;P10107;Q3U5N9;Q4FK88;Q3US43
Arglu1	1142201	716620	1080301	1076900	1131100	894360	D	N.S.	0.159653	-0.100336	Q3UL36
Rhoc	965120	962261	1001200	1253299	1054001	877210	L	N.S.	0.285162	-0.105864	Q62159
Myl12a;Myl12b	2505200	2531901	2377901	2508800	2925499	2568000	F	N.S.	0.650993	-0.107163	Q922W7;Q9D6E6;Q6ZWQ9;Q9CXD2;Q3THE2
Dut	NaN	331720	401060	339270	298730	381910	F	N.S.	0.169506	-0.116566	Q9CQ43;Q8VCG1;Q9JJ44
Actr3	1440200	1333299	1297199	1502000	1244400	1704801	F	N.S.	0.353012	-0.118423	Q3ULF7;Q3TWJ4;Q3TGW0;Q99JY9;Q3TGE1;A0A087WRA1;A0A087WQ14
Ubap2l;lig-2a	308340	278630	296900	339740	311530	308570	F	N.S.	0.903231	-0.11885	Q80X50;Q8BJ53;Q812D4;Q812D5
Rpl4	7076901	7056199	7104800	7733298	7371302	8116096	I	N.S.	1.47303	-0.127662	Q564E8;Q9D8E6;Q9CSM5
Eng	745110	886970	883000	941100	819220	988179	C	N.S.	0.480971	-0.128207	Q5IRN0;F7A1B4;Q3UAM9;Q63961;F7BZW0
Rps18;Gm10260	2690299	2483699	2409700	2844901	2654298	2817402	I	N.S.	1.10946	-0.133988	Q561N5;F6YVP7;P62270;S4R1N6;Q3TW65
Sept11	1922700	1862001	1462200	1817300	1781501	2138800	L	N.S.	0.376022	-0.134521	Q8C1B7
Npm1;Gm5611	3212198	2944298	2986202	3117600	3432202	3526001	I	N.S.	0.98181	-0.139269	Q5SQB7;Q61937;Q5U438;Q5SQB0;Q3U536;Q9DAY9;Q5SQB5;Q5BL09;E9Q5T3;Q8BSZ3
2700060E02Rik	311780	360510	256720	339370	395360	288650	I	N.S.	0.297284	-0.141528	Q4VA29;Q9CQE8
Fermt2	3969302	4210299	3645699	4171702	4591103	4379701	F	N.S.	0.997558	-0.153769	Q3TLE2;Q8CIB5;Q3UMA4
Ap2a2	1173700	1108900	731970	774780	1339200	1265400	L	N.S.	0.177469	-0.154258	Q6PEE6;Q3U7X9;Q69ZW4;P17427
Actg1	26362000	25571000	5118504	15041010	17013000	18600990	F	N.S.	0.0687687	-0.154718	Q9QZ83
Hnrnpa1	2294101	2060000	2062300	2093800	2739101	2373099	G	N.S.	0.580851	-0.16059	Q3U7F3;Q3TIK8;Q5EBP8;Q3UK83;P49312;Q3TFB1
Prrc2a	1046200	769320	1242399	1055200	1366100	988160	F	N.S.	0.276108	-0.170151	Q5DTJ4;G3UX48;Q7TSC1
Prdx1	2687999	2900501	3195898	3156598	3417500	3292598	L	N.S.	1.00657	-0.170494	Q3U9J9;P35700;B1AXW5;B1AXW6
Gm10036;Rpl11	5093803	5746098	5298598	6021201	5946600	6178702	I	N.S.	1.47507	-0.170828	E9PYL9;Q9CXW4;Q8VC94;A2BH06
Srgap1;Srgap2	151390	147000	164760	182890	184820	155610	C	N.S.	0.855621	-0.173527	A0A087WNM1;D3YZW1;Q91Z69;Q91Z67;A0A087WNR5;A0A087WRV4;Q3UPB8;A0A087WS59;A0A087WSQ1
Actr2	309120	282430	364700	396240	301530	397210	E	N.S.	0.490441	-0.191936	Q5SW83;P61161;Q8BMA4
Sfpq	2271701	2430099	2135700	2883399	2813200	2176300	F	N.S.	0.621239	-0.194121	Q8VIJ6;Q3TZL2
Lrrc47	495220	258340	314910	446160	449330	303560	I	N.S.	0.232474	-0.198346	B1AX98;Q505F5;E9PV22
Sdcbp	793810	704040	734870	979100	833680	766760	I	N.S.	0.813868	-0.202595	Q3UC68;Q3TWV1;Q3TMX0;O88601;Q3UBE4;O08992;H3BLG5;Q3TXC7;Q3UB97;Q3U6J5;Q3U724;A2AKJ9;A2AKJ6;Q3U902;Q3TET7;Q3U6Q3
Git1	894720	561010	588910	1160800	632350	617040	F	N.S.	0.217691	-0.205208	Q5F258;Q68FF6
Pkm	10302000	11719000	10931000	12198010	13009000	13349990	F	N.S.	1.57896	-0.227599	P52480
Vcl	8873606	8098903	8807802	10535990	10036000	9728996	F	N.S.	1.90946	-0.233543	Q64727
Ccnk	299690	345070	701800	1096000	NaN	1044401	F	N.S.	0.0720224	-0.242439	Q3U3M5;O88874;Q3U3H2
Ddx46	834770	756550	569250	998020	1162000	520740	I	N.S.	0.25259	-0.249432	Q569Z5;F8WHR6
Gm8991;Hnrnpa3;Gm9242;Gm6793	4626400	3962402	4508803	5872201	4074601	5896504	F	N.S.	0.607405	-0.257137	E9Q7H5;Q0VG47;J3QNY1;Q6PFA7;B2RXM2;Q5U3M2;Q58E39
Gdi2	550530	630740	508290	671570	642660	706940	C	N.S.	1.24572	-0.263221	Q3UUX9;Q3UC72;Q3UPA3;Q61598;Q3TIY6
Abce1	294700	466890	809220	838420	253460	932120	C	N.S.	0.139418	-0.277028	Q6NXX7;Q3UHY8;Q3TJM9;Q3TIU8;P61222
Eif2s2	700450	645360	739470	867050	774710	889080	L	N.S.	1.53923	-0.279069	Q3ULL5;Q99L45
Hnrnpll	335640	441570	344060	450710	516390	396950	F	N.S.	0.788637	-0.2858	Q9CSH0;Q921F4;V9GXB6
Inpp5d	744750	705000	764610	844310	967180	897460	I	N.S.	1.91931	-0.289434	Q9ES52
Cyr61	6246396	5222099	5395400	6017898	6824697	7831701	C	N.S.	1.0041	-0.289989	Q3TX21;P18406
Eef1a1	34107020	33304020	33172010	39644980	40632980	42758010	I	N.S.	2.96206	-0.290084	Q58E64;Q3UA81;P10126;Q3TII3
Ehd4	1035000	1219199	1162401	1377501	1281800	1540100	C	N.S.	1.33293	-0.296858	Q3TM70;Q1MWP9;Q9EQP2;Q91VL7;Q3TWP9;Q1MWP8;Q3TQ74
Rps13	1643001	1857001	1801200	1942101	2297999	2323001	I	N.S.	1.43307	-0.30524	Q5BLJ7;P62301;Q921R2
Mybbp1a	9130503	10532000	9718198	12105010	11598000	12698010	F	N.S.	1.93239	-0.310592	Q3U2W2;Q7TPV4;A0JLT5;Q3TLF6
Capg	400090	457520	350730	494650	594660	420170	I	N.S.	0.79873	-0.314976	Q99LB4;Q3UJ44;Q3TNN6;P24452;D3YTL5
Mfge8	2888699	2875299	2791500	3330600	3884100	3501098	F	N.S.	2.062	-0.321999	Q3TDU5;P21956
Aplp2	598910	635500	414600	677610	716680	647900	I	N.S.	0.77522	-0.331868	Q3TPZ7;Q60709;Q3UDL6;Q61482;Q7TT34;Q64348;Q06335
Swap70	518970	490580	597790	745600	627660	670650	C	N.S.	1.4503	-0.348055	Q6A028
Fn1	492459900	497680300	492280300	638000100	598970400	663179800	F	N.S.	2.9343	-0.356912	Q3UGY5;A0A087WR50;P11276;Q3UHL6;A0A087WSN6;A0A087WS56;B9EHT6;Q3TCF1;Q3UH17;B7ZNJ1;Q3UHR1;Q3TBB4;Q3TCL7
Lasp1	1032100	1247200	1099000	1223200	1815600	1340401	F	N.S.	0.876702	-0.357768	A2A6G9;A2A6H0;Q543N3;Q61792;A2A6G6;A2A6G7;A2A6G8
Ehd2	12614000	10760000	12873990	16005010	14674000	15832000	I	N.S.	1.79231	-0.363155	Q8BH64;Q8R2X0
Nedd4	11218000	10772000	11457000	14316010	16977990	12135000	F	N.S.	1.20146	-0.363713	B2RSC8;P46935
Rsu1	1086000	1038700	953840	1167000	1486699	1322501	A	N.S.	1.47088	-0.364188	A2AUR7;Q9D031;Q01730;Q9CSE4;Q9CUS2;Q3TFN7
Snd1	2455201	2292100	2245300	2866201	2992600	3147501	F	N.S.	2.56844	-0.365109	Q3UZI3;Q3TW51;Q78PY7;Q3TRW3;Q3TJ56
Cdc42	1809499	1683100	1934301	2438299	2243401	2328400	C	N.S.	2.2697	-0.370792	P60766;Q3UL78
Cfl1	3336502	3090699	2939600	3935802	4149200	4048103	F	N.S.	2.54416	-0.374949	Q544Y7;P18760;F8WGL3;Q9CX22
Sept10	271210	254130	286240	328590	365790	361970	I	N.S.	2.25625	-0.380324	Q8C650
Usp16	276190	112260	186270	389820	227500	148140	F	N.S.	0.289599	-0.395245	Q99LG0;D3YVU1
Arhgef7	258920	419570	293490	475020	467190	327860	F	N.S.	0.660892	-0.396782	D3Z0V2;Q9ES28
Ap2b1	3358901	2957399	3271502	3957199	4330398	4340802	F	N.S.	2.30088	-0.398223	Q5SWR1;Q9DBG3;H3BIY9;H3BKM0
Drg2	178220	171150	135880	NaN	NaN	NaN	C	N.S.	1.28833	-0.402473	Q9QXB9
Arhgef2	274520	411790	350010	471310	434200	468890	F	N.S.	1.1499	-0.426024	Q3TYZ4;H3BJU7;H3BJX8;H3BJ45;H3BJ40;H3BKH9;Q60875
Nrp1	3683498	4080601	4037701	5373901	5358499	5223004	F	N.S.	3.0671	-0.436429	P97333;Q3UQY7;Q3UFP7
Lgals1	3225800	3902300	3596500	4509202	4301202	5802299	F	N.S.	1.31546	-0.437887	P16045
Eif5a	1116300	738860	1051900	1251101	1470000	1177701	E	N.S.	0.987389	-0.439964	A0A0A0MQM0;P63242;J3QPS8
FAM120A;Fam120a	307900	338980	303680	482040	393710	419180	F	N.S.	1.94528	-0.442547	Q6A0A9;Q3V3S0
Ddx42	404270	479380	440240	577340	585820	639240	F	N.S.	2.21302	-0.447152	Q810A7
Khdrbs1	755410	1187501	1546300	1290799	1284000	2128200	F	N.S.	0.508251	-0.448821	Q60749
Ddx17	3552602	3266501	3543699	4523700	4770399	4899999	F	N.S.	3.01566	-0.454172	Q3U741;Q501J6;Q3TU25
Ddx56	242330	251300	343370	388180	308370	452850	F	N.S.	0.945189	-0.458091	Q8BK66;Q5SVX3;Q9D0R4
Rps16	1156600	1121201	1038000	1681401	1490600	1407201	I	N.S.	2.19159	-0.463215	A4FUS1;P14131;Q641N3;Q5CZY9
Rps20	965231	952989	973570	1433101	1413200	1167299	I	N.S.	2.0846	-0.466815	Q5BLK2;P60867
Ap2a1	4749199	4862100	4680898	7211100	6207900	6442999	L	N.S.	2.67185	-0.472003	P17426
Rps7;Gm9493	10626000	11715000	10420010	15196010	15616010	14972000	F	N.S.	3.0318	-0.484558	Q4FZE6;P62082;F6SVV1
Rpl7a	3477599	2744702	2821700	4386800	3986800	4225998	C	N.S.	1.87075	-0.485462	Q6P1A9;Q58ET1;Q80UT7;P12970;Q5EBG5
Rpl27	2401101	2073901	2237900	3834800	3455198	2316900	I	N.S.	0.99449	-0.487309	Q5BLJ9;P61358;Q9CSM4
Hnrnpab	1330700	1421800	1272799	1640201	2066500	2011101	F	N.S.	1.91604	-0.50038	Q9D6G1;Q544Z3;Q80XR6;Q3TMZ8;Q20BD0;Q99020
Vasp	296470	409670	409300	679780	464730	446750	E	N.S.	0.947545	-0.501807	P70460
Igf2	1071399	1122901	811590	1263700	1792300	1228500	F	N.S.	1.03649	-0.503604	D3Z4N4;E9QLW5;P09535;J3QJZ9
Slc9a3r2	926390	855720	928110	1812499	1491501	785540	F	N.S.	0.626082	-0.509743	Q6NS54;Q9JHL1
Rps11	9727504	9573498	9517403	12734990	14561010	13961010	F	N.S.	3.05715	-0.515471	Q3UC02;P62281;Q9DB79;Q9D0P6
Pxn	348180	414370	419370	554560	555280	579110	F	N.S.	2.36597	-0.519807	F8VQ28;Q8VI36;Q3UG90
Rrp12	3588501	4006000	3550301	5636301	5024098	5344497	F	N.S.	2.68568	-0.522727	Q3UJA1;Q6P5B0
Gnl1	822920	776410	848230	1257400	1087500	1185599	F	N.S.	2.74492	-0.526944	P36916;A2VDH5;Q52KE3
GAPDH;Gapdh;Gm3839;Gm10481;Gm7293	12340000	12846010	12706000	17805000	17951000	19023010	I	N.S.	3.97533	-0.531307	D2KHZ9;P16858;A0A0A0MQF6;S4R257;S4R1W1;Q3TUZ9;D3YYI5
Nedd4l	1053200	963060	1070599	1529000	1458100	1472901	F	N.S.	3.29458	-0.532148	E9PXB7;Q8CFI0;Q641N8;Q3TQK9;G3X9H8
Rps17	1139199	903230	686190	1470099	1395800	1055000	I	N.S.	0.977057	-0.538794	Q5M9L7;Q8BT90;P63276;Q3TK12
	2776501	2716299	2837899	4021602	4095902	4013401	F	N.S.	4.91707	-0.542348	A0A097PUD0;A0A097PUG4
Ppib	790340	737610	785350	1258001	1050401	1070599	F	N.S.	2.44616	-0.542536	Q9DCY1;P24369
Rpl34	607700	748710	915790	602650	1533699	1413400	C	N.S.	0.520821	-0.549526	Q9D1R9
Coro1c	1517401	1419601	1511201	2203701	2229501	2120000	I	N.S.	3.90326	-0.55931	Q5PPQ7;Q499X7;Q3TEU8;Q9WUM4;Q3TF74
Rrp8	355540	457840	393820	643300	601620	530340	F	N.S.	1.85756	-0.559623	E9PVA2;Q9DB85;Q3U4B0
Arf3;Arf1;Arf2	1059200	1197900	1122101	1706901	1624200	1655400	F	N.S.	3.27799	-0.562868	Q3U344;P84078;P61205;Q8BSL7
Rpl22	1906100	1894100	1913199	2885802	2540502	3043702	I	N.S.	2.72316	-0.56393	Q4VAG4;P67984
Rbm15	335980	267310	270420	386580	414620	492560	F	N.S.	1.71771	-0.566923	Q66JP8;Q7TT82;Q3THK4;Q6PGG1;Q571M7;Q0VBL3;Q3TLX0
Puf60	450800	420120	596200	857780	724640	614830	I	N.S.	1.32343	-0.586325	Q3UEB3;Q0VDY2
Nxf1	1052100	1138499	1137400	1579399	1618299	1804201	F	N.S.	2.95318	-0.586356	Q8BP60;Q99JX7;V9GXW3;V9GXF3
Rpl18a	10833000	9779897	9843602	15210000	14769000	15802010	F	N.S.	3.35276	-0.589039	Q3THJ0;P62717
Srp68	1827101	1746000	2055000	2849102	2673302	2942298	F	N.S.	2.72744	-0.591108	Q8BMA6;A2AAN2;Q8K258
Drg1	424110	379620	380000	566410	569870	649340	F	N.S.	2.68309	-0.592153	Q8BNS0;Q5NBZ3;P32233;Q8CHR8
Rpl5	11292990	10628010	9943795	15953000	16633000	15524000	I	N.S.	3.2272	-0.595736	Q58EU6;P47962;Q3TKR5;Q3U850;D3YYV8;Q3THE1
Rpl36a	11008010	10016010	12518010	16125990	18546010	15958000	F	N.S.	2.16218	-0.596637	Q5M9P1;P83882
Ythdc1	301220	387040	217980	448210	373670	525160	F	N.S.	1.00562	-0.597067	E9Q5K9;D6RG95
Stom	149290	197390	178790	213120	289540	303060	I	N.S.	1.42891	-0.609201	P54116;Q99L68;Q8BPA1
Hnrnpd	671910	587310	727810	1058700	835840	1155400	I	N.S.	1.67142	-0.610606	Q60668;F6ZV59;G5E8G0;G3X9W0;E9Q5B6;F6SHF3;Q3UXC8
Nsun2	961180	925340	864340	1437499	1452699	1321800	H	N.S.	3.23095	-0.614732	Q1HFZ0;H3BKN0
Nat10	541070	482280	605810	636910	1001799	890039	F	N.S.	1.3236	-0.614976	Q8K224
Eif1ax	1468000	1536701	1666100	2191000	2504300	2464599	F	N.S.	2.79578	-0.615729	Q8BMJ3
Rap1b;Gm9392;Rap1a	2121500	2295900	1940300	3213902	3126499	3452600	F	N.S.	2.79771	-0.625378	Q52L50;C5H0E8;Q99JI6;P62835;Q3V3W9;Q3U7U8
Ddx21	15825010	14698000	16110010	24490990	23839000	23680000	F	N.S.	3.88705	-0.62782	Q9JIK5;Q3ULC7;Q6PCP0;Q9CWZ5;Q8K2L4
Rtcb	823720	874340	649220	1107000	1324299	1200900	L	N.S.	1.87126	-0.637576	Q3TJ01;Q99LF4
Dimt1	189330	NaN	150750	246790	288770	220010	L	N.S.	1.74103	-0.643768	Q3UK38;Q9D0D4
Fxr1	2648000	2102299	2288900	3392601	3816602	3785401	C	N.S.	2.35884	-0.647867	Q61584
Rpl15;Gm10020	10697000	12513010	13068010	17263000	18538000	21095010	F	N.S.	2.2237	-0.649466	Q5M8Q0;Q3U7D2;E9QAZ2;Q9CZM2
Hmga2	827440	898970	930870	1207501	1486601	1515600	F	N.S.	2.31635	-0.658069	P52927;Q6NSP9
Pcbp1	2159901	2018101	1928900	3371398	3101099	3167300	I	N.S.	3.41863	-0.659213	P60335
Tsr1	684920	1323300	1315499	2252900	1325601	1582001	F	N.S.	0.789108	-0.662141	Q5SWD9
Csnk1d;Csnk1e	249130	NaN	250650	307000	331910	323540	F	N.S.	1.01536	-0.665555	Q3UBT6;Q3USK2;Q9DC28;Q3TYE1;Q9QUI3;Q9JMK2
Rpl28	2578900	2289599	1847001	3423401	3616401	3536898	L	N.S.	2.02533	-0.668478	Q5M9N5;Q5M9J8;P41105
Ddx50	4366802	3926000	3848300	6350204	6500401	6417902	F	N.S.	3.50689	-0.668525	Q5BKP5;Q99MJ9;Q8BRU5
Nol10	730600	600630	741590	1154299	1084000	1053501	F	N.S.	2.50912	-0.672726	Q3UFZ4;Q3TUB5;Q5RJG1;Q3TPG4
G3bp1	682590	462390	553680	939330	801620	943469	F	N.S.	1.7003	-0.674448	P97855;Q571F9;Q3UR88
Aatf	350750	396280	360840	508750	718890	559730	F	N.S.	1.89191	-0.676379	Q9JKX4;Q3URN5
Col18a1	1641900	1518699	1399901	2630699	2251899	2409901	G	N.S.	2.72603	-0.677345	E9QPX1;P39061
Gnb2	2996999	2924200	2464700	2507500	6539604	5394501	F	N.S.	0.718287	-0.67799	Q3U9V4;P62880;E9QKR0;D3YZX3;D3Z1M1;E9PWM7;D3Z1T4
Ran;1700009N14Rik	1545999	1659101	1791899	2483502	2780101	2728299	F	N.S.	2.98555	-0.678361	Q3ULW0;P62827;Q14AA6
Plat	1472101	1818199	1690200	2568699	3267300	2215799	G	N.S.	1.66316	-0.679794	P11214
Igfbp4	NaN	NaN	104180	154620	130630	374000	C	N.S.	0.561769	-0.683979	H3BLB7;Q8BSM9;P47879
Rps3a1;Rps3a	19477010	17785990	20060000	30212980	30768980	31073990	F	N.S.	3.66698	-0.685172	Q564F3;Q3UAC2;P97351;Q3U5P8;Q9D1S3;Q3UJU5
Ddx5	22006990	22754000	22437000	36941000	33992990	37587000	F	N.S.	3.90725	-0.690244	Q8BTS0;Q5U222;Q3V0Z8;Q61656;A1L333;Q3UXW3;S4R1I6
Rps4x;Rps4l	17381990	16743000	17633010	28650000	27652000	27508010	C	N.S.	4.75149	-0.695447	Q545F8;Q545X8;P62702;Q3UXQ6;Q3V1Z5
Wdr6	526390	428410	407240	629440	774420	804840	F	N.S.	1.93932	-0.698296	Q3TMH3;Q3TEZ2;Q99ME2;Q8R539
Sltm	422640	521310	510990	920720	803910	655920	L	N.S.	1.82493	-0.702817	B9EI57;Q8CH25
Rpl17	9092799	12917010	10811010	17415000	18362010	17366990	L	N.S.	2.05593	-0.709611	Q6ZWZ7;Q9CPR4;Q505B1;Q80V08;Q6PHZ1
Asap1	397920	489170	472930	778430	748690	691010	D	N.S.	2.59912	-0.709734	H3BKD4;Q3UJA5;H3BKE6;E9QMI7;E9QMJ1;H3BL41;H3BJY2;E9QN63;Q9QWY8
Lgals9	14101000	14122010	12589010	23006010	22589990	21389010	F	N.S.	3.45754	-0.716219	B1AQR8;G3X9T7;O08573
Igfbp3	1077700	763840	1037300	1432500	1999600	1333000	F	N.S.	1.4038	-0.720264	P47878;Q8BP94;Q3UR87
Ddx27	2610701	2903501	3144099	5044698	4663103	4556503	F	N.S.	2.89423	-0.723036	Q921N6
Hist1h1e	2910900	2875101	2987998	4923597	4686099	4910602	I	N.S.	4.85988	-0.726581	P43274
Ybx3;Igf2bp3	4070600	4801803	4266400	6845499	7313796	7592101	F	N.S.	3.02878	-0.729479	Q9JKB3;Q64369
U2af1	2461499	2516201	2368000	3631402	4094402	4506502	F	N.S.	2.83628	-0.730578	Q14C24;Q9D883;G3UW94
Mcam	3417400	3746402	3278399	5253503	6205397	6081298	F	N.S.	2.8543	-0.746595	Q8R2Y2
Nmt2	330400	312220	331370	612100	469040	565920	I	N.S.	2.51153	-0.749619	Q8CFK1;A2AJH3;Q3THR4;O70311
Rpl13	9532703	8679595	9950002	15783990	15510990	16318990	F	N.S.	3.59283	-0.759626	P47963;Q5RKP3
Rps9	18627000	17359010	17984990	31400980	28424010	31693980	F	N.S.	3.70309	-0.760752	Q6ZWN5;F7CJS8;D3YWH9;Q96EC0;Q9CXW7
	1489400	1486100	1478000	2337799	2459099	2770199	F	N.S.	3.32866	-0.76112	A0A097PUG1;A0A097PUH2
Usp39	NaN	NaN	249220	284950	360140	283060	F	N.S.	1.08364	-0.768421	Q3TIX9
Ccdc86	343000	383980	271780	623330	516660	557810	C	N.S.	2.01787	-0.775768	Q9JJ89
Sp110	713300	743720	336780	879480	1618201	631500	F	N.S.	0.645001	-0.776893	Q8BVK9
Ptbp1	2113999	2174801	2091000	3620099	3499400	3822899	L	N.S.	4.34951	-0.777584	Q3TQW3;Q8BGJ5;Q3T984;Q922I7;Q5RJV5;Q8CB58;Q8R509;Q3UBR5;Q80T07;Q8K144;Q6NZB8;Q3U5I2;P17225
Eif2s3x;Eif2s3y	4688999	5159199	4586498	8305095	7913299	8521999	L	N.S.	3.66915	-0.778549	Q3UIJ2;Q3TML6;Q9Z0N1;Q3UDF8;Q9CRE9;Q9Z0N2;Q3U5H6;A2AAW9;Q9D791
Rpl26	22105990	21797000	21654990	39568010	39969010	34474000	F	N.S.	3.48032	-0.795153	Q4FZH2;P61255;B1ARA5;Q3U7N1;B1ARA3
Matr3	543130	739040	552970	1267701	826260	1107300	K	N.S.	1.57361	-0.795188	Q5BL18;Q4FJT0;Q3TTX0;Q6ZQ61;Q8K310;A0A087WSP7;A0A087WQZ1;Q3TZN1
Hnrnpa0	1021800	953520	1098300	1648100	1701201	1999899	F	N.S.	2.79719	-0.796522	Q9CX86
Dkc1	628630	621120	NaN	655480	718360	578020	I	N.S.	0.458397	-0.804152	Q3TM67;Q3TI79;Q9ESX5;Q499D4;B7ZCL7
Cdk11b	3634899	3457702	3190001	6492697	5671103	5831298	F	N.S.	3.24519	-0.806993	P24788;A2A9P6;Q8R190
Hnrnpl	2111801	1965400	2162501	3446402	3566900	3928399	F	N.S.	3.49277	-0.809235	G5E924;Q8R081;Q3UMT7;G3UY38
Kif2a	NaN	367270	280830	335130	345560	331590	C	N.S.	0.469157	-0.809916	E0CZ72;P28740;F8VQ42
Ddx18	2617001	2976698	2827798	4586698	5203402	5047500	F	N.S.	3.351	-0.817058	B2RUM8;Q8K363
Rps23	46379000	45816980	54422020	85436020	78826000	95119060	F	N.S.	2.73752	-0.823235	Q9CWI9;P62267;Q497E1;Q9CZI5;Q9CSN9
Rpl23a	129970000	126430000	134230000	211580000	225670000	256310100	F	N.S.	3.19745	-0.824028	Q4V9X9;Q5M9M5;P62751;Q91YK6
Rpl6;Gm5428	8805194	8771395	9174003	15128000	15324000	17024000	C	N.S.	3.85598	-0.825885	Q3UCH0;P47911;Q3UFI4;E9PUX4
Srp72	1086300	1108500	1283601	1932499	2001301	2242200	F	N.S.	2.94233	-0.829364	F8VQC1;Q3UZL8;A0JLN1;E9Q740;A0PJ97;Q3UU23
Rbmxl1;Rbmx	3771902	3889002	3746902	6480802	6699699	7106999	F	N.S.	4.40054	-0.829706	Q91VM5;Q9WV02;A2AFI3
Rpl10;Rpl10l	9369101	9560205	10500010	17682990	17072010	17724000	F	N.S.	4.00641	-0.836071	Q3THJ6;Q6ZWV3;I7HLV2;P86048
Rpl21	6878103	7477999	7170004	12653000	13775010	12117000	F	N.S.	3.69488	-0.839237	Q9CQM8;O09167;Q4VA28
Hnrnpu	26590010	25653020	27181990	51012020	47824980	43866020	F	N.S.	3.6236	-0.843014	Q8VEK3;G3XA10;Q8C290;Q3TVV6;O88568;Q3TXW2;Q3TWN5;Q3ULH5;Q3TGN5;Q3TS50
rps14;Rps14	7706995	7809203	7557401	14714000	13649000	13228000	C	N.S.	4.23557	-0.84871	O70569;P62264;Q3UJS5;D3YVF4;D3Z7I1
Rps24	19378000	16440000	18239000	32891000	30142010	34969020	F	N.S.	3.11561	-0.858963	Q9CY61;Q5M9M7;Q3TIF8;P62849;Q9D7P1;Q9CQK2;Q9DCA4
Rpl29;Gm17669;Gm10709;Gm3550	6575201	7418395	6327201	11262000	13737990	11930000	C	N.S.	2.84487	-0.860101	Q5M8M8;P47915;F6QL70;D3Z1N9;W4VSN7
Ap2m1	1009700	966780	1029600	2180199	1658399	1667001	I	N.S.	2.53254	-0.861412	Q3TWV4;Q5FWI9;P84091;Q3TH69;Q6A0C9;Q3UCW9
Eif2s1	2915102	2603800	2749699	5657504	4123100	5386299	I	N.S.	2.35093	-0.86325	Q6ZWX6;Q9CV24
Fmr1	1918800	1603000	1608600	2837599	3567701	3039500	F	N.S.	2.60206	-0.878905	Q547R0;E9QAT0;Q6AXB7;P35922;E9QAS9;D3Z6U8;E9QNF5;E9QAS8;Q8BPK8;Q8BPN5
Rps6	59247990	50105990	58079010	108600000	95037980	105370000	F	N.S.	3.11576	-0.885694	Q5BLK1;P62754;Q3TL53;Q8BT09
Alyref;Alyref2;Refbp2	569670	615140	617530	1021000	1289000	1070599	F	N.S.	2.92646	-0.900963	O08583;Q4KL64;G3X9I4;D9J342;Q9JJW6
Ybx1	77806050	78979030	76121010	148589900	150250100	139670000	F	N.S.	4.83083	-0.912287	Q3UBT1;P62960;Q60951;Q810K5;Q71V06;A2BGG7
Itga6	1994001	1913599	2498800	3798902	3918600	4444999	F	N.S.	2.59718	-0.931638	Q8CC06;Q61739;Q6PEE8;Q80ZI8;Q8BR82;F6VSK8;Q3TWK2
Rps26	21769010	19522000	19945990	34015020	39283000	44040990	F	N.S.	2.85605	-0.931816	Q497N1;P62855
Fbl	1247700	1246200	1080400	2530800	2209100	2119501	F	N.S.	3.08687	-0.939468	Q3UJS2;P35550
Rpl19	11805000	11507000	11148000	21408990	22636990	22119990	C	N.S.	5.02504	-0.941184	A2A547;Q5I0T8;P84099
Rps2;Gm5786;Gm18025;Gm6576;LLRep3	8299706	7879704	6830799	14951000	15694990	14482000	F	N.S.	3.37651	-0.975779	Q58EU3;P25444;Q3TXS9;Q3TXR5;Q3TLE5;Q3TL20;Q3UB36;D3YVC1;D3YWJ3;Q3TI78;J3QMG5;Q9DC49;E9Q1N8;F6YTZ4;O89072
Rpl18	24207990	23056000	21929990	48168020	43353990	45008990	F	N.S.	4.06882	-0.980307	Q642K1;Q58EW0;P35980;Q0QEW9;G3UZK4;G3UZJ6
Itga3	778910	923990	949610	1999999	2146099	1235500	F	N.S.	1.68375	-0.985309	Q62470
Luc7l2	474070	530940	361340	1073501	792220	840470	I	N.S.	2.02033	-0.991448	Q3UZ17;Q7TNC4;Q3UGK2;E9Q715;E9PX54;Q05CX5;Q3U5L2
Rps15a	1634700	1507001	1520001	3131699	2812501	3387299	I	N.S.	3.49753	-0.998052	Q5M9M4;P62245;F8WJ41;D3YVB4
Gnb1	3161702	2477300	3363398	5289101	7734801	5188002	F	N.S.	1.9135	-1.00339	Q3TQ70;P62874;Q3U1B1;H3BKR2
Fxr2	2041901	2425701	1867200	4222803	4016702	4421298	C	N.S.	2.98746	-1.0065	Q3TA75
Parvb	NaN	320790	277390	392590	387070	397330	F	N.S.	0.750259	-1.01126	Q3UGT9;Q9ES46
Scarf1	1221901	1286300	1501200	2505200	2858599	2725901	F	N.S.	3.19226	-1.01617	Q5ND28;Q68EF1;B7ZC28
Rbm28	832540	906850	946000	1028200	2243501	2577701	F	N.S.	1.15152	-1.01917	Q8CGC6
U2af2	3804798	3005300	4148602	7888897	7306296	7019000	L	N.S.	2.65614	-1.03076	Q80XR5;P26369;Q505Q1;Q922I0;Q3KQM4
Rpl35;Gm10269	10858000	12732000	7924700	22198010	22417990	18899000	F	N.S.	2.057	-1.03392	Q6ZWV7;G3UWD7
Rdx	1989401	2472500	1826101	4010202	4582001	4292998	C	N.S.	2.74668	-1.04486	Q3TH46;Q3U111;P26043;Q3UJJ8;Q7TSG6;Q8C2N4;Q05CE6
Rac1;Rac3;Rac2	3226201	2626401	1830299	4502399	6626602	4773402	I	N.S.	1.64686	-1.06633	K7Q7T7;P63001;Q9D859;Q8BPG5;Q3TLP8;Q8C4N8;Q14A12;P60764;A2AC13;Q8QZS2;Q05144
Ptk2	521900	731100	747060	1492100	1556199	1136501	F	N.S.	2.08564	-1.07023	K7Q751;P34152
Rpl37a	456970	906250	872430	1183000	1444500	1973701	F	N.S.	1.3043	-1.07422	Q5M9N6;Q4VAF2;P61514;Q9CYW3;Q3TLC1;Q3U8M3
Ddx31	371240	NaN	304210	604830	503180	473630	F	N.S.	1.08526	-1.09789	Q6NZQ2;Q3TLT4
Ephb4	1222400	567520	622200	1489199	1783000	1667100	F	N.S.	1.45557	-1.11942	Q91YM0
Gtpbp4	557840	578650	818330	1730601	1135001	1407699	F	N.S.	1.97871	-1.12929	Q99ME9;Q3TPJ4;Q3UR29
Fgg	874010	382320	828970	1441900	1418400	1449300	F	N.S.	1.37955	-1.13988	Q3UEM7;Q3UER8;Q8VCM7
Adam10	338940	425850	253490	670190	1239301	482260	F	N.S.	1.19157	-1.15084	O35598;E9PYF2
Tie1	NaN	379520	410410	528450	568230	677410	F	N.S.	0.837732	-1.27003	Q06806;Q6PAP2
Cbx3	NaN	277270	NaN	281170	416220	415290	B	N.S.	0.847414	-1.28205	Q9DCC5;Q32P00;I6L9I7;P23198;D3Z313;D3Z1A9
Prpf19	NaN	471200	NaN	503610	371940	344650	L	N.S.	0.635744	-1.30389	Q99KP6
Prpf4b	712390	580540	233650	1060200	1055701	1315800	F	N.S.	1.21801	-1.30995	C7G3P2;Q61136;Q8BPG8
Ngdn	412540	449100	NaN	921490	603350	682860	F	N.S.	0.884475	-1.54058	Q9DB96
Bop1	738760	NaN	1050601	1492300	947570	1209701	F	N.S.	0.607253	-1.59051	Q3TJZ5;P97452;Q3TIJ5;Q3THV0
Apex1	NaN	NaN	670000	581680	554180	642030	F	N.S.	0.775926	-1.61976	Q544Z7;P28352;F6QA74;D3Z124
Diexf	NaN	301880	274010	507120	447710	547200	F	N.S.	0.903301	-1.63329	A0A0A6YWS6;Q8BTT6
