# Supplementary material for: The β3‐integrin endothelial adhesome regulates microtubule‐dependent cell migration
Source: EMBO Rep. 2018 May 24;19(7):e44578. doi: 10.15252/embr.201744578 (PMC6030693; doi:10.15252/embr.201744578)
Supplement: Supplementary file 4 — Table EV3 [file EMBR-19-e44578-s004.xlsx]

## Sheet: Sheet1
Table EV3. SILAC mass spectrometery of GFP-Rcc2 vs GFP control pulldown represented as heavy/light ratio. Full details of experiment can be found in Willamson R.C. et al [31]
# Peptides	# AAs	MW [kDa]	calc. pI	Score	Area	Heavy/Light	Heavy/Light Count	Heavy/Light Variability [%]	Description	Gene Name
40	522	56.0492	8.77783	1467.51	4.77077e+09	100	185	0	Protein RCC2 OS=Homo sapiens GN=RCC2 PE=1 SV=2 - [RCC2_HUMAN]	RCC2
38	1014	113.012	8.88037	482.269	1.84181e+08	4.4436	64	31.8799	Poly [ADP-ribose] polymerase 1 OS=Homo sapiens GN=PARP1 PE=1 SV=4 - [PARP1_HUMAN]	PARP1
13	103	11.3604	11.356	564.862	1.33303e+09	5.04861	58	27.2711	Histone H4 OS=Homo sapiens GN=HIST1H4A PE=1 SV=2 - [H4_HUMAN]	HIST1H4A
59	4096	465.089	7.1665	434.55	2.7915e+07	2.6692	58	23.1773	Uncharacterized protein OS=Homo sapiens GN=PRKDC PE=4 SV=1 - [E7EUY0_HUMAN]	PRKDC
39	935	101.495	7.29834	353.888	1.24659e+08	2.36846	55	13.2994	C-1-tetrahydrofolate synthase, cytoplasmic OS=Homo sapiens GN=MTHFD1 PE=1 SV=3 - [C1TC_HUMAN]	MTHFD1
12	294	32.5548	4.77979	440.527	1.41405e+08	6.6975	52	40.6825	Nucleophosmin OS=Homo sapiens GN=NPM1 PE=1 SV=2 - [NPM_HUMAN]	NPM1
30	1168	133	6.96143	326.749	2.69763e+07	100	51	0	TBC1 domain family member 1 OS=Homo sapiens GN=TBC1D1 PE=1 SV=2 - [TBCD1_HUMAN]	TBC1D1
21	372	38.7231	9.12939	384.339	1.48872e+08	4.93462	48	17.6123	Heterogeneous nuclear ribonucleoprotein A1 OS=Homo sapiens GN=HNRNPA1 PE=1 SV=5 - [ROA1_HUMAN]	HNRNPA1
27	646	70.8542	5.51611	415.092	2.98244e+08	1.84081	48	12.2254	Heat shock cognate 71 kDa protein OS=Homo sapiens GN=HSPA8 PE=1 SV=1 - [HSP7C_HUMAN]	HSPA8
20	317	34.2518	5.97314	281.524	4.90586e+08	7.30405	46	49.676	60S acidic ribosomal protein P0 OS=Homo sapiens GN=RPLP0 PE=1 SV=1 - [RLA0_HUMAN]	RPLP0
18	353	37.4067	8.95361	431.908	1.05972e+08	4.94974	46	20.766	Heterogeneous nuclear ribonucleoproteins A2/B1 OS=Homo sapiens GN=HNRNPA2B1 PE=1 SV=2 - [ROA2_HUMAN]	HNRNPA2B1
39	1675	191.493	5.69385	422.586	4.28372e+07	1.33826	40	12.833	Clathrin heavy chain 1 OS=Homo sapiens GN=CLTC PE=1 SV=5 - [CLH1_HUMAN]	CLTC
17	247	28.0262	9.12939	275.692	2.56276e+08	6.91061	38	19.3677	Ribosomal protein L5, isoform CRA_b OS=Homo sapiens GN=RPL5 PE=2 SV=1 - [B3KTM6_HUMAN]	RPL5
32	1270	140.869	6.84424	288.415	7.00482e+07	5.40778	38	17.1479	ATP-dependent RNA helicase A OS=Homo sapiens GN=DHX9 PE=1 SV=4 - [DHX9_HUMAN]	DHX9
36	2335	273.427	8.83643	279.391	1.31061e+07	5.24608	38	33.9441	Pre-mRNA-processing-splicing factor 8 OS=Homo sapiens GN=PRPF8 PE=1 SV=2 - [PRP8_HUMAN]	PRPF8
24	736	79.6363	8.83643	251.379	2.92049e+07	6.14081	37	32.025	Peroxisomal multifunctional enzyme type 2 OS=Homo sapiens GN=HSD17B4 PE=1 SV=3 - [DHB4_HUMAN]	HSD17B4
22	825	90.528	5.99854	310.77	2.18676e+08	3.03327	36	14.5665	Heterogeneous nuclear ribonucleoprotein U OS=Homo sapiens GN=HNRNPU PE=1 SV=6 - [HNRPU_HUMAN]	HNRNPU
23	1047	119.838	5.65576	267.627	2.26779e+07	2.65658	36	26.035	FACT complex subunit SPT16 OS=Homo sapiens GN=SUPT16H PE=1 SV=1 - [SP16H_HUMAN]	SUPT16H
32	783	87.2904	9.27588	247.948	1.45372e+08	5.81952	35	29.1259	Nucleolar RNA helicase 2 OS=Homo sapiens GN=DDX21 PE=1 SV=5 - [DDX21_HUMAN]	DDX21
13	264	29.487	5.24951	261.765	1.51846e+08	4.97337	35	16.4581	Uncharacterized protein OS=Homo sapiens GN=RPSA PE=3 SV=1 - [C9J9K3_HUMAN]	RPSA
23	602	65.8416	4.64014	225.773	9.80907e+07	2.8246	35	12.3645	Uncharacterized protein OS=Homo sapiens GN=NCL PE=4 SV=1 - [E7EX81_HUMAN]	NCL
20	354	40.1026	10.2134	317.582	1.83614e+08	7.89835	34	37.0518	Uncharacterized protein OS=Homo sapiens GN=RPL3 PE=3 SV=1 - [F2Z3A5_HUMAN]	RPL3
20	243	26.6714	9.65674	238.948	2.6515e+08	5.58048	34	27.8352	40S ribosomal protein S3 OS=Homo sapiens GN=RPS3 PE=1 SV=2 - [RS3_HUMAN]	RPS3
20	317	35.0546	7.69385	226.214	2.69419e+08	5.02742	34	18.2387	Guanine nucleotide-binding protein subunit beta-2-like 1 OS=Homo sapiens GN=GNB2L1 PE=1 SV=3 - [GBLP_HUMAN]	GNB2L1
23	858	95.277	6.82959	304.69	8.50591e+07	1.46291	33	16.768	Elongation factor 2 OS=Homo sapiens GN=EEF2 PE=1 SV=4 - [EF2_HUMAN]	EEF2
14	293	31.528	7.60596	305.188	125994017	1.26963	33	13.2558	Glyceraldehyde-3-phosphate dehydrogenase OS=Homo sapiens GN=GAPDH PE=3 SV=1 - [E7EUT4_HUMAN]	GAPDH
29	1512	170.483	7.32764	307.14	1.78187e+07	1.59254	32	21.9488	Bifunctional aminoacyl-tRNA synthetase OS=Homo sapiens GN=EPRS PE=1 SV=5 - [SYEP_HUMAN]	EPRS
14	192	21.8498	9.94971	215.26	1.78621e+08	7.57316	31	31.4784	60S ribosomal protein L9 OS=Homo sapiens GN=RPL9 PE=1 SV=1 - [RL9_HUMAN]	RPL9
23	586	66.3676	5.16064	198.131	4.90238e+07	4.17041	31	18.3304	Lamin-B1 OS=Homo sapiens GN=LMNB1 PE=1 SV=2 - [LMNB1_HUMAN]	LMNB1
29	2136	244.353	6.06201	220.514	2.10234e+07	4.51024	30	14.677	U5 small nuclear ribonucleoprotein 200 kDa helicase OS=Homo sapiens GN=SNRNP200 PE=1 SV=2 - [U520_HUMAN]	SNRNP200
24	1101	120.762	7.32764	253.087	2.37072e+07	1.2357	30	19.1366	ATP-citrate synthase OS=Homo sapiens GN=ACLY PE=1 SV=3 - [ACLY_HUMAN]	ACLY
25	900	101.148	7.1665	234.347	6.92866e+07	5.50714	29	14.7476	Uncharacterized protein OS=Homo sapiens GN=SND1 PE=4 SV=2 - [E7ESM6_HUMAN]	SND1
12	293	31.3046	10.2427	162.183	3.23637e+08	5.2327	29	26.7515	40S ribosomal protein S2 OS=Homo sapiens GN=RPS2 PE=1 SV=2 - [RS2_HUMAN]	RPS2
15	318	35.5322	8.11865	189.553	2.41772e+07	5.11404	29	21.9972	DNA-(apurinic or apyrimidinic site) lyase OS=Homo sapiens GN=APEX1 PE=1 SV=2 - [APEX1_HUMAN]	APEX1
14	194	22.1133	10.0962	239.396	9.089e+07	5.85771	28	35.278	40S ribosomal protein S7 OS=Homo sapiens GN=RPS7 PE=1 SV=1 - [RS7_HUMAN]	RPS7
13	288	32.7076	10.5796	183.602	7.69985e+07	13.1332	27	59.5436	60S ribosomal protein L6 OS=Homo sapiens GN=RPL6 PE=1 SV=3 - [RL6_HUMAN]	RPL6
17	730	77.4643	8.70459	194.22	6.17921e+07	4.74784	27	20.775	Heterogeneous nuclear ribonucleoprotein M OS=Homo sapiens GN=HNRNPM PE=1 SV=3 - [HNRPM_HUMAN]	HNRNPM
14	428	47.5276	5.63037	214.845	60972460	4.12767	27	14.6395	Heterogeneous nuclear ribonucleoprotein K OS=Homo sapiens GN=HNRNPK PE=2 SV=1 - [Q5T6W5_HUMAN]	HNRNPK
20	609	69.7991	6.63916	208.064	5.21141e+07	3.64679	27	20.4016	X-ray repair cross-complementing protein 6 OS=Homo sapiens GN=XRCC6 PE=1 SV=2 - [XRCC6_HUMAN]	XRCC6
10	156	17.9535	9.64209	296.405	1.43338e+08	2.1331	27	98.0259	Ubiquitin-40S ribosomal protein S27a OS=Homo sapiens GN=RPS27A PE=1 SV=2 - [RS27A_HUMAN]	RPS27A
12	214	24.5879	10.0815	202.965	2.1674e+08	7.99031	26	27.3305	60S ribosomal protein L10 OS=Homo sapiens GN=RPL10 PE=1 SV=4 - [RL10_HUMAN]	RPL10
14	208	24.1902	10.3159	183.529	3.39363e+08	6.54276	26	31.7386	40S ribosomal protein S8 OS=Homo sapiens GN=RPS8 PE=1 SV=2 - [RS8_HUMAN]	RPS8
18	406	45.47	11.0337	210.615	1.21128e+08	11.7955	25	61.8672	Uncharacterized protein OS=Homo sapiens GN=RPL4 PE=4 SV=1 - [E7EWF1_HUMAN]	RPL4
21	394	43.7592	6.55127	192.843	9.27723e+07	5.72036	25	17.256	Proliferation-associated protein 2G4 OS=Homo sapiens GN=PA2G4 PE=1 SV=3 - [PA2G4_HUMAN]	PA2G4
23	646	71.3109	6.62451	183.825	6.7336e+07	4.62882	25	26.1709	Uncharacterized protein OS=Homo sapiens GN=DDX3X PE=2 SV=1 - [B4E3E8_HUMAN]	DDX3X
18	390	43.0352	5.26221	164.776	6.13626e+07	3.62878	25	12.5014	Interleukin enhancer-binding factor 2 OS=Homo sapiens GN=ILF2 PE=1 SV=2 - [ILF2_HUMAN]	ILF2
21	1262	144.406	6.15088	213.633	2.9366e+07	1.61203	25	9.37943	Isoleucyl-tRNA synthetase, cytoplasmic OS=Homo sapiens GN=IARS PE=1 SV=2 - [SYIC_HUMAN]	IARS
12	266	29.977	10.6089	221.43	4.93286e+08	7.83287	24	28.9254	60S ribosomal protein L7a OS=Homo sapiens GN=RPL7A PE=1 SV=2 - [RL7A_HUMAN]	RPL7A
16	227	25.8704	9.42236	172.592	2.85108e+08	5.49474	24	14.4962	Uncharacterized protein OS=Homo sapiens GN=RPS3A PE=3 SV=1 - [D6RAT0_HUMAN]	RPS3A
26	641	70.009	5.65576	494.841	3.05543e+08	1.93623	24	16.3039	Heat shock 70 kDa protein 1A/1B OS=Homo sapiens GN=HSPA1A PE=1 SV=5 - [HSP71_HUMAN]	HSPA1A
16	248	29.2072	10.6528	171.261	5.04084e+08	12.8387	23	47.0998	60S ribosomal protein L7 OS=Homo sapiens GN=RPL7 PE=1 SV=1 - [RL7_HUMAN]	RPL7
7	115	12.7757	9.62744	185.104	2.60614e+08	7.99032	23	44.5104	60S ribosomal protein L30 OS=Homo sapiens GN=RPL30 PE=1 SV=2 - [RL30_HUMAN]	RPL30
18	263	29.5791	10.1548	186.267	2.11986e+08	5.77131	23	33.958	40S ribosomal protein S4, X isoform OS=Homo sapiens GN=RPS4X PE=1 SV=2 - [RS4X_HUMAN]	RPS4X
23	2032	225.352	7.79639	189.361	1.68635e+07	3.92899	23	17.711	Cytoskeleton-associated protein 5 OS=Homo sapiens GN=CKAP5 PE=1 SV=3 - [CKAP5_HUMAN]	CKAP5
20	1382	166.468	6.78564	205.756	2.71619e+07	3.08802	23	16.9097	Eukaryotic translation initiation factor 3 subunit A OS=Homo sapiens GN=EIF3A PE=1 SV=1 - [EIF3A_HUMAN]	EIF3A
29	732	84.6067	5.021	378.839	2.53083e+08	1.86102	23	12.7557	Heat shock protein HSP 90-alpha OS=Homo sapiens GN=HSP90AA1 PE=1 SV=5 - [HS90A_HUMAN]	HSP90AA1
15	1087	114.465	7.10791	90.5129	8.32323e+06	100	22	0	Ubiquitin-associated protein 2-like OS=Homo sapiens GN=UBAP2L PE=1 SV=2 - [UBP2L_HUMAN]	UBAP2L
15	217	24.8155	9.93506	146.487	2.97874e+08	7.3855	22	27.7728	60S ribosomal protein L10a OS=Homo sapiens GN=RPL10A PE=1 SV=2 - [RL10A_HUMAN]	RPL10A
21	1436	158.547	5.21143	165.563	2.02783e+07	3.66458	22	18.6962	Uncharacterized protein OS=Homo sapiens GN=EIF4G1 PE=4 SV=1 - [E7EX73_HUMAN]	EIF4G1
18	732	82.6523	5.80811	168.305	6.012e+07	3.38821	22	15.7263	X-ray repair cross-complementing protein 5 OS=Homo sapiens GN=XRCC5 PE=1 SV=3 - [XRCC5_HUMAN]	XRCC5
17	355	38.4103	7.81104	156.46	6.13466e+07	3.01844	22	10.2183	Heterogeneous nuclear ribonucleoprotein D0 OS=Homo sapiens GN=HNRNPD PE=1 SV=1 - [HNRPD_HUMAN]	HNRNPD
30	724	83.2121	5.03369	393.499	2.53083e+08	1.69835	22	15.1472	Heat shock protein HSP 90-beta OS=Homo sapiens GN=HSP90AB1 PE=1 SV=4 - [HS90B_HUMAN]	HSP90AB1
8	121	14.3598	11.312	109.443	1.77872e+08	7.41485	21	31.1946	Uncharacterized protein OS=Homo sapiens GN=RPL24 PE=4 SV=1 - [C9JXB8_HUMAN]	RPL24
10	382	43.8381	8.63135	146.773	3.97833e+07	6.1002	21	32.1431	Uncharacterized protein OS=Homo sapiens GN=NONO PE=4 SV=1 - [F5GYZ3_HUMAN]	NONO
16	535	57.4521	6.45557	151.436	2.1262e+07	1.91595	21	15.3136	T-complex protein 1 subunit beta OS=Homo sapiens GN=CCT2 PE=1 SV=4 - [TCPB_HUMAN]	CCT2
19	660	75.3309	6.68311	168.092	2.14007e+07	1.48496	21	13.2676	Arginyl-tRNA synthetase, cytoplasmic OS=Homo sapiens GN=RARS PE=1 SV=2 - [SYRC_HUMAN]	RARS
18	654	72.2884	5.16064	190.259	1.21986e+08	1.44153	21	17.9402	78 kDa glucose-regulated protein OS=Homo sapiens GN=HSPA5 PE=1 SV=2 - [GRP78_HUMAN]	HSPA5
22	4646	532.072	6.40479	216.709	5.9422e+06	1.25005	21	17.852	Cytoplasmic dynein 1 heavy chain 1 OS=Homo sapiens GN=DYNC1H1 PE=1 SV=5 - [DYHC1_HUMAN]	DYNC1H1
8	140	14.8561	10.5063	141.599	1.9423e+08	11.8622	20	144.548	60S ribosomal protein L23 OS=Homo sapiens GN=RPL23 PE=1 SV=1 - [RL23_HUMAN]	RPL23
11	178	20.2396	9.59814	174.395	2.23371e+08	7.70372	20	35.3984	60S ribosomal protein L11 OS=Homo sapiens GN=RPL11 PE=1 SV=2 - [RL11_HUMAN]	RPL11
19	764	82.6891	8.26514	172.563	5.31504e+07	3.93117	20	14.5274	Uncharacterized protein OS=Homo sapiens GN=ILF3 PE=4 SV=1 - [C9JFV5_HUMAN]	ILF3
17	735	84.9132	6.81494	154.301	3.62365e+07	3.3041	20	16.8125	Uncharacterized protein OS=Homo sapiens GN=EIF3C PE=2 SV=1 - [B4DRU0_HUMAN]	EIF3C
14	577	63.4412	9.20264	135.361	5.10684e+07	3.05306	20	10.599	Insulin-like growth factor 2 mRNA-binding protein 1 OS=Homo sapiens GN=IGF2BP1 PE=1 SV=2 - [IF2B1_HUMAN]	IGF2BP1
12	374	42.4758	5.63037	156.441	1.00179e+07	2.91617	20	12.4415	Eukaryotic translation initiation factor 3 subunit M OS=Homo sapiens GN=EIF3M PE=1 SV=1 - [EIF3M_HUMAN]	EIF3M
17	835	88.4934	5.77002	137.034	3.54602e+07	2.16595	20	18.8815	Transcription intermediary factor 1-beta OS=Homo sapiens GN=TRIM28 PE=1 SV=5 - [TIF1B_HUMAN]	TRIM28
21	1657	189.134	6.48096	165.63	9.16198e+06	2.11719	20	9.0577	Ras GTPase-activating-like protein IQGAP1 OS=Homo sapiens GN=IQGAP1 PE=1 SV=1 - [IQGA1_HUMAN]	IQGAP1
20	462	50.1091	9.01221	394.496	2.12972e+08	1.90076	20	10.5346	Elongation factor 1-alpha 1 OS=Homo sapiens GN=EEF1A1 PE=1 SV=1 - [EF1A1_HUMAN]	EEF1A1
12	165	17.8075	9.42236	170.826	3.19374e+08	6.56014	19	13.0121	60S ribosomal protein L12 OS=Homo sapiens GN=RPL12 PE=1 SV=1 - [RL12_HUMAN]	RPL12
18	775	89.1131	8.55811	95.3645	1.41087e+07	5.11132	19	26.5991	Uncharacterized protein OS=Homo sapiens GN=CDC5L PE=4 SV=1 - [E7EUB4_HUMAN]	CDC5L
22	614	69.1047	8.92432	184.343	1.45479e+08	4.71956	19	28.8348	Probable ATP-dependent RNA helicase DDX5 OS=Homo sapiens GN=DDX5 PE=1 SV=1 - [DDX5_HUMAN]	DDX5
16	740	82.3798	7.2251	101.657	2.64462e+07	4.64865	19	24.5662	ATP-dependent RNA helicase DDX1 OS=Homo sapiens GN=DDX1 PE=1 SV=2 - [DDX1_HUMAN]	DDX1
18	315	36.0894	5.08447	137.651	4.46349e+07	4.42792	19	22.4805	Eukaryotic translation initiation factor 2 subunit 1 OS=Homo sapiens GN=EIF2S1 PE=1 SV=3 - [IF2A_HUMAN]	EIF2S1
14	738	85.0814	5.26221	117.613	4.3869e+07	2.95599	19	21.7701	Uncharacterized protein OS=Homo sapiens GN=EIF3B PE=2 SV=1 - [B4DV79_HUMAN]	EIF3B
15	543	62.5994	6.80029	134.246	4.14091e+07	2.5221	19	26.661	Stress-induced-phosphoprotein 1 OS=Homo sapiens GN=STIP1 PE=1 SV=1 - [STIP1_HUMAN]	STIP1
18	978	105.724	8.06006	142.427	2.22371e+07	2.098	19	13.1421	Monofunctional C1-tetrahydrofolate synthase, mitochondrial OS=Homo sapiens GN=MTHFD1L PE=1 SV=1 - [C1TM_HUMAN]	MTHFD1L
15	483	52.2979	6.56592	118.336	3.72229e+07	1.9928	19	15.5894	T-complex protein 1 subunit delta OS=Homo sapiens GN=CCT4 PE=2 SV=1 - [B7Z9L0_HUMAN]	CCT4
12	205	22.3752	10.7554	144.994	4.24755e+08	9.94454	18	69.4993	Uncharacterized protein OS=Homo sapiens GN=RPL8 PE=4 SV=1 - [E9PKZ0_HUMAN]	RPL8
7	128	14.7778	9.18799	148.685	3.33888e+08	6.69009	18	19.1744	60S ribosomal protein L22 OS=Homo sapiens GN=RPL22 PE=1 SV=2 - [RL22_HUMAN]	RPL22
15	707	76.1016	9.43701	168.601	1.65076e+08	5.85424	18	19.1835	Splicing factor, proline- and glutamine-rich OS=Homo sapiens GN=SFPQ PE=1 SV=2 - [SFPQ_HUMAN]	SFPQ
11	531	57.1856	9.17334	149.791	6.76378e+07	5.22292	18	27.066	Polypyrimidine tract-binding protein 1 OS=Homo sapiens GN=PTBP1 PE=1 SV=1 - [PTBP1_HUMAN]	PTBP1
13	322	34.081	8.32373	203.168	2.91298e+07	4.5734	18	18.925	Uncharacterized protein OS=Homo sapiens GN=HNRNPA3 PE=4 SV=1 - [E7EWI9_HUMAN]	HNRNPA3
21	937	105.317	5.22412	145.447	1.85401e+07	4.39043	18	15.564	Uncharacterized protein OS=Homo sapiens GN=EFTUD2 PE=2 SV=1 - [B4DK30_HUMAN]	EFTUD2
17	445	52.1874	6.03662	154.881	2.11964e+07	3.02059	18	10.9055	Eukaryotic translation initiation factor 3 subunit E OS=Homo sapiens GN=EIF3E PE=1 SV=1 - [EIF3E_HUMAN]	EIF3E
16	466	53.6191	5.12256	137.737	1.09242e+07	2.15552	18	15.0773	Vimentin OS=Homo sapiens GN=VIM PE=1 SV=4 - [VIME_HUMAN]	VIM
16	299	33.2759	9.83252	132.833	5.25668e+07	1.43529	18	9.03262	Prohibitin-2 OS=Homo sapiens GN=PHB2 PE=1 SV=2 - [PHB2_HUMAN]	PHB2
14	364	39.3953	8.08936	186.298	3.12568e+07	1.39702	18	7.09408	Fructose-bisphosphate aldolase A OS=Homo sapiens GN=ALDOA PE=1 SV=2 - [ALDOA_HUMAN]	ALDOA
16	381	42.6173	5.59229	149.558	1.18387e+07	1.20684	18	12.6248	Creatine kinase B-type OS=Homo sapiens GN=CKB PE=1 SV=1 - [KCRB_HUMAN]	CKB
8	154	18.0984	10.4771	181.118	1.14503e+08	8.74229	17	21.1885	Uncharacterized protein OS=Homo sapiens GN=RPL18A PE=2 SV=1 - [B4DM74_HUMAN]	RPL18A
15	740	82.1251	9.81787	135.704	1.53432e+07	6.12591	17	31.8252	Uncharacterized protein OS=Homo sapiens GN=RRP1B PE=4 SV=1 - [C9JHZ3_HUMAN]	RRP1B
17	1025	115.657	8.26514	107.841	2.43512e+07	5.83282	17	41.787	N-acetyltransferase 10 OS=Homo sapiens GN=NAT10 PE=1 SV=2 - [NAT10_HUMAN]	NAT10
13	387	42.4013	8.44092	130.619	1.95627e+07	5.59222	17	27.1346	PAI-1 mRNA-binding protein variant OS=Homo sapiens GN=SERBP1 PE=2 SV=1 - [Q5VU21_HUMAN]	SERBP1
6	213	21.3517	10.9312	111.334	438717280	4.5459	17	31.6628	Histone H1.2 OS=Homo sapiens GN=HIST1H1C PE=1 SV=2 - [H12_HUMAN]	HIST1H1C
18	1217	141.454	7.18115	141.613	8.38297e+06	3.77346	17	10.3179	Structural maintenance of chromosomes protein 3 OS=Homo sapiens GN=SMC3 PE=1 SV=2 - [SMC3_HUMAN]	SMC3
13	556	60.3056	6.11279	121.785	3.36262e+07	2.02946	17	21.1788	T-complex protein 1 subunit alpha OS=Homo sapiens GN=TCP1 PE=1 SV=1 - [TCPA_HUMAN]	TCP1
15	500	55.6387	5.64307	107.97	5.89412e+07	1.93587	17	14.8859	Uncharacterized protein OS=Homo sapiens GN=CCT3 PE=2 SV=1 - [B4DUR8_HUMAN]	CCT3
17	711	73.07	7.29834	157.318	3.93546e+07	1.46256	17	21.7273	Far upstream element-binding protein 2 OS=Homo sapiens GN=KHSRP PE=1 SV=4 - [FUBP2_HUMAN]	KHSRP
16	1394	157.805	6.12549	152.541	6.47848e+06	1.34582	17	18.7187	Leucine-rich PPR motif-containing protein, mitochondrial OS=Homo sapiens GN=LRPPRC PE=1 SV=3 - [LPPRC_HUMAN]	LRPPRC
11	188	21.6211	11.7222	112.354	3.2288e+08	9.98198	16	30.0914	60S ribosomal protein L18 OS=Homo sapiens GN=RPL18 PE=1 SV=2 - [RL18_HUMAN]	RPL18
12	156	17.6841	10.4478	181.408	1.5496e+08	7.79284	16	19.3713	60S ribosomal protein L23a OS=Homo sapiens GN=RPL23A PE=1 SV=1 - [RL23A_HUMAN]	RPL23A
12	224	25.1613	9.27588	91.608	9.00114e+07	7.14336	16	29.3337	Peptidyl-prolyl cis-trans isomerase FKBP3 OS=Homo sapiens GN=FKBP3 PE=1 SV=1 - [FKBP3_HUMAN]	FKBP3
11	194	22.5776	10.6528	136.141	1.59446e+08	5.81752	16	14.8014	40S ribosomal protein S9 OS=Homo sapiens GN=RPS9 PE=1 SV=3 - [RS9_HUMAN]	RPS9
12	589	64.0924	8.22119	128.176	2.65107e+07	5.37282	16	34.4617	Heterogeneous nuclear ribonucleoprotein L OS=Homo sapiens GN=HNRNPL PE=1 SV=2 - [HNRPL_HUMAN]	HNRNPL
11	216	23.7275	9.40771	137.848	6.21794e+07	5.11578	16	40.5982	Peptidyl-prolyl cis-trans isomerase B OS=Homo sapiens GN=PPIB PE=1 SV=2 - [PPIB_HUMAN]	PPIB
16	1304	145.738	7.09326	143.647	6.36131e+06	3.56155	16	33.1978	Splicing factor 3B subunit 1 OS=Homo sapiens GN=SF3B1 PE=1 SV=3 - [SF3B1_HUMAN]	SF3B1
19	5596	632.42	5.68115	110.974	2.71885e+06	3.53022	16	33.8947	Midasin OS=Homo sapiens GN=MDN1 PE=1 SV=2 - [MDN1_HUMAN]	MDN1
17	411	46.8412	6.72705	103.247	2.33187e+07	3.34805	16	11.9702	Eukaryotic initiation factor 4A-III OS=Homo sapiens GN=EIF4A3 PE=1 SV=4 - [IF4A3_HUMAN]	EIF4A3
16	533	62.0004	5.63037	83.8952	1.99487e+07	3.25067	16	12.3308	Uncharacterized protein OS=Homo sapiens GN=EIF3D PE=2 SV=2 - [A8MWD3_HUMAN]	EIF3D
15	564	66.6844	6.34131	103.575	2.39772e+07	3.19662	16	9.57753	Eukaryotic translation initiation factor 3 subunit L OS=Homo sapiens GN=EIF3L PE=1 SV=1 - [EIF3L_HUMAN]	EIF3L
13	1217	135.492	5.26221	119.506	2.76548e+07	2.49619	16	13.4455	Splicing factor 3B subunit 3 OS=Homo sapiens GN=SF3B3 PE=1 SV=4 - [SF3B3_HUMAN]	SF3B3
16	900	101.052	6.16357	167.324	2.80492e+07	1.71013	16	10.9499	Methionyl-tRNA synthetase, cytoplasmic OS=Homo sapiens GN=MARS PE=1 SV=2 - [SYMC_HUMAN]	MARS
10	437	50.0871	6.66846	135.09	2.91214e+07	1.46036	16	10.2702	Elongation factor 1-gamma OS=Homo sapiens GN=EEF1G PE=1 SV=3 - [EF1G_HUMAN]	EEF1G
14	665	72.3561	5.93506	121.858	2.44731e+07	1.44719	16	12.5082	Uncharacterized protein OS=Homo sapiens GN=HSPA9 PE=2 SV=1 - [B7Z4V2_HUMAN]	HSPA9
12	272	29.7859	5.75732	131.546	5.1572e+07	1.43837	16	4.1086	Prohibitin OS=Homo sapiens GN=PHB PE=1 SV=1 - [PHB_HUMAN]	PHB
6	709	78.318	5.24951	94.0181	4.98458e+07	21.7419	15	412.998	Caprin-1 OS=Homo sapiens GN=CAPRIN1 PE=1 SV=2 - [CAPR1_HUMAN]	CAPRIN1
13	1220	138.742	5.49072	107.437	2.40616e+07	7.65671	15	22.7927	Eukaryotic translation initiation factor 5B OS=Homo sapiens GN=EIF5B PE=1 SV=4 - [IF2P_HUMAN]	EIF5B
7	160	18.5531	10.4917	110.108	1.11144e+08	6.99537	15	29.2961	60S ribosomal protein L21 OS=Homo sapiens GN=RPL21 PE=1 SV=2 - [RL21_HUMAN]	RPL21
12	152	17.7079	10.9897	180.336	1.91102e+08	5.92407	15	36.4684	40S ribosomal protein S18 OS=Homo sapiens GN=RPS18 PE=1 SV=3 - [RS18_HUMAN]	RPS18
14	372	39.5925	9.78857	95.5713	2.62131e+07	4.76652	15	19.0555	Core histone macro-H2A.1 OS=Homo sapiens GN=H2AFY PE=1 SV=4 - [H2AY_HUMAN]	H2AFY
12	307	34.9089	9.56885	116.302	7.15339e+07	4.38471	15	11.4732	Leucine-rich repeat-containing protein 59 OS=Homo sapiens GN=LRRC59 PE=1 SV=1 - [LRC59_HUMAN]	LRRC59
10	321	33.7634	10.1841	133.498	6.48722e+07	4.28512	15	21.3416	rRNA 2'-O-methyltransferase fibrillarin OS=Homo sapiens GN=FBL PE=1 SV=2 - [FBRL_HUMAN]	FBL
15	367	40.5168	8.89502	99.3615	1.52753e+07	4.19174	15	5.88092	Developmentally-regulated GTP-binding protein 1 OS=Homo sapiens GN=DRG1 PE=1 SV=1 - [DRG1_HUMAN]	DRG1
11	280	30.284	7.91357	113.027	3.90245e+07	3.75683	15	41.8953	Uncharacterized protein OS=Homo sapiens GN=HNRNPAB PE=4 SV=1 - [D6R9P3_HUMAN]	HNRNPAB
18	406	46.1246	5.47803	200.107	5.57677e+07	2.74465	15	15.762	Eukaryotic initiation factor 4A-I OS=Homo sapiens GN=EIF4A1 PE=1 SV=1 - [IF4A1_HUMAN]	EIF4A1
11	325	36.4786	5.64307	127.778	2.62171e+07	2.73467	15	10.5004	Eukaryotic translation initiation factor 3 subunit I OS=Homo sapiens GN=EIF3I PE=1 SV=1 - [EIF3I_HUMAN]	EIF3I
15	1263	144.365	7.12256	98.7449	4.57296e+06	1.78686	15	13.5045	Uncharacterized protein OS=Homo sapiens GN=SMC4 PE=4 SV=1 - [E9PD53_HUMAN]	SMC4
17	1130	129.132	7.86963	141.282	1.4518e+07	1.65433	15	12.74	Uncharacterized protein OS=Homo sapiens GN=LARS PE=3 SV=1 - [F5H698_HUMAN]	LARS
17	1960	226.392	5.60498	196.645	6.23161e+06	1.37259	15	13.57	Myosin-9 OS=Homo sapiens GN=MYH9 PE=1 SV=4 - [MYH9_HUMAN]	MYH9
15	941	106.858	8.25049	96.1986	1.52742e+07	5.64791	14	42.2313	Pre-mRNA-processing factor 6 OS=Homo sapiens GN=PRPF6 PE=1 SV=1 - [PRP6_HUMAN]	PRPF6
12	391	42.3063	10.0522	125.442	3.82008e+07	4.94031	14	29.9049	Heterogeneous nuclear ribonucleoprotein G OS=Homo sapiens GN=RBMX PE=1 SV=3 - [HNRPG_HUMAN]	RBMX
12	417	47.0072	8.33838	118.903	2.4038e+07	4.8598	14	15.3786	Creatine kinase U-type, mitochondrial OS=Homo sapiens GN=CKMT1A PE=1 SV=1 - [KCRU_HUMAN]	CKMT1A
8	346	36.9031	6.87354	86.0058	3.44547e+07	4.60946	14	14.9919	Heterogeneous nuclear ribonucleoprotein H3 OS=Homo sapiens GN=HNRNPH3 PE=1 SV=2 - [HNRH3_HUMAN]	HNRNPH3
12	847	94.5648	6.25244	104.59	3.83889e+07	4.56927	14	32.5135	Matrin-3 OS=Homo sapiens GN=MATR3 PE=1 SV=2 - [MATR3_HUMAN]	MATR3
15	600	67.6475	5.35107	101.749	1.87243e+07	4.51266	14	18.6679	Lamin-B2 OS=Homo sapiens GN=LMNB2 PE=1 SV=3 - [LMNB2_HUMAN]	LMNB2
16	1233	143.144	7.63525	147.935	1.10439e+07	4.30058	14	27.9867	Structural maintenance of chromosomes protein 1A OS=Homo sapiens GN=SMC1A PE=1 SV=2 - [SMC1A_HUMAN]	SMC1A
8	120	13.2829	8.90967	99.0569	6.35915e+07	4.17462	14	28.8199	Uncharacterized protein OS=Homo sapiens GN=SNRPD3 PE=4 SV=1 - [B4DJP7_HUMAN]	SNRPD3
13	333	38.3644	5.79541	86.8835	1.09697e+07	3.92814	14	11.1767	Eukaryotic translation initiation factor 2 subunit 2 OS=Homo sapiens GN=EIF2S2 PE=1 SV=2 - [IF2B_HUMAN]	EIF2S2
14	397	44.8395	7.07861	91.0453	5.43377e+06	2.63876	14	21.1989	DnaJ homolog subfamily A member 1 OS=Homo sapiens GN=DNAJA1 PE=1 SV=2 - [DNJA1_HUMAN]	DNAJA1
15	463	51.1246	5.64307	71.8416	4.75111e+06	2.55151	14	18.2151	RuvB-like 2 OS=Homo sapiens GN=RUVBL2 PE=1 SV=3 - [RUVB2_HUMAN]	RUVBL2
11	499	54.7695	7.6792	107.35	1.33718e+07	1.87723	14	15.4825	Chaperonin containing TCP1, subunit 7 (Eta), isoform CRA_c OS=Homo sapiens GN=CCT7 PE=2 SV=1 - [B7Z4T9_HUMAN]	CCT7
10	415	45.6429	5.57959	102.796	2.66713e+07	1.58814	14	12.4637	Heterogeneous nuclear ribonucleoprotein F OS=Homo sapiens GN=HNRNPF PE=1 SV=3 - [HNRPF_HUMAN]	HNRNPF
9	211	24.2465	11.6489	92.5566	3.78036e+08	9.85715	13	35.8993	60S ribosomal protein L13 OS=Homo sapiens GN=RPL13 PE=1 SV=4 - [RL13_HUMAN]	RPL13
13	421	44.9406	7.51807	84.0451	1.69491e+07	7.99865	13	35.3282	Regulator of chromosome condensation OS=Homo sapiens GN=RCC1 PE=1 SV=1 - [RCC1_HUMAN]	RCC1
8	115	11.6578	4.53857	92.8167	5.58663e+07	7.2707	13	42.2182	60S acidic ribosomal protein P2 OS=Homo sapiens GN=RPLP2 PE=1 SV=1 - [RLA2_HUMAN]	RPLP2
9	184	21.3833	10.1694	101.193	1.8029e+08	7.22806	13	19.7724	60S ribosomal protein L17 OS=Homo sapiens GN=RPL17 PE=1 SV=3 - [RL17_HUMAN]	RPL17
14	634	73.9178	9.49561	96.6082	2.81222e+07	6.31442	13	19.1008	Nucleolar GTP-binding protein 1 OS=Homo sapiens GN=GTPBP4 PE=1 SV=3 - [NOG1_HUMAN]	GTPBP4
15	2115	238.115	5.78271	111.544	4.93042e+06	6.14282	13	34.0812	Nuclear mitotic apparatus protein 1 OS=Homo sapiens GN=NUMA1 PE=1 SV=2 - [NUMA1_HUMAN]	NUMA1
10	549	61.9545	9.15869	78.8016	2.7925e+07	6.08213	13	37.9418	Guanine nucleotide-binding protein-like 3 OS=Homo sapiens GN=GNL3 PE=1 SV=2 - [GNL3_HUMAN]	GNL3
6	206	22.1544	9.37842	88.4618	1.9439e+07	5.60587	13	24.5076	Transcription factor BTF3 OS=Homo sapiens GN=BTF3 PE=1 SV=1 - [BTF3_HUMAN]	BTF3
13	357	39.2857	8.104	84.7764	6.23851e+06	5.54731	13	32.6156	U5 small nuclear ribonucleoprotein 40 kDa protein OS=Homo sapiens GN=SNRNP40 PE=1 SV=1 - [SNR40_HUMAN]	SNRNP40
14	866	101.208	7.41553	92.414	2.34234e+07	5.38648	13	8.62507	N-alpha-acetyltransferase 15, NatA auxiliary subunit OS=Homo sapiens GN=NAA15 PE=1 SV=1 - [NAA15_HUMAN]	NAA15
7	249	28.663	10.8433	121.845	1.15306e+08	5.36384	13	20.6193	40S ribosomal protein S6 OS=Homo sapiens GN=RPS6 PE=1 SV=1 - [RS6_HUMAN]	RPS6
15	1871	208.57	8.86572	105.128	1.36832e+07	5.33482	13	25.3254	Protein RRP5 homolog OS=Homo sapiens GN=PDCD11 PE=1 SV=3 - [RRP5_HUMAN]	PDCD11
10	353	41.3749	9.92041	79.5361	1.78687e+07	5.31719	13	13.6629	Ribosome biogenesis protein BRX1 homolog OS=Homo sapiens GN=BRIX1 PE=1 SV=2 - [BRX1_HUMAN]	BRIX1
8	135	15.5404	9.84717	96.1774	1.04511e+08	4.72892	13	27.8804	40S ribosomal protein S17-like OS=Homo sapiens GN=RPS17L PE=3 SV=1 - [RS17L_HUMAN]	RPS17L
11	326	36.0692	9.17334	88.9091	5.24309e+07	4.69764	13	8.37728	ELAV-like protein 1 OS=Homo sapiens GN=ELAVL1 PE=1 SV=2 - [ELAV1_HUMAN]	ELAVL1
13	1825	197.45	5.69385	70.0448	7.99294e+06	4.36219	13	69.3188	Uncharacterized protein OS=Homo sapiens GN=MDC1 PE=4 SV=1 - [E9PGY5_HUMAN]	MDC1
12	1886	215.175	5.89697	130.565	1.37314e+07	4.35046	13	23.6811	Uncharacterized protein OS=Homo sapiens GN=CHD4 PE=4 SV=1 - [F5H2G1_HUMAN]	CHD4
15	885	100.768	8.45557	92.5353	1.50993e+07	4.2477	13	13.1628	Exosome component 10 OS=Homo sapiens GN=EXOSC10 PE=1 SV=2 - [EXOSX_HUMAN]	EXOSC10
14	1268	141.368	6.87354	100.395	1.38275e+07	3.86185	13	11.0942	Vigilin OS=Homo sapiens GN=HDLBP PE=1 SV=2 - [VIGLN_HUMAN]	HDLBP
13	1042	117.729	6.52197	75.0463	2.01978e+07	3.69651	13	32.6028	Superkiller viralicidic activity 2-like 2 OS=Homo sapiens GN=SKIV2L2 PE=1 SV=3 - [SK2L2_HUMAN]	SKIV2L2
11	328	37.1312	6.84424	103.619	1.57343e+07	3.09097	13	11.9018	Mitotic checkpoint protein BUB3 OS=Homo sapiens GN=BUB3 PE=1 SV=1 - [BUB3_HUMAN]	BUB3
14	719	81.2566	6.45557	82.269	1.35125e+07	2.14461	13	17.2114	DNA replication licensing factor MCM7 OS=Homo sapiens GN=MCM7 PE=1 SV=4 - [MCM7_HUMAN]	MCM7
13	320	33.6157	7.76709	105.55	3.24276e+07	2.10968	13	22.6631	Pyrroline-5-carboxylate reductase 2 OS=Homo sapiens GN=PYCR2 PE=1 SV=1 - [P5CR2_HUMAN]	PYCR2
8	325	35.6787	5.64307	92.0964	4.76552e+06	1.95736	13	31.4966	BTB/POZ domain-containing protein KCTD12 OS=Homo sapiens GN=KCTD12 PE=1 SV=1 - [KCD12_HUMAN]	KCTD12
12	548	59.5825	5.60498	108.317	4.56737e+07	1.92557	13	7.6724	T-complex protein 1 subunit theta OS=Homo sapiens GN=CCT8 PE=1 SV=4 - [TCPQ_HUMAN]	CCT8
13	1197	135.572	8.42627	98.2451	6.29554e+06	1.80383	13	11.4518	Structural maintenance of chromosomes protein 2 OS=Homo sapiens GN=SMC2 PE=1 SV=2 - [SMC2_HUMAN]	SMC2
13	298	32.8312	9.68604	174.719	1.35014e+08	1.7999	13	8.68424	ADP/ATP translocase 2 OS=Homo sapiens GN=SLC25A5 PE=1 SV=7 - [ADT2_HUMAN]	SLC25A5
13	775	87.7429	7.15186	81.3927	9.12882e+06	1.79324	13	13.7256	Glutaminyl-tRNA synthetase OS=Homo sapiens GN=QARS PE=1 SV=1 - [SYQ_HUMAN]	QARS
13	389	44.1451	7.48877	102.914	4.97074e+06	1.25167	13	11.5759	26S protease regulatory subunit 10B OS=Homo sapiens GN=PSMC6 PE=1 SV=1 - [PRS10_HUMAN]	PSMC6
9	466	52.1321	5.51611	114.378	5.16186e+07	10.5938	12	27.0701	Ras GTPase-activating protein-binding protein 1 OS=Homo sapiens GN=G3BP1 PE=1 SV=1 - [G3BP1_HUMAN]	G3BP1
12	807	91.6235	7.6792	92.9061	1.475e+07	7.2613	12	29.0784	ABC50 protein OS=Homo sapiens GN=ABCF1 PE=2 SV=1 - [Q2L6I2_HUMAN]	ABCF1
4	130	15.0592	10.8872	57.4518	3.46907e+07	5.80015	12	15.9268	40S ribosomal protein S24 OS=Homo sapiens GN=RPS24 PE=2 SV=1 - [Q5T0P8_HUMAN]	RPS24
8	132	14.5055	7.21045	98.9554	4.87964e+07	5.49037	12	27.5701	40S ribosomal protein S12 OS=Homo sapiens GN=RPS12 PE=1 SV=3 - [RS12_HUMAN]	RPS12
17	1328	148.762	9.27588	94.1438	1.43774e+07	5.42932	12	15.3313	Myb-binding protein 1A OS=Homo sapiens GN=MYBBP1A PE=1 SV=2 - [MBB1A_HUMAN]	MYBBP1A
11	623	71.2446	7.37158	62.287	3.44921e+07	5.32414	12	11.6931	ATP-binding cassette sub-family F member 2 OS=Homo sapiens GN=ABCF2 PE=1 SV=2 - [ABCF2_HUMAN]	ABCF2
11	589	66.0735	6.84424	103.461	4.14898e+07	4.78677	12	19.8307	Phenylalanyl-tRNA synthetase beta chain OS=Homo sapiens GN=FARSB PE=1 SV=3 - [SYFB_HUMAN]	FARSB
11	614	69.2073	6.63916	78.0645	1.12855e+07	4.25243	12	16.2495	Lamin A/C OS=Homo sapiens GN=LMNA PE=2 SV=1 - [Q6UYC3_HUMAN]	LMNA
14	306	33.6495	5.08447	185.175	1.35213e+08	4.10786	12	36.1085	Heterogeneous nuclear ribonucleoproteins C1/C2 OS=Homo sapiens GN=HNRNPC PE=1 SV=4 - [HNRPC_HUMAN]	HNRNPC
10	784	89.4465	7.45947	116.243	3.10268e+07	3.73278	12	6.26088	Uncharacterized protein OS=Homo sapiens GN=DHX15 PE=4 SV=1 - [F5H6K0_HUMAN]	DHX15
10	808	90.924	5.77002	95.6566	1.33362e+07	2.35076	12	18.249	DNA replication licensing factor MCM3 OS=Homo sapiens GN=MCM3 PE=1 SV=3 - [MCM3_HUMAN]	MCM3
13	602	65.9827	5.92236	81.6191	1.02075e+07	2.31062	12	11.0964	Cytoskeleton-associated protein 4 OS=Homo sapiens GN=CKAP4 PE=1 SV=2 - [CKAP4_HUMAN]	CKAP4
11	263	28.4622	6.91748	87.2371	6.67319e+06	1.22477	12	12.2909	Proteasome subunit beta type-5 OS=Homo sapiens GN=PSMB5 PE=1 SV=3 - [PSB5_HUMAN]	PSMB5
13	808	88.9785	6.90283	74.3155	1.32894e+07	6.95046	11	42.6707	Transducin beta-like protein 3 OS=Homo sapiens GN=TBL3 PE=1 SV=2 - [TBL3_HUMAN]	TBL3
4	115	13.0071	11.0044	58.0534	2.8096e+07	6.79425	11	50.9069	40S ribosomal protein S26 OS=Homo sapiens GN=RPS26 PE=1 SV=3 - [RS26_HUMAN]	RPS26
9	180	20.4495	8.51416	77.4887	6.12052e+06	6.31787	11	50.5756	60S ribosome subunit biogenesis protein NIP7 homolog OS=Homo sapiens GN=NIP7 PE=1 SV=1 - [NIP7_HUMAN]	NIP7
5	124	14.5486	10.2134	77.9759	2.50092e+08	6.14405	11	25.1536	Uncharacterized protein OS=Homo sapiens GN=RPL14 PE=4 SV=1 - [E7EPB3_HUMAN]	RPL14
9	146	16.435	10.2134	120.928	1.82941e+08	5.6767	11	25.8709	40S ribosomal protein S16 OS=Homo sapiens GN=RPS16 PE=1 SV=2 - [RS16_HUMAN]	RPS16
6	204	22.8621	9.71533	90.6176	5.66723e+07	5.02006	11	28.1323	40S ribosomal protein S5 OS=Homo sapiens GN=RPS5 PE=1 SV=4 - [RS5_HUMAN]	RPS5
11	594	66.0087	9.18799	85.2082	3.48006e+07	4.44643	11	8.47902	Nucleolar protein 56 OS=Homo sapiens GN=NOP56 PE=1 SV=4 - [NOP56_HUMAN]	NOP56
9	244	28.0507	6.65381	67.8274	1.27261e+07	4.29349	11	15.1863	UPF0568 protein C14orf166 OS=Homo sapiens GN=C14orf166 PE=1 SV=1 - [CN166_HUMAN]	C14orf166
12	548	62.9025	6.25244	87.4361	2.1135e+07	4.21438	11	60.2169	Asparaginyl-tRNA synthetase, cytoplasmic OS=Homo sapiens GN=NARS PE=1 SV=1 - [SYNC_HUMAN]	NARS
7	215	24.926	5.5542	55.0998	2.60781e+07	3.90454	11	18.8976	Casein kinase II subunit beta OS=Homo sapiens GN=CSNK2B PE=1 SV=1 - [CSK2B_HUMAN]	CSNK2B
9	420	46.4091	9.56885	79.8299	3.83735e+07	3.90297	11	4.01292	Heterogeneous nuclear ribonucleoprotein D-like OS=Homo sapiens GN=HNRPDL PE=1 SV=3 - [HNRDL_HUMAN]	HNRPDL
11	645	73.5161	8.01611	62.4988	1.66255e+07	3.55569	11	12.2139	Aspartyl-tRNA synthetase, mitochondrial OS=Homo sapiens GN=DARS2 PE=1 SV=1 - [SYDM_HUMAN]	DARS2
12	324	35.9027	9.87646	113.723	4.05055e+07	3.34714	11	19.9205	Nuclease-sensitive element-binding protein 1 OS=Homo sapiens GN=YBX1 PE=1 SV=3 - [YBOX1_HUMAN]	YBX1
11	599	67.271	8.33838	54.0456	1.44715e+07	2.99231	11	26.6889	ATP-binding cassette sub-family E member 1 OS=Homo sapiens GN=ABCE1 PE=1 SV=1 - [ABCE1_HUMAN]	ABCE1
9	199	22.5207	8.73389	76.3121	7.04406e+07	2.59518	11	11.5969	Uncharacterized protein OS=Homo sapiens GN=RAN PE=4 SV=1 - [F5H018_HUMAN]	RAN
11	456	50.1963	6.41748	66.5686	3.32805e+06	2.32832	11	8.91427	RuvB-like 1 OS=Homo sapiens GN=RUVBL1 PE=1 SV=1 - [RUVB1_HUMAN]	RUVBL1
10	616	68.0953	7.21045	69.7018	1.01944e+07	2.18416	11	10.5376	Replication protein A 70 kDa DNA-binding subunit OS=Homo sapiens GN=RPA1 PE=1 SV=2 - [RFA1_HUMAN]	RPA1
12	283	30.7536	8.54346	92.6761	1.75438e+07	2.03477	11	20.1113	Voltage-dependent anion-selective channel protein 1 OS=Homo sapiens GN=VDAC1 PE=1 SV=2 - [VDAC1_HUMAN]	VDAC1
11	448	49.4948	6.18896	89.4876	2.83355e+07	1.8809	11	19.1406	Uncharacterized protein OS=Homo sapiens GN=CCT5 PE=2 SV=1 - [B4DYD8_HUMAN]	CCT5
11	501	57.1	6.55127	73.6344	1.81027e+07	1.80544	11	20.9886	Aspartyl-tRNA synthetase, cytoplasmic OS=Homo sapiens GN=DARS PE=1 SV=2 - [SYDC_HUMAN]	DARS
11	607	68.5268	6.37939	91.5604	1.15867e+07	1.793	11	17.1712	Dolichyl-diphosphooligosaccharide--protein glycosyltransferase subunit 1 OS=Homo sapiens GN=RPN1 PE=1 SV=1 - [RPN1_HUMAN]	RPN1
10	185	21.2149	7.89893	67.3178	1.63001e+07	1.64509	11	16.1774	Calcyclin binding protein OS=Homo sapiens GN=CACYBP PE=2 SV=1 - [Q5R370_HUMAN]	CACYBP
8	356	37.4739	7.09326	151.099	5.16837e+07	1.44264	11	41.776	Poly(rC)-binding protein 1 OS=Homo sapiens GN=PCBP1 PE=1 SV=2 - [PCBP1_HUMAN]	PCBP1
7	394	43.5574	8.99756	50.2763	4.70226e+06	9.88896	10	43.9256	Enoyl-CoA delta isomerase 2, mitochondrial OS=Homo sapiens GN=ECI2 PE=1 SV=4 - [ECI2_HUMAN]	ECI2
2	68	7.61894	10.0083	50.6588	5.37965e+07	8.88632	10	69.429	Ribosomal protein L37a, isoform CRA_c OS=Homo sapiens GN=RPL37A PE=4 SV=1 - [C9J4Z3_HUMAN]	RPL37A
10	950	108.513	7.47412	54.9924	9.87472e+06	6.97578	10	110.468	5'-3' exoribonuclease 2 OS=Homo sapiens GN=XRN2 PE=1 SV=1 - [XRN2_HUMAN]	XRN2
7	502	55.6	9.53955	47.6179	1.22562e+07	5.77632	10	15.1856	Staufen protein T4 variant OS=Homo sapiens GN=STAU1 PE=2 SV=1 - [Q5JW29_HUMAN]	STAU1
6	252	29.1692	10.6382	86.1058	1.62186e+07	5.76319	10	52.5726	Uncharacterized protein OS=Homo sapiens GN=TRA2B PE=4 SV=1 - [E7EQD1_HUMAN]	TRA2B
7	151	16.2625	10.0522	113.171	9.95223e+07	5.76216	10	25.0362	40S ribosomal protein S14 OS=Homo sapiens GN=RPS14 PE=1 SV=3 - [RS14_HUMAN]	RPS14
9	151	17.2117	10.5356	91.0883	1.30914e+08	5.56691	10	28.7482	40S ribosomal protein S13 OS=Homo sapiens GN=RPS13 PE=1 SV=2 - [RS13_HUMAN]	RPS13
8	306	35.5602	9.99365	71.7793	1.87965e+07	5.20312	10	24.7119	Ribosome production factor 2 homolog OS=Homo sapiens GN=RPF2 PE=1 SV=2 - [RPF2_HUMAN]	RPF2
9	145	16.0505	10.3159	77.1132	3.21387e+07	5.04677	10	23.5963	40S ribosomal protein S19 OS=Homo sapiens GN=RPS19 PE=1 SV=2 - [RS19_HUMAN]	RPS19
16	650	72.326	8.5874	145.549	1.24621e+08	4.50725	10	7.20085	Probable ATP-dependent RNA helicase DDX17 OS=Homo sapiens GN=DDX17 PE=1 SV=1 - [DDX17_HUMAN]	DDX17
8	380	42.5661	8.6167	63.6452	8.52379e+06	4.37321	10	15.9136	Flap endonuclease 1 OS=Homo sapiens GN=FEN1 PE=1 SV=1 - [FEN1_HUMAN]	FEN1
7	363	39.6569	8.01611	78.1117	4.80184e+06	3.7077	10	23.6823	Replication factor C subunit 4 OS=Homo sapiens GN=RFC4 PE=1 SV=2 - [RFC4_HUMAN]	RFC4
7	429	44.7851	8.99756	94.0885	3.90294e+07	3.60973	10	12.5279	Uncharacterized protein OS=Homo sapiens GN=FUS PE=2 SV=1 - [B4DR70_HUMAN]	FUS
7	339	38.5798	7.75244	80.2535	6.83786e+06	3.6067	10	16.9575	Annexin A2 OS=Homo sapiens GN=ANXA2 PE=1 SV=2 - [ANXA2_HUMAN]	ANXA2
11	352	39.9051	6.53662	78.3937	1.28493e+07	3.39689	10	26.5479	Eukaryotic translation initiation factor 3 subunit H OS=Homo sapiens GN=EIF3H PE=1 SV=1 - [EIF3H_HUMAN]	EIF3H
6	529	57.8259	5.40186	61.9831	2.20207e+07	3.19598	10	14.8745	Importin subunit alpha-2 OS=Homo sapiens GN=KPNA2 PE=1 SV=1 - [IMA2_HUMAN]	KPNA2
10	361	41.4613	6.59521	87.7111	8.1827e+06	3.14456	10	6.81789	Septin-2 OS=Homo sapiens GN=SEPT2 PE=1 SV=1 - [SEPT2_HUMAN]	SEPT2
10	209	24.0187	7.81104	92.3006	4.72356e+07	2.80893	10	5.67477	High mobility group protein B2 OS=Homo sapiens GN=HMGB2 PE=1 SV=2 - [HMGB2_HUMAN]	HMGB2
10	2472	284.364	5.35107	113.157	4.49087e+06	2.37698	10	18.8007	Spectrin alpha chain, brain OS=Homo sapiens GN=SPTAN1 PE=1 SV=3 - [SPTA2_HUMAN]	SPTAN1
6	2035	208.602	7.45947	55.9946	4.49704e+06	2.20263	10	31.2978	Host cell factor 1 OS=Homo sapiens GN=HCFC1 PE=1 SV=2 - [HCFC1_HUMAN]	HCFC1
9	385	45.2819	7.94287	84.119	3.02276e+06	2.16541	10	11.5317	Uncharacterized protein OS=Homo sapiens GN=CSNK2A1 PE=4 SV=1 - [E7EU96_HUMAN]	CSNK2A1
9	531	57.9876	6.68311	82.6966	2.97065e+07	1.92174	10	9.3633	T-complex protein 1 subunit zeta OS=Homo sapiens GN=CCT6A PE=1 SV=3 - [TCPZ_HUMAN]	CCT6A
12	298	32.8452	9.74463	136.723	1.31546e+08	1.72578	10	10.9289	ADP/ATP translocase 3 OS=Homo sapiens GN=SLC25A6 PE=1 SV=4 - [ADT3_HUMAN]	SLC25A6
8	876	97.108	4.77979	73.7425	2.87821e+07	1.69073	10	4.29722	Importin subunit beta-1 OS=Homo sapiens GN=KPNB1 PE=1 SV=2 - [IMB1_HUMAN]	KPNB1
10	1140	126.887	5.26221	75.615	1.1029e+07	1.61005	10	18.8243	DNA damage-binding protein 1 OS=Homo sapiens GN=DDB1 PE=1 SV=1 - [DDB1_HUMAN]	DDB1
10	312	34.3311	8.42627	96.3319	1.32129e+07	1.599	10	7.38793	Aminoacyl tRNA synthase complex-interacting multifunctional protein 1 OS=Homo sapiens GN=AIMP1 PE=1 SV=2 - [AIMP1_HUMAN]	AIMP1
8	261	28.8036	5.021	79.1929	4.13442e+07	1.57543	10	14.3169	Uncharacterized protein OS=Homo sapiens GN=EEF1D PE=3 SV=1 - [E9PK01_HUMAN]	EEF1D
10	311	35.3244	6.01123	78.907	3.29707e+06	1.37187	10	15.8103	Proteasome (Prosome, macropain) 26S subunit, non-ATPase, 13, isoform CRA_d OS=Homo sapiens GN=PSMD13 PE=2 SV=1 - [B4DJ66_HUMAN]	PSMD13
7	165	18.0009	7.81104	84.6993	3.24825e+07	1.32557	10	6.63013	Peptidyl-prolyl cis-trans isomerase A OS=Homo sapiens GN=PPIA PE=1 SV=2 - [PPIA_HUMAN]	PPIA
11	439	48.5042	7.03467	98.4326	2.66488e+06	1.26587	10	15.5936	Ornithine aminotransferase, mitochondrial OS=Homo sapiens GN=OAT PE=1 SV=1 - [OAT_HUMAN]	OAT
9	641	72.3779	5.60498	67.9443	1.1472e+07	100	9	0	Uncharacterized protein OS=Homo sapiens GN=ANXA6 PE=3 SV=1 - [E9PGK1_HUMAN]	ANXA6
10	951	105.255	7.53271	62.3694	1.16219e+07	7.32823	9	47.8426	WD repeat-containing protein 36 OS=Homo sapiens GN=WDR36 PE=1 SV=1 - [WDR36_HUMAN]	WDR36
7	250	28.7453	8.74854	75.1193	1.34495e+07	6.81986	9	15.299	Ribosome maturation protein SBDS OS=Homo sapiens GN=SBDS PE=1 SV=4 - [SBDS_HUMAN]	SBDS
10	1194	133.855	8.77783	100.108	1.39035e+07	6.43118	9	13.5385	Putative ATP-dependent RNA helicase DHX30 OS=Homo sapiens GN=DHX30 PE=1 SV=1 - [DHX30_HUMAN]	DHX30
7	165	18.8859	10.1548	100.73	5.4374e+07	6.19419	9	13.684	40S ribosomal protein S10 OS=Homo sapiens GN=RPS10 PE=1 SV=1 - [RS10_HUMAN]	RPS10
6	143	15.7977	10.4917	51.2173	1.39384e+08	6.17289	9	24.0811	40S ribosomal protein S23 OS=Homo sapiens GN=RPS23 PE=1 SV=3 - [RS23_HUMAN]	RPS23
7	158	18.419	10.3013	146.771	9.03318e+07	5.95693	9	13.0457	40S ribosomal protein S11 OS=Homo sapiens GN=RPS11 PE=1 SV=3 - [RS11_HUMAN]	RPS11
6	130	14.83	10.1255	87.8278	4.45486e+07	5.76039	9	17.1287	40S ribosomal protein S15a OS=Homo sapiens GN=RPS15A PE=1 SV=2 - [RS15A_HUMAN]	RPS15A
14	3255	358.407	9.42236	117.528	5.8446e+06	5.32548	9	32.3081	Uncharacterized protein OS=Homo sapiens GN=MKI67 PE=4 SV=1 - [F5H4V4_HUMAN]	MKI67
9	812	89.2471	9.23193	67.0215	3.12837e+07	5.18791	9	5.89981	Putative ribosomal RNA methyltransferase NOP2 OS=Homo sapiens GN=NOP2 PE=1 SV=2 - [NOP2_HUMAN]	NOP2
9	796	89.7792	9.27588	58.016	1.64891e+07	5.14946	9	29.1902	Probable ATP-dependent RNA helicase DDX27 OS=Homo sapiens GN=DDX27 PE=1 SV=2 - [DDX27_HUMAN]	DDX27
7	490	54.9389	10.1255	61.1979	2.30677e+07	5.13998	9	14.0615	Ribosomal L1 domain-containing protein 1 OS=Homo sapiens GN=RSL1D1 PE=1 SV=3 - [RL1D1_HUMAN]	RSL1D1
6	195	21.438	8.23584	40.7222	8.66801e+06	4.80806	9	30.7404	Exosome complex component CSL4 OS=Homo sapiens GN=EXOSC1 PE=1 SV=1 - [EXOS1_HUMAN]	EXOSC1
8	245	26.5822	4.67822	44.7604	7.34312e+07	4.73825	9	12.3177	Eukaryotic translation initiation factor 6 OS=Homo sapiens GN=EIF6 PE=1 SV=1 - [IF6_HUMAN]	EIF6
13	1531	174.276	8.71924	124.677	1.52641e+07	4.63971	9	28.4794	DNA topoisomerase 2-alpha OS=Homo sapiens GN=TOP2A PE=1 SV=3 - [TOP2A_HUMAN]	TOP2A
7	293	34.201	9.87646	53.7648	1.32821e+07	4.55242	9	10.822	MKI67 FHA domain-interacting nucleolar phosphoprotein OS=Homo sapiens GN=MKI67IP PE=1 SV=1 - [MK67I_HUMAN]	MKI67IP
6	188	21.4309	9.51025	67.1497	3.5869e+07	3.95526	9	8.90139	Uncharacterized protein OS=Homo sapiens GN=HMGB3 PE=4 SV=1 - [E7ES08_HUMAN]	HMGB3
14	449	49.1984	6.30322	131.434	2.53822e+07	3.84931	9	16.3869	Heterogeneous nuclear ribonucleoprotein H OS=Homo sapiens GN=HNRNPH1 PE=1 SV=4 - [HNRH1_HUMAN]	HNRNPH1
10	396	45.4474	8.90967	55.691	3.52143e+06	3.80952	9	25.7943	Serine/threonine-protein kinase VRK1 OS=Homo sapiens GN=VRK1 PE=1 SV=1 - [VRK1_HUMAN]	VRK1
9	354	39.1321	6.44287	59.3721	4.48193e+06	3.76233	9	26.1346	Replication factor C subunit 2 OS=Homo sapiens GN=RFC2 PE=1 SV=3 - [RFC2_HUMAN]	RFC2
7	571	66.036	7.50342	61.5808	1.52641e+07	3.71658	9	13.7552	Uncharacterized protein OS=Homo sapiens GN=PES1 PE=4 SV=1 - [B5MCF9_HUMAN]	PES1
9	368	40.9419	7.82568	51.5645	5.54672e+06	3.45054	9	21.4735	mRNA export factor OS=Homo sapiens GN=RAE1 PE=1 SV=1 - [RAE1L_HUMAN]	RAE1
9	331	34.895	8.00146	126.762	8.19903e+07	3.14737	9	21.253	Poly(RC) binding protein 2 OS=Homo sapiens GN=PCBP2 PE=2 SV=1 - [Q68Y55_HUMAN]	PCBP2
11	2364	274.439	5.56689	71.4963	8.39048e+06	2.65329	9	24.3345	Spectrin beta chain, brain 1 OS=Homo sapiens GN=SPTBN1 PE=1 SV=2 - [SPTB2_HUMAN]	SPTBN1
7	709	81.0244	6.87354	86.0182	1.66465e+07	2.5738	9	7.86556	FACT complex subunit SSRP1 OS=Homo sapiens GN=SSRP1 PE=1 SV=1 - [SSRP1_HUMAN]	SSRP1
8	294	31.5465	7.56201	61.8687	2.90384e+07	1.91712	9	5.95803	Voltage-dependent anion-selective channel protein 2 OS=Homo sapiens GN=VDAC2 PE=1 SV=2 - [VDAC2_HUMAN]	VDAC2
8	350	38.414	5.12256	74.7901	5.12392e+06	1.74299	9	6.52453	Serine-threonine kinase receptor-associated protein OS=Homo sapiens GN=STRAP PE=1 SV=1 - [STRAP_HUMAN]	STRAP
7	261	28.7503	4.69092	78.6917	9.27669e+06	1.49613	9	5.61946	Proliferating cell nuclear antigen OS=Homo sapiens GN=PCNA PE=1 SV=1 - [PCNA_HUMAN]	PCNA
9	840	94.2712	5.18604	51.8279	1.28777e+07	1.48747	9	7.12556	Heat shock 70 kDa protein 4 OS=Homo sapiens GN=HSPA4 PE=1 SV=4 - [HSP74_HUMAN]	HSPA4
8	1224	138.258	7.66455	72.9543	4.356e+06	1.42789	9	21.4342	Coatomer subunit alpha OS=Homo sapiens GN=COPA PE=1 SV=2 - [COPA_HUMAN]	COPA
8	350	41.1549	5.40186	75.6082	3.98948e+06	1.33923	9	29.8279	Uncharacterized protein OS=Homo sapiens GN=PSMD6 PE=4 SV=1 - [E9PHI9_HUMAN]	PSMD6
8	213	23.2627	9.96436	69.2952	1.01408e+07	1.31104	9	18.2038	ATP synthase subunit O, mitochondrial OS=Homo sapiens GN=ATP5O PE=1 SV=1 - [ATPO_HUMAN]	ATP5O
10	847	96.4992	8.39697	68.9926	1.38023e+07	36.9608	8	279.726	Putative rRNA methyltransferase 3 OS=Homo sapiens GN=FTSJ3 PE=1 SV=2 - [RRMJ3_HUMAN]	FTSJ3
8	133	15.6067	11.4438	80.0786	4.62637e+07	10.5138	8	29.7087	Uncharacterized protein OS=Homo sapiens GN=RPL32 PE=4 SV=1 - [D3YTB1_HUMAN]	RPL32
7	203	23.5624	10.9312	68.4694	4.90775e+07	10.4179	8	21.0595	60S ribosomal protein L13a OS=Homo sapiens GN=RPL13A PE=1 SV=2 - [RL13A_HUMAN]	RPL13A
8	1369	155.139	8.08936	77.9971	6.09457e+06	6.63576	8	23.0495	ATP-dependent RNA helicase DHX29 OS=Homo sapiens GN=DHX29 PE=1 SV=2 - [DHX29_HUMAN]	DHX29
8	328	35.7934	8.00146	55.4036	2.14878e+07	6.56617	8	40.4452	Delta(3,5)-Delta(2,4)-dienoyl-CoA isomerase, mitochondrial OS=Homo sapiens GN=ECH1 PE=1 SV=2 - [ECH1_HUMAN]	ECH1
5	136	15.7877	10.5649	90.4587	7.86522e+07	6.52702	8	22.6091	60S ribosomal protein L27 OS=Homo sapiens GN=RPL27 PE=1 SV=2 - [RL27_HUMAN]	RPL27
9	411	45.9062	9.48096	63.3474	3.72791e+06	6.12604	8	33.0345	Uncharacterized protein OS=Homo sapiens GN=TBL2 PE=4 SV=1 - [E9PF19_HUMAN]	TBL2
8	386	43.1873	7.1665	86.4242	9.16902e+06	5.99715	8	24.58	Methionine aminopeptidase 1 OS=Homo sapiens GN=METAP1 PE=1 SV=2 - [AMPM1_HUMAN]	METAP1
11	943	106.032	6.63916	77.6654	1.62683e+07	5.68452	8	44.6163	WD repeat-containing protein 3 OS=Homo sapiens GN=WDR3 PE=1 SV=1 - [WDR3_HUMAN]	WDR3
9	765	90.6689	9.30518	61.367	2.15676e+07	5.02618	8	7.5002	DNA topoisomerase 1 OS=Homo sapiens GN=TOP1 PE=1 SV=2 - [TOP1_HUMAN]	TOP1
7	248	27.7278	10.3599	73.4578	3.13729e+07	4.9737	8	41.2614	Serine/arginine-rich splicing factor 1 OS=Homo sapiens GN=SRSF1 PE=1 SV=2 - [SRSF1_HUMAN]	SRSF1
6	124	14.1942	10.0815	81.5619	6.49099e+07	4.76474	8	36.6385	Splicing factor, arginine/serine-rich 3, isoform CRA_a OS=Homo sapiens GN=SRSF3 PE=2 SV=1 - [B4E241_HUMAN]	SRSF3
4	145	17.0292	10.3892	76.8371	1.5457e+07	4.69362	8	38.5806	40S ribosomal protein S15 OS=Homo sapiens GN=RPS15 PE=1 SV=2 - [RS15_HUMAN]	RPS15
9	455	50.6147	9.1001	35.7329	3.48188e+06	4.66775	8	16.8078	Probable ATP-dependent RNA helicase DDX47 OS=Homo sapiens GN=DDX47 PE=1 SV=1 - [DDX47_HUMAN]	DDX47
12	633	70.8993	8.1333	99.9287	3.48314e+07	4.5546	8	28.9008	Heterogeneous nuclear ribonucleoprotein R OS=Homo sapiens GN=HNRNPR PE=1 SV=1 - [HNRPR_HUMAN]	HNRNPR
8	529	59.5405	8.92432	44.1881	1.52939e+07	4.22798	8	12.8618	Nucleolar protein 58 OS=Homo sapiens GN=NOP58 PE=1 SV=1 - [NOP58_HUMAN]	NOP58
9	2063	233.127	6.59521	82.0347	4.84748e+06	4.20555	8	14.7856	HEAT repeat containing 1 OS=Homo sapiens GN=HEATR1 PE=2 SV=1 - [Q5T3Q7_HUMAN]	HEATR1
7	168	19.299	8.80713	45.6666	4.09023e+06	4.19444	8	29.6828	Uncharacterized protein OS=Homo sapiens GN=NAA50 PE=4 SV=1 - [E7EQ69_HUMAN]	NAA50
5	144	16.4502	5.23682	66.1976	3.72672e+07	3.93392	8	35.3605	Eukaryotic translation initiation factor 1A, X-chromosomal OS=Homo sapiens GN=EIF1AX PE=1 SV=2 - [IF1AX_HUMAN]	EIF1AX
7	472	51.0772	8.39697	56.4731	4.33733e+06	3.93265	8	21.408	Eukaryotic translation initiation factor 2 subunit 3 OS=Homo sapiens GN=EIF2S3 PE=1 SV=3 - [IF2G_HUMAN]	EIF2S3
6	356	40.5299	8.33838	73.9359	3.58228e+06	3.62363	8	12.9047	Replication factor C subunit 3 OS=Homo sapiens GN=RFC3 PE=1 SV=2 - [RFC3_HUMAN]	RFC3
9	907	102.265	7.13721	61.3407	1.10919e+07	3.54935	8	27.3736	Eukaryotic translation initiation factor 4 gamma, 2, isoform CRA_b (Fragment) OS=Homo sapiens GN=EIF4G2 PE=4 SV=1 - [D3DQV9_HUMAN]	EIF4G2
7	307	33.219	5.59229	45.4073	1.06825e+07	3.12488	8	19.1325	Uncharacterized protein OS=Homo sapiens GN=EIF3F PE=2 SV=1 - [B4DMT5_HUMAN]	EIF3F
10	2363	267.131	5.021	96.1626	4.70692e+06	3.12264	8	31.2736	Nucleoprotein TPR OS=Homo sapiens GN=TPR PE=1 SV=3 - [TPR_HUMAN]	TPR
6	690	77.4287	5.16064	54.9049	1.15458e+07	2.95256	8	29.1016	Uncharacterized protein OS=Homo sapiens GN=SF3A1 PE=4 SV=1 - [F5H048_HUMAN]	SF3A1
8	385	43.332	6.34131	45.2164	1.71453e+06	2.76998	8	9.77333	Protein pelota homolog OS=Homo sapiens GN=PELO PE=1 SV=2 - [PELO_HUMAN]	PELO
9	320	35.5889	6.12549	57.1875	8.03597e+06	2.76981	8	14.3237	Eukaryotic translation initiation factor 3 subunit G OS=Homo sapiens GN=EIF3G PE=1 SV=2 - [EIF3G_HUMAN]	EIF3G
7	299	34.4366	5.57959	71.4445	2.67913e+06	2.58167	8	13.5094	Uncharacterized protein OS=Homo sapiens GN=MRPS27 PE=4 SV=1 - [D6RH20_HUMAN]	MRPS27
6	360	41.2544	7.89893	46.8429	4.02706e+06	2.52993	8	20.1638	28S ribosomal protein S22, mitochondrial OS=Homo sapiens GN=MRPS22 PE=1 SV=1 - [RT22_HUMAN]	MRPS22
10	404	45.4343	5.56689	68.1208	6.20802e+06	2.45057	8	20.4063	ETF1 protein OS=Homo sapiens GN=ETF1 PE=2 SV=1 - [Q96CG1_HUMAN]	ETF1
6	283	30.6393	8.66064	38.397	2.27893e+07	2.27344	8	14.8242	Voltage-dependent anion-selective channel protein 3 OS=Homo sapiens GN=VDAC3 PE=1 SV=1 - [VDAC3_HUMAN]	VDAC3
10	823	92.7451	7.06396	57.7339	1.14441e+07	2.2455	8	17.9466	Uncharacterized protein OS=Homo sapiens GN=MCM4 PE=3 SV=1 - [E7EM48_HUMAN]	MCM4
7	359	39.208	6.65381	71.2627	1.81651e+07	1.57343	8	11.4618	Pyruvate dehydrogenase E1 component subunit beta, mitochondrial OS=Homo sapiens GN=PDHB PE=1 SV=3 - [ODPB_HUMAN]	PDHB
9	597	68.0046	6.354	77.9078	1.39083e+07	1.51429	8	6.3593	Lysyl-tRNA synthetase OS=Homo sapiens GN=KARS PE=1 SV=3 - [SYK_HUMAN]	KARS
8	369	40.8994	7.44482	67.186	2.29214e+06	1.51238	8	8.84905	Phosphoribosyl pyrophosphate synthase-associated protein 2 OS=Homo sapiens GN=PRPSAP2 PE=1 SV=1 - [KPRB_HUMAN]	PRPSAP2
8	877	98.9836	5.16064	45.0103	5.31273e+06	1.51015	8	16.0566	Coatomer protein complex, subunit beta 2 (Beta prime), isoform CRA_b OS=Homo sapiens GN=COPB2 PE=2 SV=1 - [B4DZI8_HUMAN]	COPB2
7	362	40.0687	9.37842	80.742	2.87435e+07	1.46619	8	15.2487	Phosphate carrier protein, mitochondrial OS=Homo sapiens GN=SLC25A3 PE=1 SV=2 - [MPCP_HUMAN]	SLC25A3
9	398	44.7557	8.17725	77.4152	2.60592e+06	1.36551	8	8.81002	Proteasome (Prosome, macropain) 26S subunit, ATPase, 5, isoform CRA_b OS=Homo sapiens GN=PSMC5 PE=2 SV=1 - [A8K3Z3_HUMAN]	PSMC5
9	452	49.5102	7.60596	66.1406	3.36134e+06	1.32565	8	16.0229	Elongation factor Tu, mitochondrial OS=Homo sapiens GN=TUFM PE=1 SV=2 - [EFTU_HUMAN]	TUFM
8	795	87.2475	7.12256	53.4697	8.21933e+06	1.30472	8	12.8171	Delta-1-pyrroline-5-carboxylate synthase OS=Homo sapiens GN=ALDH18A1 PE=1 SV=2 - [P5CS_HUMAN]	ALDH18A1
8	317	36.3955	5.31299	45.5626	2.47259e+06	1.30082	8	17.3063	Uncharacterized protein OS=Homo sapiens GN=UCHL5 PE=4 SV=1 - [E9PGR0_HUMAN]	UCHL5
7	324	37.0025	6.771	68.6781	3.93865e+06	1.22699	8	10.9022	26S proteasome non-ATPase regulatory subunit 7 OS=Homo sapiens GN=PSMD7 PE=1 SV=2 - [PSD7_HUMAN]	PSMD7
6	528	60.5481	7.51807	59.3107	8.17889e+06	100	7	0	Gamma-taxilin OS=Homo sapiens GN=TXLNG PE=1 SV=2 - [TXLNG_HUMAN]	TXLNG
6	196	23.4512	11.4731	80.2022	2.41124e+08	11.912	7	58.4987	60S ribosomal protein L19 OS=Homo sapiens GN=RPL19 PE=1 SV=1 - [RL19_HUMAN]	RPL19
7	838	97.0122	7.92822	66.3108	6.29381e+06	8.15434	7	63.1851	Lymphoid-specific helicase OS=Homo sapiens GN=HELLS PE=1 SV=1 - [HELLS_HUMAN]	HELLS
8	765	84.984	6.20166	57.986	1.18204e+07	7.76984	7	25.1135	Uncharacterized protein OS=Homo sapiens GN=NVL PE=2 SV=1 - [B4DP98_HUMAN]	NVL
9	546	61.8532	6.52197	80.0668	1.75541e+07	7.75624	7	87.4457	Alpha-taxilin OS=Homo sapiens GN=TXLNA PE=1 SV=3 - [TXLNA_HUMAN]	TXLNA
5	115	13.3274	10.7847	77.0361	2.08333e+08	7.52127	7	17.1569	Uncharacterized protein OS=Homo sapiens GN=RPL31 PE=4 SV=1 - [C9JU56_HUMAN]	RPL31
7	239	27.5429	8.29443	76.3865	2.49985e+07	6.999	7	42.4017	mRNA turnover protein 4 homolog OS=Homo sapiens GN=MRTO4 PE=1 SV=2 - [MRT4_HUMAN]	MRTO4
7	800	92.5656	9.17334	52.8971	1.51019e+07	6.90668	7	34.8703	Uncharacterized protein OS=Homo sapiens GN=NOC3L PE=4 SV=1 - [A6NJZ9_HUMAN]	NOC3L
7	324	36.7649	9.64209	51.7895	2.71758e+06	6.48829	7	47.4031	Uncharacterized protein OS=Homo sapiens GN=KRR1 PE=4 SV=1 - [E7EUQ0_HUMAN]	KRR1
6	81	8.84446	8.49951	71.8851	1.04718e+07	6.17809	7	9.53795	40S ribosomal protein S21 OS=Homo sapiens GN=RPS21 PE=2 SV=1 - [Q8WVC2_HUMAN]	RPS21
10	995	116.71	8.33838	103.575	7865068	5.94709	7	71.1197	Uncharacterized protein OS=Homo sapiens GN=SMARCA5 PE=4 SV=1 - [F5GZI1_HUMAN]	SMARCA5
7	1226	135.981	8.646	66.8019	9.69855e+06	5.56377	7	26.7881	Double-stranded RNA-specific adenosine deaminase OS=Homo sapiens GN=ADAR PE=1 SV=4 - [DSRAD_HUMAN]	ADAR
7	919	102.387	6.15088	40.5965	1.43866e+07	5.48602	7	20.9693	Periodic tryptophan protein 2 homolog OS=Homo sapiens GN=PWP2 PE=1 SV=2 - [PWP2_HUMAN]	PWP2
7	835	96.3952	8.76318	38.6976	5.53872e+06	5.48507	7	42.3843	Uncharacterized protein OS=Homo sapiens GN=DDX10 PE=3 SV=1 - [E9PIF2_HUMAN]	DDX10
7	759	85.6847	9.21729	60.5311	9.7047e+06	5.44829	7	34.317	RNA-binding protein 28 OS=Homo sapiens GN=RBM28 PE=1 SV=3 - [RBM28_HUMAN]	RBM28
8	820	95.5239	9.5542	45.6476	1.16679e+07	5.3458	7	13.4913	Probable ATP-dependent RNA helicase DDX23 OS=Homo sapiens GN=DDX23 PE=1 SV=3 - [DDX23_HUMAN]	DDX23
4	119	13.3643	9.93506	61.3113	6.22016e+07	5.18296	7	11.0573	40S ribosomal protein S20 OS=Homo sapiens GN=RPS20 PE=1 SV=1 - [RS20_HUMAN]	RPS20
7	221	25.5264	8.646	65.0555	1.84464e+07	5.15275	7	9.5061	Serine/arginine-rich splicing factor 9 OS=Homo sapiens GN=SRSF9 PE=1 SV=1 - [SRSF9_HUMAN]	SRSF9
7	843	100.124	6.31592	37.8747	7.54798e+06	5.14251	7	41.0853	RNA-binding protein 25 OS=Homo sapiens GN=RBM25 PE=1 SV=3 - [RBM25_HUMAN]	RBM25
6	300	35.3467	5.37646	35.206	1.85196e+06	5.09821	7	28.5187	Protein MAK16 homolog OS=Homo sapiens GN=MAK16 PE=1 SV=2 - [MAK16_HUMAN]	MAK16
7	670	75.3594	9.49561	64.9397	2.37706e+07	4.8287	7	11.121	ATP-dependent RNA helicase DDX18 OS=Homo sapiens GN=DDX18 PE=1 SV=2 - [DDX18_HUMAN]	DDX18
6	128	14.1646	8.45557	44.6618	1.13047e+07	4.7009	7	31.8946	NHP2-like protein 1 OS=Homo sapiens GN=NHP2L1 PE=1 SV=3 - [NH2L1_HUMAN]	NHP2L1
7	349	40.0861	10.0083	39.4241	3.431e+06	4.52381	7	21.3209	Ribosome production factor 1 OS=Homo sapiens GN=RPF1 PE=1 SV=2 - [RPF1_HUMAN]	RPF1
7	429	47.4303	5.60498	40.1837	5.14223e+06	4.36142	7	12.8995	Actin-like protein 6A OS=Homo sapiens GN=ACTL6A PE=1 SV=1 - [ACL6A_HUMAN]	ACTL6A
7	181	20.5418	8.82178	42.9572	8.38214e+06	4.35408	7	36.3635	Malignant T cell-amplified sequence 1 OS=Homo sapiens GN=MCTS1 PE=1 SV=1 - [MCTS1_HUMAN]	MCTS1
7	504	55.1463	6.60986	40.5589	1.27791e+07	4.26094	7	1.819	Pre-mRNA-processing factor 19 OS=Homo sapiens GN=PRPF19 PE=1 SV=1 - [PRP19_HUMAN]	PRPF19
6	190	20.7001	9.53955	35.4017	1.03965e+07	4.13823	7	19.4181	Cancer-related nucleoside-triphosphatase OS=Homo sapiens GN=NTPCR PE=1 SV=1 - [NTPCR_HUMAN]	NTPCR
5	178	19.3314	4.62744	37.0664	1.04648e+07	4.07439	7	14.3288	Nucleoplasmin-3 OS=Homo sapiens GN=NPM3 PE=1 SV=3 - [NPM3_HUMAN]	NPM3
9	2376	266.768	7.10791	64.0844	4.56564e+06	4.02016	7	14.6577	CCR4-NOT transcription complex subunit 1 OS=Homo sapiens GN=CNOT1 PE=1 SV=2 - [CNOT1_HUMAN]	CNOT1
6	305	30.8218	9.29053	65.7815	2.20076e+07	4.00048	7	13.7195	Heterogeneous nuclear ribonucleoprotein A0 OS=Homo sapiens GN=HNRNPA0 PE=1 SV=1 - [ROA0_HUMAN]	HNRNPA0
8	293	32.7681	7.50342	50.0097	2.20458e+07	3.95476	7	8.30818	Exosome complex component RRP4 OS=Homo sapiens GN=EXOSC2 PE=1 SV=2 - [EXOS2_HUMAN]	EXOSC2
7	586	66.1772	9.24658	52.4558	1.54283e+07	3.94607	7	7.00376	AAA domain containing 3A protein OS=Homo sapiens GN=ATAD3A PE=2 SV=1 - [D2K8Q1_HUMAN]	ATAD3A
7	1041	119.189	6.80029	48.8868	5.48732e+06	3.9081	7	16.1551	Putative pre-mRNA-splicing factor ATP-dependent RNA helicase DHX16 OS=Homo sapiens GN=DHX16 PE=1 SV=2 - [DHX16_HUMAN]	DHX16
9	792	89.67	7.56201	38.8784	7.63039e+06	3.72141	7	15.279	Uncharacterized protein OS=Homo sapiens GN=UHRF1 PE=4 SV=1 - [F5GXG0_HUMAN]	UHRF1
6	526	60.2474	7.6499	40.0609	1.1476e+07	3.59386	7	24.6271	Uncharacterized protein OS=Homo sapiens GN=SRP68 PE=4 SV=1 - [F5H5Y3_HUMAN]	SRP68
6	253	29.8234	9.05615	44.5154	2.9196e+07	3.59067	7	9.52979	DnaJ homolog subfamily C member 8 OS=Homo sapiens GN=DNAJC8 PE=1 SV=2 - [DNJC8_HUMAN]	DNAJC8
8	319	36.0819	6.94678	62.7681	6.70417e+06	3.55339	7	7.43724	Uncharacterized protein OS=Homo sapiens GN=RFC5 PE=2 SV=2 - [A8MZ62_HUMAN]	RFC5
4	257	26.8716	11.1509	35.7979	2.58359e+07	3.4643	7	9.29754	THO complex subunit 4 OS=Homo sapiens GN=THOC4 PE=1 SV=3 - [THOC4_HUMAN]	THOC4
6	114	12.9504	4.58936	49.1641	4.65491e+06	3.4053	7	7.84737	Uncharacterized protein OS=Homo sapiens GN=POLR2H PE=4 SV=1 - [C9JBJ6_HUMAN]	POLR2H
7	218	25.0434	4.93213	69.7483	1.34301e+07	3.26773	7	12.5966	Eukaryotic translation initiation factor 3 subunit K OS=Homo sapiens GN=EIF3K PE=1 SV=1 - [EIF3K_HUMAN]	EIF3K
8	231	23.6402	10.9019	41.8084	2.24345e+07	3.26623	7	23.7926	Small nuclear ribonucleoprotein polypeptides B and B1 OS=Homo sapiens GN=SNRPB PE=1 SV=1 - [Q66K91_HUMAN]	SNRPB
8	958	108.934	7.13721	55.9046	1.04243e+07	3.16354	7	11.0006	Exosome complex exonuclease RRP44 OS=Homo sapiens GN=DIS3 PE=1 SV=2 - [RRP44_HUMAN]	DIS3
8	2012	227.776	6.18896	67.399	5.55286e+06	3.08588	7	14.4398	Nuclear pore complex protein Nup205 OS=Homo sapiens GN=NUP205 PE=1 SV=3 - [NU205_HUMAN]	NUP205
4	125	14.5756	9.37842	32.1091	9.07473e+06	2.68066	7	8.84993	Pre-mRNA branch site protein p14 OS=Homo sapiens GN=SF3B14 PE=1 SV=1 - [PM14_HUMAN]	SF3B14
7	821	92.8312	5.41455	49.1978	1.07777e+07	2.64149	7	24.5504	DNA replication licensing factor MCM6 OS=Homo sapiens GN=MCM6 PE=1 SV=1 - [MCM6_HUMAN]	MCM6
6	172	19.5826	4.93213	31.9922	3.9104e+06	2.61967	7	30.281	Translationally-controlled tumor protein OS=Homo sapiens GN=TPT1 PE=1 SV=1 - [TCTP_HUMAN]	TPT1
7	808	91.2162	6.43018	61.4127	1.0721e+07	2.61005	7	30.7725	Uncharacterized protein OS=Homo sapiens GN=MCM2 PE=3 SV=1 - [F5H3V0_HUMAN]	MCM2
4	148	17.249	9.59814	70.9441	1.32053e+07	2.6007	7	12.3391	Single-stranded DNA-binding protein, mitochondrial OS=Homo sapiens GN=SSBP1 PE=1 SV=1 - [SSBP_HUMAN]	SSBP1
10	623	69.5596	8.5874	93.6419	4.13992e+07	2.55635	7	11.1934	Heterogeneous nuclear ribonucleoprotein Q OS=Homo sapiens GN=SYNCRIP PE=1 SV=2 - [HNRPQ_HUMAN]	SYNCRIP
8	268	29.3027	8.90967	55.7288	6.47545e+06	2.25762	7	18.4587	Ribonuclease P protein subunit p30 OS=Homo sapiens GN=RPP30 PE=1 SV=1 - [RPP30_HUMAN]	RPP30
9	319	33.3396	7.60596	78.6534	2.99104e+07	2.25031	7	13.412	Pyrroline-5-carboxylate reductase 1, mitochondrial OS=Homo sapiens GN=PYCR1 PE=1 SV=2 - [P5CR1_HUMAN]	PYCR1
7	456	50.769	6.55127	51.2864	8.5473e+06	1.75899	7	10.8898	Dolichyl-diphosphooligosaccharide--protein glycosyltransferase 48 kDa subunit OS=Homo sapiens GN=DDOST PE=1 SV=4 - [OST48_HUMAN]	DDOST
7	427	45.1706	8.85107	47.1675	4.76512e+06	1.71045	7	24.4394	Acetyl-CoA acetyltransferase, mitochondrial OS=Homo sapiens GN=ACAT1 PE=1 SV=1 - [THIL_HUMAN]	ACAT1
7	390	43.2676	8.06006	72.7672	6.62198e+06	1.56766	7	2.08982	Pyruvate dehydrogenase E1 component subunit alpha, somatic form, mitochondrial OS=Homo sapiens GN=PDHA1 PE=1 SV=3 - [ODPA_HUMAN]	PDHA1
5	265	30.9742	4.23389	50.9257	3.96958e+06	1.42104	7	6.47943	SET nuclear oncogene OS=Homo sapiens GN=SET PE=3 SV=1 - [B2REB8_HUMAN]	SET
7	241	26.3942	4.79248	36.518	8.9985e+06	1.2191	7	15.5505	Proteasome subunit alpha type-5 OS=Homo sapiens GN=PSMA5 PE=1 SV=3 - [PSA5_HUMAN]	PSMA5
6	798	87.0798	5.31299	43.7249	2.26727e+07	16.8108	6	86.4602	Ubiquitin carboxyl-terminal hydrolase 10 OS=Homo sapiens GN=USP10 PE=1 SV=2 - [UBP10_HUMAN]	USP10
8	379	43.5879	9.53955	50.0817	3.71198e+06	13.0055	6	83.1267	Cell growth-regulating nucleolar protein OS=Homo sapiens GN=LYAR PE=1 SV=2 - [LYAR_HUMAN]	LYAR
3	70	8.21273	10.0962	51.7971	5.34424e+06	9.18137	6	35.5484	60S ribosomal protein L38 OS=Homo sapiens GN=RPL38 PE=1 SV=2 - [RL38_HUMAN]	RPL38
5	174	20.4971	11.2827	59.8385	9.77666e+07	8.82298	6	12.6923	Ribosomal protein L15 OS=Homo sapiens GN=RPL15 PE=3 SV=1 - [E7EQV9_HUMAN]	RPL15
5	69	7.88318	10.6968	66.9255	3.62666e+07	7.74158	6	11.1741	Ribosomal protein L28, isoform CRA_c OS=Homo sapiens GN=RPL28 PE=4 SV=1 - [C9JB50_HUMAN]	RPL28
7	881	98.5342	10.0229	54.2615	1.2793e+07	6.77201	6	42.9917	ATP-dependent RNA helicase DDX54 OS=Homo sapiens GN=DDX54 PE=1 SV=2 - [DDX54_HUMAN]	DDX54
3	96	10.638	10.2866	44.1782	6.18249e+07	6.73907	6	25.6076	Uncharacterized protein OS=Homo sapiens GN=RPL35 PE=3 SV=1 - [F2Z388_HUMAN]	RPL35
7	2202	251.301	7.09326	61.7636	4.25533e+06	6.65441	6	20.0955	Activating signal cointegrator 1 complex subunit 3 OS=Homo sapiens GN=ASCC3 PE=1 SV=3 - [HELC1_HUMAN]	ASCC3
5	344	39.5634	11.4292	39.4467	8.06583e+06	6.61203	6	13.8085	Serine/arginine-rich splicing factor 6 OS=Homo sapiens GN=SRSF6 PE=1 SV=2 - [SRSF6_HUMAN]	SRSF6
6	462	53.4767	8.57275	37.0412	1.46777e+07	6.25989	6	64.5444	Uncharacterized protein OS=Homo sapiens GN=USP39 PE=2 SV=1 - [B4DHT4_HUMAN]	USP39
4	66	7.35166	7.23975	44.494	9.89313e+06	6.24998	6	31.5429	Ribosomal protein S27 OS=Homo sapiens GN=RPS27 PE=4 SV=1 - [Q5T4L4_HUMAN]	RPS27
5	731	83.6034	9.24658	40.8638	1.24448e+07	6.03952	6	11.0652	Nucleolar GTP-binding protein 2 OS=Homo sapiens GN=GNL2 PE=1 SV=1 - [NOG2_HUMAN]	GNL2
6	733	81.6952	7.88428	35.5769	6.56158e+06	5.91505	6	17.3112	TRMT1-like protein OS=Homo sapiens GN=TRMT1L PE=1 SV=2 - [TRM1L_HUMAN]	TRMT1L
7	373	40.5155	6.32861	48.244	1.91885e+07	5.63644	6	14.7633	RNA-binding region (RNP1, RRM) containing 2, isoform CRA_b OS=Homo sapiens GN=RNPC2 PE=4 SV=1 - [E1P5S2_HUMAN]	RNPC2
14	615	67.9279	9.45166	143.36	8.48437e+07	5.59546	6	11.6999	Poly(A) binding protein, cytoplasmic 4 (Inducible form) OS=Homo sapiens GN=PABPC4 PE=4 SV=1 - [B1ANR0_HUMAN]	PABPC4
7	215	23.3697	4.56396	52.7748	1.42304e+08	5.4785	6	11.9469	Nascent polypeptide-associated complex subunit alpha OS=Homo sapiens GN=NACA PE=1 SV=1 - [NACA_HUMAN]	NACA
7	183	20.7984	5.32568	69.4568	3.06343e+07	5.36542	6	8.96081	Chromobox protein homolog 3 OS=Homo sapiens GN=CBX3 PE=1 SV=4 - [CBX3_HUMAN]	CBX3
6	551	62.0556	8.39697	30.0368	4.85841e+06	5.12323	6	19.3755	Interferon-induced, double-stranded RNA-activated protein kinase OS=Homo sapiens GN=EIF2AK2 PE=1 SV=2 - [E2AK2_HUMAN]	EIF2AK2
6	547	61.9939	5.66846	40.9797	1.33841e+07	5.05218	6	17.492	SFRS protein kinase 1 OS=Homo sapiens GN=SRPK1 PE=2 SV=1 - [Q5R363_HUMAN]	SRPK1
6	306	32.4436	9.17334	41.7203	8.39287e+06	5.04439	6	39.5442	RNA-binding protein Raly OS=Homo sapiens GN=RALY PE=1 SV=1 - [RALY_HUMAN]	RALY
6	1098	123.823	8.646	42.8153	4.50276e+06	4.91568	6	19.0832	Transcription elongation regulator 1 OS=Homo sapiens GN=TCERG1 PE=1 SV=2 - [TCRG1_HUMAN]	TCERG1
6	1613	181.147	7.98682	53.7513	3.34637e+06	4.79193	6	15.4071	SMARCA4 isoform 3 OS=Homo sapiens GN=SMARCA4 PE=2 SV=1 - [B1A8Z4_HUMAN]	SMARCA4
7	336	37.6316	6.84424	33.6046	1.95101e+06	4.64609	6	42.6466	E3 ubiquitin-protein ligase RING2 OS=Homo sapiens GN=RNF2 PE=1 SV=1 - [RING2_HUMAN]	RNF2
6	291	31.8011	5.18604	37.9147	1.23341e+07	4.61967	6	23.6915	Exosome complex component RRP42 OS=Homo sapiens GN=EXOSC7 PE=1 SV=3 - [EXOS7_HUMAN]	EXOSC7
8	392	43.9359	8.90967	37.5987	1.85077e+06	4.61962	6	20.8062	p21-activated protein kinase-interacting protein 1 OS=Homo sapiens GN=PAK1IP1 PE=1 SV=2 - [PK1IP_HUMAN]	PAK1IP1
8	560	62.2499	8.90967	59.0254	8.84588e+06	4.57693	6	58.236	Uncharacterized protein OS=Homo sapiens GN=EIF2A PE=2 SV=1 - [B4DQ14_HUMAN]	EIF2A
8	3224	357.974	6.20166	61.1715	2.71939e+06	4.45815	6	12.1218	E3 SUMO-protein ligase RanBP2 OS=Homo sapiens GN=RANBP2 PE=1 SV=2 - [RBP2_HUMAN]	RANBP2
7	747	85.0522	4.90674	43.384	8.12829e+06	4.44504	6	180.913	Heterogeneous nuclear ribonucleoprotein U-like protein 2 OS=Homo sapiens GN=HNRNPUL2 PE=1 SV=1 - [HNRL2_HUMAN]	HNRNPUL2
4	530	60.0667	9.12939	49.2831	3.18031e+06	4.4275	6	21.4054	PC4 and SFRS1-interacting protein OS=Homo sapiens GN=PSIP1 PE=1 SV=1 - [PSIP1_HUMAN]	PSIP1
6	600	62.469	9.39307	33.6444	1.50076e+07	4.14365	6	24.1029	Ewing sarcoma breakpoint region 1 OS=Homo sapiens GN=EWSR1 PE=4 SV=1 - [B0QYK1_HUMAN]	EWSR1
9	1626	183.152	8.00146	73.6847	1.16815e+07	4.11302	6	10.4489	DNA topoisomerase 2-beta OS=Homo sapiens GN=TOP2B PE=1 SV=3 - [TOP2B_HUMAN]	TOP2B
5	350	37.8712	8.73389	49.0105	2.31138e+07	4.03218	6	8.51337	Bifunctional methylenetetrahydrofolate dehydrogenase/cyclohydrolase, mitochondrial OS=Homo sapiens GN=MTHFD2 PE=1 SV=2 - [MTDC_HUMAN]	MTHFD2
7	480	52.4555	9.26123	41.3016	4.16902e+06	4.02999	6	14.9794	DnaJ homolog subfamily A member 3, mitochondrial OS=Homo sapiens GN=DNAJA3 PE=1 SV=2 - [DNJA3_HUMAN]	DNAJA3
7	301	33.948	8.38232	34.0138	2.39268e+06	3.85998	6	13.5615	Transcription elongation factor A protein 1 OS=Homo sapiens GN=TCEA1 PE=1 SV=2 - [TCEA1_HUMAN]	TCEA1
5	902	101.367	8.39697	29.0739	2.48694e+06	3.76869	6	18.1244	Zinc finger CCCH-type antiviral protein 1 OS=Homo sapiens GN=ZC3HAV1 PE=1 SV=3 - [ZCCHV_HUMAN]	ZC3HAV1
6	876	100.604	5.96045	36.5809	8.05417e+06	3.74386	6	23.7024	Serrate RNA effector molecule homolog OS=Homo sapiens GN=SRRT PE=1 SV=1 - [SRRT_HUMAN]	SRRT
5	251	27.2779	9.02686	41.3773	7.43889e+06	3.73903	6	3.14297	N-methylpurine-DNA glycosylase (Fragment) OS=Homo sapiens GN=MPG PE=3 SV=1 - [A2IDA3_HUMAN]	MPG
5	514	58.7401	6.43018	50.3901	1.04307e+07	3.64655	6	8.07022	Seryl-tRNA synthetase, cytoplasmic OS=Homo sapiens GN=SARS PE=1 SV=3 - [SYSC_HUMAN]	SARS
8	282	31.2592	9.83252	48.2499	2.29155e+07	3.5759	6	48.9016	U1 small nuclear ribonucleoprotein A OS=Homo sapiens GN=SNRPA PE=1 SV=3 - [SNRPA_HUMAN]	SNRPA
5	1152	120.93	5.42725	61.5195	4.13872e+06	3.41914	6	34.3507	Microtubule-associated protein 4 OS=Homo sapiens GN=MAP4 PE=1 SV=3 - [MAP4_HUMAN]	MAP4
9	1129	124.267	6.60986	93.7729	3.14808e+06	3.31794	6	5.49242	Regulator of nonsense transcripts 1 OS=Homo sapiens GN=UPF1 PE=1 SV=2 - [RENT1_HUMAN]	UPF1
4	119	13.2734	11.561	62.0879	3.35798e+07	3.19819	6	13.8238	Small nuclear ribonucleoprotein Sm D1 OS=Homo sapiens GN=SNRPD1 PE=1 SV=1 - [SMD1_HUMAN]	SNRPD1
7	215	24.8782	5.74463	73.646	7.96987e+07	3.17972	6	6.05026	High mobility group protein B1 OS=Homo sapiens GN=HMGB1 PE=1 SV=3 - [HMGB1_HUMAN]	HMGB1
6	437	49.57	8.11865	41.3875	2.38183e+06	3.15315	6	13.8158	Bystin OS=Homo sapiens GN=BYSL PE=1 SV=3 - [BYST_HUMAN]	BYSL
4	92	10.7966	9.43701	39.242	1.9017e+07	3.09644	6	6.8652	Small nuclear ribonucleoprotein E OS=Homo sapiens GN=SNRPE PE=1 SV=1 - [RUXE_HUMAN]	SNRPE
6	227	26.2107	8.82178	31.563	6.67179e+06	2.96929	6	11.9431	Cleavage and polyadenylation specificity factor subunit 5 OS=Homo sapiens GN=NUDT21 PE=1 SV=1 - [CPSF5_HUMAN]	NUDT21
6	732	82.3407	7.00537	36.7371	5.91539e+06	2.79724	6	8.04962	NOL1/NOP2/Sun domain family, member 2, isoform CRA_a OS=Homo sapiens GN=NSUN2 PE=2 SV=1 - [B4DQW2_HUMAN]	NSUN2
6	271	29.6838	9.0415	40.6012	1.32109e+07	2.76914	6	14.8235	Signal recognition particle receptor subunit beta OS=Homo sapiens GN=SRPRB PE=1 SV=3 - [SRPRB_HUMAN]	SRPRB
4	337	38.8899	9.56885	40.9312	1.982e+06	2.75943	6	21.0853	Casein kinase I isoform alpha OS=Homo sapiens GN=CSNK1A1 PE=1 SV=2 - [KC1A_HUMAN]	CSNK1A1
6	918	102.523	6.87354	31.4022	6.77903e+06	2.74725	6	24.7814	Uncharacterized protein OS=Homo sapiens GN=CTNND1 PE=4 SV=1 - [E9PIE5_HUMAN]	CTNND1
6	923	102.838	5.22412	39.3213	5.55569e+06	2.6999	6	40.7929	Protein KIAA1967 OS=Homo sapiens GN=KIAA1967 PE=1 SV=2 - [K1967_HUMAN]	KIAA1967
7	350	41.1871	8.55811	44.9867	2.86974e+06	2.41127	6	9.40866	Casein kinase II subunit alpha' OS=Homo sapiens GN=CSNK2A2 PE=1 SV=1 - [CSK22_HUMAN]	CSNK2A2
7	297	34.0739	8.39697	62.4916	1.28152e+07	2.40688	6	2.98256	Cyclin-dependent kinase 1 OS=Homo sapiens GN=CDK1 PE=1 SV=3 - [CDK1_HUMAN]	CDK1
6	396	45.8058	9.51025	47.133	2.3378e+06	2.27653	6	7.49665	28S ribosomal protein S9, mitochondrial OS=Homo sapiens GN=MRPS9 PE=1 SV=2 - [RT09_HUMAN]	MRPS9
7	240	26.7719	4.729	38.0169	2.06099e+06	2.2027	6	4.16651	Hepatoma-derived growth factor OS=Homo sapiens GN=HDGF PE=1 SV=1 - [HDGF_HUMAN]	HDGF
6	583	63.4337	8.27979	38.1094	7.70173e+06	2.19837	6	25.9784	Leucine-rich repeat-containing protein 47 OS=Homo sapiens GN=LRRC47 PE=1 SV=1 - [LRC47_HUMAN]	LRRC47
5	351	37.8995	9.45166	35.4515	1.53705e+06	2.13718	6	20.6121	Uncharacterized protein OS=Homo sapiens GN=HADHB PE=3 SV=1 - [B5MD38_HUMAN]	HADHB
7	1357	156.179	5.64307	54.7726	2.41167e+06	2.09441	6	12.418	Kinectin OS=Homo sapiens GN=KTN1 PE=1 SV=1 - [KTN1_HUMAN]	KTN1
5	305	33.6908	7.32764	29.1388	6.29991e+06	1.99216	6	39.4681	Translation initiation factor eIF-2B subunit alpha OS=Homo sapiens GN=EIF2B1 PE=1 SV=1 - [EI2BA_HUMAN]	EIF2B1
7	528	59.1061	7.04932	47.954	8.1264e+06	1.951	6	13.8218	Tyrosyl-tRNA synthetase, cytoplasmic OS=Homo sapiens GN=YARS PE=1 SV=4 - [SYYC_HUMAN]	YARS
9	629	66.1908	7.56201	60.0878	1.1963e+07	1.867	6	30.6931	Uncharacterized protein OS=Homo sapiens GN=FUBP1 PE=2 SV=1 - [B4E0X8_HUMAN]	FUBP1
5	474	53.2151	7.07861	49.9735	1.53168e+06	1.7802	6	16.0816	Coronin-1C OS=Homo sapiens GN=CORO1C PE=1 SV=1 - [COR1C_HUMAN]	CORO1C
7	356	39.3686	7.1958	44.9942	1.73573e+06	1.75913	6	19.1956	Phosphoribosyl pyrophosphate synthase-associated protein 1 OS=Homo sapiens GN=PRPSAP1 PE=1 SV=2 - [KPRA_HUMAN]	PRPSAP1
6	314	35.9567	4.61475	32.0402	1.96645e+06	1.61528	6	33.0739	BRCA2 and CDKN1A-interacting protein OS=Homo sapiens GN=BCCIP PE=1 SV=1 - [BCCIP_HUMAN]	BCCIP
5	482	55.0677	5.47803	36.5448	1.86164e+07	1.49069	6	12.4117	Histone deacetylase 1 OS=Homo sapiens GN=HDAC1 PE=1 SV=1 - [HDAC1_HUMAN]	HDAC1
6	356	38.5102	7.38623	49.6755	2.25686e+06	1.41725	6	19.465	Stomatin-like protein 2 OS=Homo sapiens GN=STOML2 PE=1 SV=1 - [STML2_HUMAN]	STOML2
3	178	20.4585	6.02393	52.9723	2.21279e+06	1.37698	6	12.1052	Caveolin-1 OS=Homo sapiens GN=CAV1 PE=1 SV=4 - [CAV1_HUMAN]	CAV1
8	647	68.9531	7.84033	43.04	8.42615e+06	1.36548	6	10.228	Dihydrolipoyllysine-residue acetyltransferase component of pyruvate dehydrogenase complex, mitochondrial OS=Homo sapiens GN=DLAT PE=1 SV=3 - [ODP2_HUMAN]	DLAT
7	2671	292.572	7.47412	67.1774	2.58726e+06	1.36073	6	12.9278	Translational activator GCN1 OS=Homo sapiens GN=GCN1L1 PE=1 SV=6 - [GCN1L_HUMAN]	GCN1L1
7	298	32.9753	9.21729	37.9914	1.17311e+07	1.33966	6	3.58629	ATP synthase subunit gamma, mitochondrial OS=Homo sapiens GN=ATP5C1 PE=1 SV=1 - [ATPG_HUMAN]	ATP5C1
6	376	42.5869	6.63916	72.7411	3.92628e+06	1.23954	6	12.2907	Alpha-centractin OS=Homo sapiens GN=ACTR1A PE=1 SV=1 - [ACTZ_HUMAN]	ACTR1A
5	369	41.3055	5.2749	38.6218	6.46961e+06	1.23795	6	7.55656	Hsc70-interacting protein OS=Homo sapiens GN=ST13 PE=1 SV=2 - [F10A1_HUMAN]	ST13
6	900	99.2083	5.18604	72.4167	3.3027e+06	1.23527	6	16.9372	Uncharacterized protein OS=Homo sapiens GN=PSMD2 PE=4 SV=1 - [F5GZ16_HUMAN]	PSMD2
6	788	88.8104	6.20166	29.4471	7.76826e+06	100	5	0	Uncharacterized protein OS=Homo sapiens GN=NOP14 PE=4 SV=1 - [E9PFK5_HUMAN]	NOP14
5	609	68.9302	9.08545	39.4403	6.25103e+06	100	5	0	Uncharacterized protein OS=Homo sapiens GN=DDX24 PE=3 SV=1 - [F5GYL3_HUMAN]	DDX24
4	1044	110.075	8.85107	29.2638	3.13897e+06	100	5	0	cDNA FLJ77026, highly similar to Homo sapiens ataxin 2-like (ATXN2L), transcript variant E, mRNA OS=Homo sapiens PE=2 SV=1 - [A8K1R6_HUMAN]	#VALUE!
8	711	79.8978	8.80713	59.9313	5.90957e+07	9.86549	5	147.775	Uncharacterized protein OS=Homo sapiens GN=DDX50 PE=4 SV=1 - [F5H3H6_HUMAN]	DDX50
5	148	16.551	11.0044	74.4586	8.78428e+07	8.1779	5	9.7995	60S ribosomal protein L27a OS=Homo sapiens GN=RPL27A PE=1 SV=2 - [RL27A_HUMAN]	RPL27A
4	151	15.8883	8.85107	26.7927	2.64963e+07	7.92589	5	19.3371	Uncharacterized protein OS=Homo sapiens GN=DECR1 PE=4 SV=1 - [E5RJD2_HUMAN]	DECR1
5	1096	123.434	8.82178	30.4406	3.51994e+06	6.89017	5	95.4174	La-related protein 1 OS=Homo sapiens GN=LARP1 PE=1 SV=2 - [LARP1_HUMAN]	LARP1
3	305	34.1877	11.8394	22.9829	3.43762e+06	6.2192	5	16.0663	RNA-binding protein with serine-rich domain 1 OS=Homo sapiens GN=RNPS1 PE=1 SV=1 - [RNPS1_HUMAN]	RNPS1
5	249	28.3628	9.23193	39.8081	4.77763e+06	5.54436	5	14.6858	General transcription factor IIF subunit 2 OS=Homo sapiens GN=GTF2F2 PE=1 SV=2 - [T2FB_HUMAN]	GTF2F2
4	496	56.7699	7.79639	33.975	1.61834e+07	5.43361	5	22.7191	Glycylpeptide N-tetradecanoyltransferase 1 OS=Homo sapiens GN=NMT1 PE=1 SV=2 - [NMT1_HUMAN]	NMT1
5	275	29.5534	8.104	27.8534	5.13748e+06	5.18846	5	39.2223	Exosome complex component RRP40 OS=Homo sapiens GN=EXOSC3 PE=1 SV=3 - [EXOS3_HUMAN]	EXOSC3
5	275	29.9271	9.72998	31.0547	1.26343e+07	4.96249	5	12.7565	Centromere protein V OS=Homo sapiens GN=CENPV PE=1 SV=1 - [CENPV_HUMAN]	CENPV
6	434	48.3487	7.92822	32.0073	3.23695e+06	4.89072	5	7.52666	N-acylneuraminate cytidylyltransferase OS=Homo sapiens GN=CMAS PE=1 SV=2 - [NEUA_HUMAN]	CMAS
5	1483	170.796	8.48486	51.8122	4.94152e+06	4.86049	5	9.63177	Tyrosine-protein kinase BAZ1B OS=Homo sapiens GN=BAZ1B PE=1 SV=2 - [BAZ1B_HUMAN]	BAZ1B
4	125	13.7337	10.1108	35.5857	3.3176e+07	4.84771	5	2.4247	40S ribosomal protein S25 OS=Homo sapiens GN=RPS25 PE=1 SV=1 - [RS25_HUMAN]	RPS25
5	220	24.768	5.51611	42.0795	1.0189e+07	4.83177	5	12.3452	ARD1 homolog A, N-acetyltransferase (S. cerevisiae), isoform CRA_b OS=Homo sapiens GN=NAA10 PE=4 SV=1 - [A6NM98_HUMAN]	NAA10
3	360	39.6234	8.08936	32.1417	3.94524e+06	4.70599	5	40.3285	Nucleoporin SEH1 OS=Homo sapiens GN=SEH1L PE=1 SV=3 - [SEH1_HUMAN]	SEH1L
9	126	13.9806	10.3159	398.174	9.93039e+08	4.70487	5	18.1934	Histone H2B type 1-M OS=Homo sapiens GN=HIST1H2BM PE=1 SV=3 - [H2B1M_HUMAN]	HIST1H2BM
7	2752	301.388	9.1001	49.4763	2.99807e+06	4.65631	5	24.671	Uncharacterized protein OS=Homo sapiens GN=PRRC2C PE=4 SV=2 - [B7WNZ6_HUMAN]	PRRC2C
5	365	41.264	8.67529	54.5227	9.14983e+06	4.64356	5	21.3187	PHD finger protein 6 OS=Homo sapiens GN=PHF6 PE=1 SV=1 - [PHF6_HUMAN]	PHF6
4	671	74.56	9.26123	38.9424	3.02233e+06	4.49241	5	36.3764	Signal recognition particle 72 kDa protein OS=Homo sapiens GN=SRP72 PE=1 SV=3 - [SRP72_HUMAN]	SRP72
7	372	40.0334	9.68604	47.2337	2.16643e+07	4.4638	5	7.76958	Core histone macro-H2A.2 OS=Homo sapiens GN=H2AFY2 PE=1 SV=3 - [H2AW_HUMAN]	H2AFY2
6	1616	183.05	7.75244	76.7139	5.52683e+06	4.39329	5	51.2276	DNA (cytosine-5)-methyltransferase 1 OS=Homo sapiens GN=DNMT1 PE=1 SV=2 - [DNMT1_HUMAN]	DNMT1
7	2472	274.294	5.51611	49.5997	2.19026e+06	4.33823	5	33.4554	Telomere-associated protein RIF1 OS=Homo sapiens GN=RIF1 PE=1 SV=2 - [RIF1_HUMAN]	RIF1
3	180	20.577	10.1694	44.2371	6.87888e+06	4.31165	5	8.73476	cDNA FLJ50614, highly similar to Transformer-2 protein homolog OS=Homo sapiens PE=2 SV=1 - [B4DQI6_HUMAN]	#VALUE!
4	114	11.5067	4.32275	46.3702	8.28401e+07	4.23347	5	14.5695	60S acidic ribosomal protein P1 OS=Homo sapiens GN=RPLP1 PE=1 SV=1 - [RLA1_HUMAN]	RPLP1
20	636	70.6259	9.49561	232.918	1.08038e+08	4.19782	5	10.9492	Polyadenylate-binding protein 1 OS=Homo sapiens GN=PABPC1 PE=1 SV=2 - [PABP1_HUMAN]	PABPC1
5	244	26.7032	9.17334	31.4417	1.56586e+07	4.14475	5	48.2533	Ribosomal RNA small subunit methyltransferase NEP1 OS=Homo sapiens GN=EMG1 PE=1 SV=4 - [NEP1_HUMAN]	EMG1
5	373	40.8166	9.26123	29.2228	3.3065e+06	4.14046	5	16.6852	RNA 3'-terminal phosphate cyclase-like protein OS=Homo sapiens GN=RCL1 PE=1 SV=3 - [RCL1_HUMAN]	RCL1
6	129	13.9798	10.9019	174.879	5.53231e+08	4.0153	5	22.8453	Histone H2A type 2-C OS=Homo sapiens GN=HIST2H2AC PE=1 SV=4 - [H2A2C_HUMAN]	HIST2H2AC
5	521	58.2843	7.41553	22.259	5.211e+06	3.96539	5	22.3392	60 kDa U4/U6 snRNP-specific spliceosomal protein OS=Homo sapiens GN=PRPF4 PE=2 SV=1 - [Q5T1M7_HUMAN]	PRPF4
4	136	14.5608	10.0376	29.1153	2.33075e+06	3.94804	5	16.7732	Signal recognition particle 14 kDa protein OS=Homo sapiens GN=SRP14 PE=1 SV=2 - [SRP14_HUMAN]	SRP14
6	878	98.1089	5.61768	42.6716	4.76845e+06	3.94244	5	38.6044	Uncharacterized protein OS=Homo sapiens GN=SF3B2 PE=4 SV=1 - [E9PPJ0_HUMAN]	SF3B2
5	341	38.6807	8.14795	35.0051	2.74778e+06	3.90746	5	7.76823	cDNA FLJ52337, highly similar to Protein DEK OS=Homo sapiens PE=2 SV=1 - [B4DN37_HUMAN]	#VALUE!
6	240	27.8545	8.80713	37.1449	1.27946e+07	3.89871	5	21.071	Splicing factor U2AF 35 kDa subunit OS=Homo sapiens GN=U2AF1 PE=1 SV=3 - [U2AF1_HUMAN]	U2AF1
5	719	81.9549	7.85498	32.5086	3.47446e+06	3.86447	5	15.7382	Uncharacterized protein OS=Homo sapiens GN=UTP14A PE=4 SV=1 - [E9PEL7_HUMAN]	UTP14A
5	313	35.0565	7.69385	36.4406	6.1691e+06	3.81714	5	47.0636	WD repeat-containing protein 82 OS=Homo sapiens GN=WDR82 PE=1 SV=1 - [WDR82_HUMAN]	WDR82
5	477	53.1657	8.98291	32.1597	1.8399e+06	3.8168	5	0.440561	Tyrosyl-tRNA synthetase, mitochondrial OS=Homo sapiens GN=YARS2 PE=1 SV=2 - [SYYM_HUMAN]	YARS2
5	1970	217.039	7.37158	50.7884	2.32655e+06	3.79061	5	97.2983	DNA-directed RNA polymerase II subunit RPB1 OS=Homo sapiens GN=POLR2A PE=1 SV=2 - [RPB1_HUMAN]	POLR2A
5	184	21.8366	9.49561	37.6062	6.42319e+06	3.7594	5	25.0164	U3 small nucleolar ribonucleoprotein protein IMP3 OS=Homo sapiens GN=IMP3 PE=1 SV=1 - [IMP3_HUMAN]	IMP3
7	326	36.8772	5.97314	47.7133	3.22659e+06	3.71071	5	24.1104	Regulation of nuclear pre-mRNA domain-containing protein 1B OS=Homo sapiens GN=RPRD1B PE=1 SV=1 - [RPR1B_HUMAN]	RPRD1B
7	583	68.5214	6.3667	76.1778	1.98261e+07	3.66598	5	38.7384	Radixin OS=Homo sapiens GN=RDX PE=1 SV=1 - [RADI_HUMAN]	RDX
11	407	46.3728	5.47803	103.421	5.13924e+07	3.57769	5	21.2764	Eukaryotic initiation factor 4A-II OS=Homo sapiens GN=EIF4A2 PE=1 SV=2 - [IF4A2_HUMAN]	EIF4A2
5	207	22.0262	9.37842	26.8422	3.17883e+06	3.49073	5	18.5857	Peptidyl-prolyl cis-trans isomerase F, mitochondrial OS=Homo sapiens GN=PPIF PE=1 SV=1 - [PPIF_HUMAN]	PPIF
8	577	67.7778	6.40479	69.1207	1.98261e+07	3.48519	5	45.2863	Moesin OS=Homo sapiens GN=MSN PE=1 SV=3 - [MOES_HUMAN]	MSN
4	303	34.7382	9.05615	26.774	975046	3.44425	5	37.8277	Uncharacterized protein OS=Homo sapiens GN=AURKB PE=2 SV=1 - [B4DNM4_HUMAN]	AURKB
5	1007	113.527	9.15869	33.4792	3.60792e+06	3.44342	5	40.1322	RNA-binding protein 26 OS=Homo sapiens GN=RBM26 PE=1 SV=3 - [RBM26_HUMAN]	RBM26
4	248	26.3803	12.2349	31.8126	5.54871e+06	3.17447	5	17.3211	Chromatin target of PRMT1 protein OS=Homo sapiens GN=CHTOP PE=1 SV=2 - [CHTOP_HUMAN]	CHTOP
5	150	16.82	9.70068	18.8052	1.18603e+07	3.11907	5	3.62919	CIP29 protein OS=Homo sapiens GN=CIP29 PE=2 SV=1 - [Q567R9_HUMAN]	CIP29
6	334	36.5655	8.26514	31.0291	3.41562e+06	3.0392	5	9.26316	WD repeat-containing protein 5 OS=Homo sapiens GN=WDR5 PE=1 SV=1 - [WDR5_HUMAN]	WDR5
6	947	107.142	8.79248	28.4177	3.42943e+06	2.99412	5	30.5957	Mov10, Moloney leukemia virus 10, homolog (Mouse) OS=Homo sapiens GN=MOV10 PE=2 SV=1 - [Q5JR04_HUMAN]	MOV10
6	2468	270.468	4.80518	35.442	5.06183e+06	2.88223	5	30.9059	Microtubule-associated protein 1B OS=Homo sapiens GN=MAP1B PE=1 SV=2 - [MAP1B_HUMAN]	MAP1B
7	2243	254.252	6.7417	40.3606	1.36029e+06	2.867	5	14.3719	DnaJ homolog subfamily C member 13 OS=Homo sapiens GN=DNAJC13 PE=1 SV=5 - [DJC13_HUMAN]	DNAJC13
7	819	93.4296	5.71924	44.9054	7.24881e+06	2.85896	5	22.394	Nuclear pore complex protein Nup93 OS=Homo sapiens GN=NUP93 PE=1 SV=2 - [NUP93_HUMAN]	NUP93
3	303	34.8342	5.87158	50.4863	3.56406e+06	2.82696	5	9.38616	E3 ubiquitin-protein ligase CHIP OS=Homo sapiens GN=STUB1 PE=1 SV=2 - [CHIP_HUMAN]	STUB1
5	587	63.5023	4.67822	36.9813	6.58424e+06	2.70396	5	12.2745	Ran GTPase-activating protein 1 OS=Homo sapiens GN=RANGAP1 PE=1 SV=1 - [RAGP1_HUMAN]	RANGAP1
4	804	91.7519	7.41553	30.9515	6.31639e+06	2.60106	5	23.345	Pre-rRNA-processing protein TSR1 homolog OS=Homo sapiens GN=TSR1 PE=1 SV=1 - [TSR1_HUMAN]	TSR1
5	868	97.2609	5.75732	31.7336	4.58174e+06	2.56265	5	31.2158	Uncharacterized protein OS=Homo sapiens GN=MSH2 PE=2 SV=1 - [B4E2Z2_HUMAN]	MSH2
6	260	29.8911	5.73193	29.8113	7.24425e+06	2.44496	5	10.5559	DnaJ homolog subfamily C member 9 OS=Homo sapiens GN=DNAJC9 PE=1 SV=1 - [DNJC9_HUMAN]	DNAJC9
7	798	88.8289	6.25244	61.4003	6.34496e+06	2.07782	5	5.2423	Cold shock domain-containing protein E1 OS=Homo sapiens GN=CSDE1 PE=1 SV=2 - [CSDE1_HUMAN]	CSDE1
5	1046	116.85	6.69775	30.2577	3.01008e+06	1.98555	5	17.5669	UDP-N-acetylglucosamine--peptide N-acetylglucosaminyltransferase 110 kDa subunit OS=Homo sapiens GN=OGT PE=1 SV=3 - [OGT1_HUMAN]	OGT
6	240	26.999	8.96826	37.1414	1.98936e+06	1.87508	5	12.3851	Uncharacterized protein OS=Homo sapiens GN=DNAJB1 PE=2 SV=1 - [B4DX52_HUMAN]	DNAJB1
4	154	16.8214	5.23682	32.8796	1.21595e+07	1.83068	5	6.75281	Eukaryotic translation initiation factor 5A-1 OS=Homo sapiens GN=EIF5A PE=1 SV=2 - [IF5A1_HUMAN]	EIF5A
5	312	34.3022	9.31982	25.2271	5.10651e+06	1.76637	5	18.741	Estradiol 17-beta-dehydrogenase 12 OS=Homo sapiens GN=HSD17B12 PE=1 SV=2 - [DHB12_HUMAN]	HSD17B12
6	453	50.3997	7.89893	49.993	5.52841e+06	1.75085	5	7.86941	Citrate synthase OS=Homo sapiens GN=CS PE=2 SV=1 - [B4DJV2_HUMAN]	CS
4	195	21.6871	7.73779	21.7395	1.61539e+07	1.66598	5	16.9671	Protein LSM12 homolog OS=Homo sapiens GN=LSM12 PE=1 SV=2 - [LSM12_HUMAN]	LSM12
4	151	16.9191	4.65283	37.5142	6.23638e+06	1.53766	5	18.4288	Myosin light polypeptide 6 OS=Homo sapiens GN=MYL6 PE=1 SV=2 - [MYL6_HUMAN]	MYL6
5	195	22.2608	9.26123	36.221	3.87008e+06	1.46212	5	3.92854	ATP synthase, H+ transporting, mitochondrial F0 complex, subunit B1 OS=Homo sapiens GN=ATP5F1 PE=2 SV=1 - [Q5QNZ2_HUMAN]	ATP5F1
5	416	47.6165	7.7085	36.5084	2.02661e+06	1.45575	5	17.1395	Uncharacterized protein OS=Homo sapiens GN=MRPL37 PE=4 SV=1 - [E9PB99_HUMAN]	MRPL37
5	263	28.4759	9.89111	33.3742	3.5506e+06	1.42764	5	17.8952	Uncharacterized protein OS=Homo sapiens GN=SLC25A11 PE=3 SV=1 - [F5GY65_HUMAN]	SLC25A11
3	227	25.5482	4.81787	38.5354	4.07601e+06	1.41244	5	32.5641	Cytochrome c oxidase subunit 2 OS=Homo sapiens GN=MT-CO2 PE=1 SV=1 - [COX2_HUMAN]	MT-CO2
4	282	31.3426	4.84326	52.4222	1.32063e+07	1.38186	5	3.1527	Complement component 1 Q subcomponent-binding protein, mitochondrial OS=Homo sapiens GN=C1QBP PE=1 SV=1 - [C1QBP_HUMAN]	C1QBP
10	318	34.8119	6.97607	87.4256	2.21432e+07	1.36789	5	10.8115	Ribose-phosphate pyrophosphokinase 1 OS=Homo sapiens GN=PRPS1 PE=1 SV=2 - [PRPS1_HUMAN]	PRPS1
9	246	28.0648	4.83057	76.1406	2.65341e+07	1.34368	5	4.67779	14-3-3 protein beta/alpha OS=Homo sapiens GN=YWHAB PE=1 SV=3 - [1433B_HUMAN]	YWHAB
5	418	47.3365	5.21143	49.473	1.84267e+06	1.32326	5	4.05021	26S protease regulatory subunit 6B OS=Homo sapiens GN=PSMC4 PE=1 SV=2 - [PRS6B_HUMAN]	PSMC4
5	296	33.3989	10.0083	26.4622	3.52254e+06	1.32205	5	19.6827	39S ribosomal protein L15, mitochondrial OS=Homo sapiens GN=MRPL15 PE=1 SV=1 - [RM15_HUMAN]	MRPL15
6	1038	119.44	4.81787	42.3788	5.31135e+06	1.26569	5	19.1742	Importin-7 OS=Homo sapiens GN=IPO7 PE=1 SV=1 - [IPO7_HUMAN]	IPO7
5	246	27.3818	6.75635	59.47	1.47931e+07	1.242	5	6.09177	Proteasome subunit alpha type-6 OS=Homo sapiens GN=PSMA6 PE=1 SV=1 - [PSA6_HUMAN]	PSMA6
6	406	46.2397	5.8335	43.0217	2.31024e+06	1.22282	5	6.44146	COP9 signalosome complex subunit 4 OS=Homo sapiens GN=COPS4 PE=1 SV=1 - [CSN4_HUMAN]	COPS4
4	1282	145.716	6.44287	31.2461	6.02622e+06	100	4	0	Ribosome biogenesis protein BMS1 homolog OS=Homo sapiens GN=BMS1 PE=1 SV=1 - [BMS1_HUMAN]	BMS1
5	1659	187.689	7.38623	38.6636	2.22095e+06	33.9741	4	345.827	DNA-directed RNA polymerase OS=Homo sapiens GN=POLR1A PE=3 SV=1 - [B9ZVN9_HUMAN]	POLR1A
4	892	93.5947	7.82568	19.3251	2.03836e+06	28.1221	4	577.789	Uncharacterized protein OS=Homo sapiens GN=UBAP2 PE=4 SV=1 - [F5H4D5_HUMAN]	UBAP2
4	225	25.681	9.24658	16.6582	2.02543e+06	26.5887	4	680.684	Thymocyte nuclear protein 1 OS=Homo sapiens GN=THYN1 PE=1 SV=1 - [THYN1_HUMAN]	THYN1
4	150	17.1872	10.3306	21.171	8.71817e+06	24.5607	4	867.051	Uncharacterized protein OS=Homo sapiens GN=NOP16 PE=4 SV=1 - [D6RIC3_HUMAN]	NOP16
4	475	53.4672	9.08545	37.2085	3.29024e+06	23.5955	4	984.434	Splicing factor U2AF 65 kDa subunit OS=Homo sapiens GN=U2AF2 PE=1 SV=4 - [U2AF2_HUMAN]	U2AF2
2	104	12.251	5.92236	23.9149	2.47799e+06	15.1147	4	760.559	Enhancer of rudimentary homolog OS=Homo sapiens GN=ERH PE=1 SV=1 - [ERH_HUMAN]	ERH
5	482	54.0878	5.5542	41.9615	2.74813e+07	12.6716	4	43.2391	Ras GTPase-activating protein-binding protein 2 OS=Homo sapiens GN=G3BP2 PE=1 SV=2 - [G3BP2_HUMAN]	G3BP2
6	690	77.6242	8.79248	51.9835	6.47164e+06	9.66409	4	82.2108	NF-kappa-B-repressing factor OS=Homo sapiens GN=NKRF PE=1 SV=2 - [NKRF_HUMAN]	NKRF
5	519	55.3663	9.02686	31.1064	7.90246e+06	9.43936	4	48.3393	Protein FAM98A OS=Homo sapiens GN=FAM98A PE=1 SV=1 - [FA98A_HUMAN]	FAM98A
4	686	77.7004	6.58057	23.3056	4.09028e+06	9.34886	4	38.6729	Uncharacterized protein OS=Homo sapiens GN=KIF2A PE=3 SV=1 - [E9PB70_HUMAN]	KIF2A
4	1302	148.645	8.06006	18.2497	2.67259e+06	8.4411	4	45.8905	Uncharacterized protein OS=Homo sapiens GN=PDS5B PE=2 SV=1 - [B7Z5S1_HUMAN]	PDS5B
6	1293	149.395	5.5415	37.7622	3.06199e+06	8.13996	4	45.6265	Uncharacterized protein OS=Homo sapiens GN=GIGYF2 PE=4 SV=1 - [E9PBB0_HUMAN]	GIGYF2
4	304	34.2868	9.27588	34.4417	1.39973e+06	8.13095	4	888.202	Melanoma-associated antigen G1 OS=Homo sapiens GN=NDNL2 PE=1 SV=1 - [MAGG1_HUMAN]	NDNL2
5	746	83.5772	6.18896	39.4244	5.09735e+06	7.72628	4	54.3911	Ribosome biogenesis protein BOP1 OS=Homo sapiens GN=BOP1 PE=1 SV=2 - [BOP1_HUMAN]	BOP1
3	106	12.4328	10.5796	26.0175	2.2159e+07	7.59012	4	19.3288	60S ribosomal protein L36a OS=Homo sapiens GN=RPL36A PE=1 SV=2 - [RL36A_HUMAN]	RPL36A
4	686	76.8414	8.85107	26.7771	3.36514e+06	7.51323	4	76.775	Cirhin OS=Homo sapiens GN=CIRH1A PE=1 SV=1 - [CIR1A_HUMAN]	CIRH1A
5	687	79.8205	9.24658	50.341	6.92096e+06	7.49199	4	40.0356	Protein SDA1 homolog OS=Homo sapiens GN=SDAD1 PE=1 SV=3 - [SDA1_HUMAN]	SDAD1
4	365	41.1682	10.6968	48.5823	1.82087e+06	6.66995	4	23.2256	Ribosome biogenesis regulatory protein homolog OS=Homo sapiens GN=RRS1 PE=1 SV=2 - [RRS1_HUMAN]	RRS1
5	165	18.8293	10.5796	58.4814	1.55192e+07	6.12022	4	13.9689	Uncharacterized protein OS=Homo sapiens GN=SRSF7 PE=4 SV=3 - [A6NNE8_HUMAN]	SRSF7
3	521	57.6711	7.45947	37.832	6.96128e+06	6.09384	4	9.16091	Uncharacterized protein OS=Homo sapiens GN=UTP18 PE=2 SV=1 - [B2RAX6_HUMAN]	UTP18
4	218	25.447	8.55811	15.5096	5.13244e+06	5.82539	4	27.6588	UPF3B protein OS=Homo sapiens GN=UPF3B PE=2 SV=1 - [Q0VAK7_HUMAN]	UPF3B
3	69	7.8362	10.6968	52.4453	2.74302e+06	5.63621	4	8.57871	40S ribosomal protein S28 OS=Homo sapiens GN=RPS28 PE=1 SV=1 - [RS28_HUMAN]	RPS28
5	404	43.5909	8.52881	34.7184	888162	5.57994	4	3.23881	Zinc finger CCHC domain-containing protein 3 OS=Homo sapiens GN=ZCCHC3 PE=1 SV=1 - [ZCHC3_HUMAN]	ZCCHC3
4	2138	227.011	9.51025	31.7116	3.62038e+06	5.23706	4	68.2825	Uncharacterized protein OS=Homo sapiens GN=PRRC2A PE=4 SV=1 - [C9J1F6_HUMAN]	PRRC2A
3	1301	147.275	6.72705	21.436	2.00925e+06	5.21349	4	21.8589	Uncharacterized protein OS=Homo sapiens GN=ACIN1 PE=4 SV=2 - [E7EQT4_HUMAN]	ACIN1
5	731	80.6526	7.10791	35.5701	7.80093e+06	5.20904	4	21.4218	Uncharacterized protein OS=Homo sapiens GN=MOGS PE=4 SV=1 - [F5H6D0_HUMAN]	MOGS
3	306	34.8304	10.0962	42.2793	4.63519e+06	5.19079	4	11.9891	Probable rRNA-processing protein EBP2 OS=Homo sapiens GN=EBNA1BP2 PE=1 SV=2 - [EBP2_HUMAN]	EBNA1BP2
4	213	22.4735	10.7554	35.5696	3.58675e+07	5.09903	4	14.7903	Histone H1x OS=Homo sapiens GN=H1FX PE=1 SV=1 - [H1X_HUMAN]	H1FX
5	165	20.1049	10.0522	34.312	1.72655e+07	5.07629	4	19.4381	Uncharacterized protein OS=Homo sapiens GN=SRSF10 PE=2 SV=1 - [B4DJP9_HUMAN]	SRSF10
7	449	49.2323	6.30322	70.9712	1.61833e+07	5.03273	4	35.1458	Heterogeneous nuclear ribonucleoprotein H2 OS=Homo sapiens GN=HNRNPH2 PE=1 SV=1 - [HNRH2_HUMAN]	HNRNPH2
5	341	37.511	7.43018	31.2499	2.58155e+06	4.98014	4	20.7508	THO complex subunit 6 homolog OS=Homo sapiens GN=THOC6 PE=1 SV=1 - [THOC6_HUMAN]	THOC6
5	581	65.3926	8.35303	43.7245	4.60979e+06	4.96696	4	65.3079	Uncharacterized protein OS=Homo sapiens GN=GNL3L PE=4 SV=1 - [A8MX10_HUMAN]	GNL3L
5	2271	254.227	6.46826	40.4017	2.60357e+06	4.90468	4	32.4403	Nucleolar pre-ribosomal-associated protein 1 OS=Homo sapiens GN=URB1 PE=1 SV=4 - [NPA1P_HUMAN]	URB1
5	1593	182.659	8.44092	56.9699	2.34364e+06	4.87824	4	4.84268	THO complex subunit 2 OS=Homo sapiens GN=THOC2 PE=1 SV=2 - [THOC2_HUMAN]	THOC2
4	160	19.0116	5.19873	22.5685	3.57384e+06	4.84193	4	29.1439	M-phase phosphoprotein 6 OS=Homo sapiens GN=MPHOSPH6 PE=1 SV=2 - [MPH6_HUMAN]	MPHOSPH6
4	582	65.6551	5.2749	24.2006	7.13913e+06	4.82648	4	13.5575	Uncharacterized protein OS=Homo sapiens GN=ZNF326 PE=4 SV=1 - [A8MYX1_HUMAN]	ZNF326
6	191	22.2111	5.85889	27.1295	1.0366e+07	4.74487	4	6.69709	Chromobox protein homolog 5 OS=Homo sapiens GN=CBX5 PE=1 SV=1 - [CBX5_HUMAN]	CBX5
4	749	84.8662	5.61768	37.0796	7.20353e+06	4.69291	4	12.7268	Nucleolar complex protein 2 homolog OS=Homo sapiens GN=NOC2L PE=1 SV=4 - [NOC2L_HUMAN]	NOC2L
4	621	71.9516	8.70459	41.0107	8.34703e+06	4.66696	4	14.3429	DnaJ homolog subfamily C member 2 OS=Homo sapiens GN=DNAJC2 PE=1 SV=4 - [DNJC2_HUMAN]	DNAJC2
4	469	52.6868	5.52881	21.8369	7.23877e+06	4.62669	4	18.1194	Uncharacterized protein OS=Homo sapiens GN=HARS PE=2 SV=1 - [B4DY73_HUMAN]	HARS
4	719	81.0719	6.07471	18.796	5.08732e+06	4.6051	4	17.6193	Nucleolar protein 11 OS=Homo sapiens GN=NOL11 PE=1 SV=1 - [NOL11_HUMAN]	NOL11
4	513	57.5072	7.18115	28.8332	2.30693e+06	4.57851	4	15.2116	WD40 repeat-containing protein SMU1 OS=Homo sapiens GN=SMU1 PE=1 SV=2 - [SMU1_HUMAN]	SMU1
4	423	46.948	5.16064	21.9186	1.31224e+07	4.54371	4	28.4954	Exosome component 9, isoform CRA_f OS=Homo sapiens GN=EXOSC9 PE=4 SV=1 - [D6RIY6_HUMAN]	EXOSC9
3	203	23.8494	9.26123	26.0196	1.05806e+07	4.53235	4	10.5508	UPF0534 protein C4orf43 OS=Homo sapiens GN=C4orf43 PE=1 SV=2 - [CD043_HUMAN]	C4orf43
6	313	35.2141	9.99365	39.9407	1.57736e+07	4.49328	4	7.72818	Probable dimethyladenosine transferase OS=Homo sapiens GN=DIMT1L PE=1 SV=1 - [DIMT1_HUMAN]	DIMT1L
4	245	26.3665	6.52197	30.0027	8.3896e+06	4.48379	4	6.48775	Exosome complex component RRP41 OS=Homo sapiens GN=EXOSC4 PE=1 SV=3 - [EXOS4_HUMAN]	EXOSC4
5	536	61.4565	9.5249	37.5406	4.61642e+06	4.38796	4	25.848	SNW domain-containing protein 1 OS=Homo sapiens GN=SNW1 PE=1 SV=1 - [SNW1_HUMAN]	SNW1
4	445	51.3692	9.18799	23.2773	1.15803e+06	4.3835	4	15.7222	DDB1- and CUL4-associated factor 13 OS=Homo sapiens GN=DCAF13 PE=1 SV=2 - [DCA13_HUMAN]	DCAF13
5	669	69.4489	9.67139	68.4902	2.16999e+07	4.35256	4	46.5886	RNA-binding protein 14 OS=Homo sapiens GN=RBM14 PE=1 SV=2 - [RBM14_HUMAN]	RBM14
3	272	31.2453	11.5903	36.211	6.35497e+06	4.3264	4	12.8051	Serine/arginine-rich splicing factor 5 OS=Homo sapiens GN=SRSF5 PE=1 SV=1 - [SRSF5_HUMAN]	SRSF5
7	1337	150.734	7.91357	48.1662	2.2489e+06	4.28755	4	19.3779	Sister chromatid cohesion protein PDS5 homolog A OS=Homo sapiens GN=PDS5A PE=1 SV=1 - [PDS5A_HUMAN]	PDS5A
3	246	28.6431	10.5063	29.2743	9.98983e+06	4.21643	4	16.805	60S ribosomal protein L7-like 1 OS=Homo sapiens GN=RPL7L1 PE=1 SV=1 - [RL7L_HUMAN]	RPL7L1
5	235	25.2329	7.59131	36.0726	2.09046e+07	4.14885	4	6.67507	Exosome complex component RRP46 OS=Homo sapiens GN=EXOSC5 PE=1 SV=1 - [EXOS5_HUMAN]	EXOSC5
4	668	74.9757	9.65674	34.9487	5.07961e+06	4.13121	4	8.48633	Metastasis-associated protein MTA2 OS=Homo sapiens GN=MTA2 PE=1 SV=1 - [MTA2_HUMAN]	MTA2
4	328	36.3826	8.07471	28.9597	1.56944e+06	4.03214	4	34.3563	Uncharacterized protein OS=Homo sapiens GN=WDR74 PE=4 SV=1 - [E9PS41_HUMAN]	WDR74
4	1488	152.213	8.85107	22.0752	3.64512e+06	3.97373	4	22.289	Uncharacterized protein OS=Homo sapiens GN=TCOF1 PE=4 SV=1 - [E7ETY2_HUMAN]	TCOF1
3	289	31.9846	8.67529	51.8069	1.69398e+07	3.89792	4	8.63563	Serine/threonine-protein phosphatase PGAM5, mitochondrial OS=Homo sapiens GN=PGAM5 PE=1 SV=2 - [PGAM5_HUMAN]	PGAM5
4	1726	198.949	4.90674	44.9609	2.33944e+06	3.89624	4	28.8957	Transcription elongation factor SPT6 OS=Homo sapiens GN=SUPT6H PE=1 SV=2 - [SPT6H_HUMAN]	SUPT6H
7	572	61.6022	8.38232	37.9105	5.98487e+06	3.75856	4	25.5536	Far upstream element-binding protein 3 OS=Homo sapiens GN=FUBP3 PE=1 SV=2 - [FUBP3_HUMAN]	FUBP3
4	603	68.0648	8.89502	24.0726	4.7173e+06	3.72072	4	23.9614	Uncharacterized protein OS=Homo sapiens GN=NXF1 PE=4 SV=1 - [E9PIN3_HUMAN]	NXF1
5	153	17.1899	8.22119	55.26	4.65517e+06	3.59034	4	11.7003	H/ACA ribonucleoprotein complex subunit 2 OS=Homo sapiens GN=NHP2 PE=1 SV=1 - [NHP2_HUMAN]	NHP2
5	118	13.5182	9.90576	70.5317	1.21029e+07	3.51091	4	9.31993	Small nuclear ribonucleoprotein Sm D2 OS=Homo sapiens GN=SNRPD2 PE=1 SV=1 - [SMD2_HUMAN]	SNRPD2
4	923	103.04	6.66846	27.2601	4.83256e+06	3.43984	4	10.1295	Uncharacterized protein OS=Homo sapiens GN=LONP1 PE=2 SV=1 - [B3KXS5_HUMAN]	LONP1
5	375	41.5641	7.73779	34.3604	2.81128e+06	3.41193	4	20.0391	Nucleolysin TIAR OS=Homo sapiens GN=TIAL1 PE=1 SV=1 - [TIAR_HUMAN]	TIAL1
4	913	103.85	9.36377	27.6628	3.92379e+06	3.41089	4	4.48772	Uncharacterized protein OS=Homo sapiens GN=TEX10 PE=2 SV=1 - [B4DYV2_HUMAN]	TEX10
4	886	101.208	5.07178	25.3762	2.82188e+06	3.40207	4	14.8166	General transcription factor 3C polypeptide 3 OS=Homo sapiens GN=GTF3C3 PE=1 SV=1 - [TF3C3_HUMAN]	GTF3C3
6	579	63.6656	8.86572	47.2411	1.84075e+07	3.04327	4	3.31578	Insulin-like growth factor 2 mRNA-binding protein 3 OS=Homo sapiens GN=IGF2BP3 PE=1 SV=2 - [IF2B3_HUMAN]	IGF2BP3
4	649	73.41	7.88428	44.6341	8.54556e+06	2.96365	4	0.715664	ATP-dependent DNA helicase Q1 OS=Homo sapiens GN=RECQL PE=1 SV=3 - [RECQ1_HUMAN]	RECQL
4	432	47.375	6.69775	25.7256	3.08816e+06	2.94643	4	8.56988	WD repeat-containing protein 18 OS=Homo sapiens GN=WDR18 PE=1 SV=2 - [WDR18_HUMAN]	WDR18
4	756	79.5292	8.92432	18.727	3.7353e+06	2.94568	4	17.5252	Uncharacterized protein OS=Homo sapiens GN=RAVER1 PE=4 SV=1 - [E9PAU2_HUMAN]	RAVER1
6	255	28.3981	8.6167	61.7308	1.0468e+07	2.92861	4	13.5923	U2 small nuclear ribonucleoprotein A' OS=Homo sapiens GN=SNRPA1 PE=1 SV=2 - [RU2A_HUMAN]	SNRPA1
5	436	50.5349	8.63135	45.3934	1.63256e+06	2.87161	4	13.7803	Uncharacterized protein OS=Homo sapiens GN=SEPT7 PE=3 SV=1 - [E7EPK1_HUMAN]	SEPT7
4	421	46.0605	9.99365	36.1934	1.79232e+06	2.75128	4	12.3767	Polymerase delta-interacting protein 3 OS=Homo sapiens GN=POLDIP3 PE=1 SV=2 - [PDIP3_HUMAN]	POLDIP3
4	794	89.5398	6.78564	24.0861	3.25389e+06	2.59051	4	17.4129	E3 UFM1-protein ligase 1 OS=Homo sapiens GN=KIAA0776 PE=1 SV=2 - [UFL1_HUMAN]	KIAA0776
5	314	35.5895	5.12256	39.542	2.0933e+06	2.5822	4	10.6824	DDRGK domain-containing protein 1 OS=Homo sapiens GN=DDRGK1 PE=1 SV=2 - [DDRGK_HUMAN]	DDRGK1
4	309	34.5378	8.98291	25.3515	5.29383e+06	2.57233	4	12.3186	Mitochondrial import receptor subunit TOM34 OS=Homo sapiens GN=TOMM34 PE=1 SV=2 - [TOM34_HUMAN]	TOMM34
1	174	19.8767	5.71924	32.4549	1.0421e+07	2.55487	4	20.5436	RNA-binding protein 8A OS=Homo sapiens GN=RBM8A PE=1 SV=1 - [RBM8A_HUMAN]	RBM8A
5	451	51.1378	6.13818	25.0407	2.19401e+06	2.52098	4	62.8175	Tubulin gamma-1 chain OS=Homo sapiens GN=TUBG1 PE=1 SV=2 - [TBG1_HUMAN]	TUBG1
5	2140	242.407	6.80029	42.0642	1.87758e+06	2.44298	4	20.6163	Dedicator of cytokinesis protein 7 OS=Homo sapiens GN=DOCK7 PE=1 SV=4 - [DOCK7_HUMAN]	DOCK7
4	109	12.8356	6.93213	29.8494	7.28056e+06	2.43583	4	3.23019	Mago-nashi homolog, proliferation-associated (Drosophila) OS=Homo sapiens GN=MAGOH PE=4 SV=1 - [B1ARP8_HUMAN]	MAGOH
5	361	37.8691	7.25439	25.8185	1.26185e+06	2.38439	4	18.5659	Mitochondrial import receptor subunit TOM40 homolog OS=Homo sapiens GN=TOMM40 PE=1 SV=1 - [TOM40_HUMAN]	TOMM40
4	703	81.4348	7.62061	30.5939	5.50924e+06	2.38019	4	6.48499	Uncharacterized protein OS=Homo sapiens GN=CUL1 PE=3 SV=1 - [E7EWR0_HUMAN]	CUL1
5	479	52.3248	6.43018	25.2557	5.83732e+06	2.37601	4	6.04505	Uncharacterized protein OS=Homo sapiens GN=CPSF6 PE=4 SV=1 - [C9JGC2_HUMAN]	CPSF6
5	282	30.3958	5.73193	32.99	3.46039e+06	2.34733	4	28.4178	Uncharacterized protein OS=Homo sapiens PE=4 SV=1 - [F5H6Q6_HUMAN]	#VALUE!
4	279	31.6854	7.04932	24.2265	3.39229e+06	2.31213	4	20.4843	39S ribosomal protein L46, mitochondrial OS=Homo sapiens GN=MRPL46 PE=1 SV=1 - [RM46_HUMAN]	MRPL46
5	691	77.5437	8.60205	31.1677	1.26471e+07	2.26514	4	10.0416	MCM5 minichromosome maintenance deficient 5, cell division cycle 46 (S. cerevisiae), isoform CRA_c OS=Homo sapiens GN=MCM5 PE=3 SV=1 - [B1AHB1_HUMAN]	MCM5
4	187	20.8298	9.1001	21.2895	4.87818e+06	2.21349	4	14.2226	28S ribosomal protein S28, mitochondrial OS=Homo sapiens GN=MRPS28 PE=1 SV=1 - [RT28_HUMAN]	MRPS28
3	270	29.2285	6.15088	24.95	5.49716e+06	2.12719	4	16.8828	Replication protein A 32 kDa subunit OS=Homo sapiens GN=RPA2 PE=1 SV=1 - [RFA2_HUMAN]	RPA2
3	763	82.9469	9.0415	28.8224	5.49538e+06	2.06647	4	5.2639	Trifunctional enzyme subunit alpha, mitochondrial OS=Homo sapiens GN=HADHA PE=1 SV=2 - [ECHA_HUMAN]	HADHA
4	190	21.7573	8.89502	22.4666	6.84746e+06	2.05261	4	14.3717	28S ribosomal protein S23, mitochondrial OS=Homo sapiens GN=MRPS23 PE=1 SV=2 - [RT23_HUMAN]	MRPS23
5	453	48.4129	8.63135	42.2923	1.71248e+06	1.97931	4	52.0732	Cytochrome b-c1 complex subunit 2, mitochondrial OS=Homo sapiens GN=UQCRC2 PE=1 SV=3 - [QCR2_HUMAN]	UQCRC2
4	152	16.5056	9.37842	22.2666	1.64271e+06	1.97793	4	14.4738	Microsomal glutathione S-transferase 3 OS=Homo sapiens GN=MGST3 PE=1 SV=1 - [MGST3_HUMAN]	MGST3
4	174	19.7983	8.54346	32.1681	9.88319e+06	1.94851	4	8.78956	Eukaryotic translation elongation factor 1 epsilon-1 OS=Homo sapiens GN=EEF1E1 PE=1 SV=1 - [MCA3_HUMAN]	EEF1E1
4	173	18.9866	6.15088	24.3148	6.19668e+06	1.90011	4	11.5929	Translocon-associated protein subunit delta OS=Homo sapiens GN=SSR4 PE=1 SV=1 - [SSRD_HUMAN]	SSR4
4	260	29.6158	9.56885	25.7513	4.5478e+06	1.8394	4	6.05873	Dolichol-phosphate mannosyltransferase OS=Homo sapiens GN=DPM1 PE=1 SV=1 - [DPM1_HUMAN]	DPM1
4	198	21.3346	8.86572	29.3948	6.68357e+06	1.83812	4	5.52298	39S ribosomal protein L12, mitochondrial OS=Homo sapiens GN=MRPL12 PE=1 SV=2 - [RM12_HUMAN]	MRPL12
4	1264	140.377	7.59131	39.2347	2.52457e+06	1.75292	4	3.9577	Uncharacterized protein OS=Homo sapiens GN=VARS PE=3 SV=1 - [B0V043_HUMAN]	VARS
6	308	33.9904	5.71924	30.7755	9.87399e+06	1.71834	4	12.3644	Uncharacterized protein OS=Homo sapiens GN=SEC13 PE=4 SV=1 - [A8MV37_HUMAN]	SEC13
5	320	35.3263	8.22119	31.5812	2.36942e+07	1.64006	4	7.23458	Aminoacyl tRNA synthase complex-interacting multifunctional protein 2 OS=Homo sapiens GN=AIMP2 PE=1 SV=2 - [AIMP2_HUMAN]	AIMP2
4	1128	128.707	6.62451	36.7651	4.21605e+06	1.63365	4	13.6875	Nck-associated protein 1 OS=Homo sapiens GN=NCKAP1 PE=1 SV=1 - [NCKP1_HUMAN]	NCKAP1
2	89	9.95372	5.38916	43.7961	1.28799e+06	1.61016	4	3.88428	Uncharacterized protein OS=Homo sapiens GN=TCEB1 PE=4 SV=1 - [E5RHG8_HUMAN]	TCEB1
3	89	10.3591	7.40088	73.4255	4.13563e+06	1.56404	4	2.20501	Dynein light chain 1, cytoplasmic OS=Homo sapiens GN=DYNLL1 PE=1 SV=1 - [DYL1_HUMAN]	DYNLL1
4	342	36.7011	5.17334	40.7375	2.90425e+06	1.4653	4	21.5129	Methylosome protein 50 OS=Homo sapiens GN=WDR77 PE=1 SV=1 - [MEP50_HUMAN]	WDR77
3	362	43.1316	8.93896	43.1937	4.97603e+06	1.464	4	11.8627	3-hydroxyacyl-CoA dehydratase 3 OS=Homo sapiens GN=PTPLAD1 PE=1 SV=2 - [HACD3_HUMAN]	PTPLAD1
4	227	26.1362	8.27979	29.8044	2.00768e+06	1.45376	4	31.7045	Coiled-coil-helix-coiled-coil-helix domain-containing protein 3, mitochondrial OS=Homo sapiens GN=CHCHD3 PE=1 SV=1 - [CHCH3_HUMAN]	CHCHD3
5	361	41.7987	5.96045	55.8851	2.17853e+06	1.44223	4	4.34313	Uncharacterized protein OS=Homo sapiens GN=SSB PE=4 SV=1 - [E9PFH8_HUMAN]	SSB
3	356	38.1311	9.83252	26.1663	4.06252e+06	1.44165	4	10.2045	Putative transferase CAF17, mitochondrial OS=Homo sapiens GN=IBA57 PE=1 SV=1 - [CAF17_HUMAN]	IBA57
4	191	21.245	6.55127	22.1922	2.8911e+06	1.4366	4	3.84521	Cell division control protein 42 homolog OS=Homo sapiens GN=CDC42 PE=1 SV=2 - [CDC42_HUMAN]	CDC42
3	1230	136.289	5.78271	28.4381	2.64202e+06	1.38773	4	15.9663	Cullin-associated NEDD8-dissociated protein 1 OS=Homo sapiens GN=CAND1 PE=1 SV=2 - [CAND1_HUMAN]	CAND1
4	613	66.8589	8.95361	24.1497	4.52952e+06	1.37961	4	5.74219	Apoptosis-inducing factor 1, mitochondrial OS=Homo sapiens GN=AIFM1 PE=1 SV=1 - [AIFM1_HUMAN]	AIFM1
9	318	34.747	6.60986	72.8076	2.21432e+07	1.35972	4	20.7732	Ribose-phosphate pyrophosphokinase 2 OS=Homo sapiens GN=PRPS2 PE=1 SV=2 - [PRPS2_HUMAN]	PRPS2
4	171	19.7815	4.80518	33.1711	3.20201e+06	1.34383	4	11.3593	Myosin regulatory light chain 12A OS=Homo sapiens GN=MYL12A PE=1 SV=2 - [ML12A_HUMAN]	MYL12A
3	651	74.2207	7.86963	39.995	9.12028e+07	1.32614	4	41.1667	Uncharacterized protein OS=Homo sapiens GN=TRAP1 PE=3 SV=1 - [F5H897_HUMAN]	TRAP1
5	309	35.5714	5.5415	32.6068	8.82262e+06	1.28143	4	18.7223	Serine/threonine-protein phosphatase 2A catalytic subunit alpha isoform OS=Homo sapiens GN=PPP2CA PE=1 SV=1 - [PP2AA_HUMAN]	PPP2CA
4	1071	123.306	6.06201	49.557	5.54241e+06	1.26615	4	9.41789	Exportin-1 OS=Homo sapiens GN=XPO1 PE=1 SV=1 - [XPO1_HUMAN]	XPO1
5	163	18.7083	4.70361	34.1306	2.49419e+06	1.23422	4	8.93571	Uncharacterized protein OS=Homo sapiens GN=SKP1 PE=4 SV=1 - [E5RJR5_HUMAN]	SKP1
4	4360	480.154	5.23682	59.9753	1.17399e+06	1.2243	4	11.6795	Uncharacterized protein OS=Homo sapiens GN=HUWE1 PE=4 SV=1 - [E9PD66_HUMAN]	HUWE1
4	342	38.9011	5.51611	45.9517	1.18522e+06	1.21949	4	5.27366	DDB1- and CUL4-associated factor 7 OS=Homo sapiens GN=DCAF7 PE=1 SV=1 - [DCAF7_HUMAN]	DCAF7
3	353	39.6215	8.36768	26.7889	660106	1.21721	4	6.62054	Mitochondrial import inner membrane translocase subunit TIM50 OS=Homo sapiens GN=TIMM50 PE=1 SV=2 - [TIM50_HUMAN]	TIMM50
3	1038	118.928	6.88818	30.0227	744980	100	3	0	Uncharacterized protein OS=Homo sapiens GN=MAP4K4 PE=3 SV=1 - [E7EX83_HUMAN]	MAP4K4
3	681	74.8352	8.70459	13.6226	2.42946e+06	100	3	0	Bromodomain containing 2, isoform CRA_a OS=Homo sapiens GN=DKFZp313H139 PE=1 SV=1 - [Q658Y7_HUMAN]	DKFZp313H139
2	312	33.5748	6.87354	11.5041	524565	60.069	3	36.8447	Probable ribosome biogenesis protein C16orf42 OS=Homo sapiens GN=C16orf42 PE=1 SV=1 - [TSR3_HUMAN]	C16orf42
4	362	41.4476	9.27588	27.6318	1.26003e+06	18.9737	3	1196.12	Mortality factor 4-like protein 1 OS=Homo sapiens GN=MORF4L1 PE=1 SV=2 - [MO4L1_HUMAN]	MORF4L1
5	904	98.5752	8.39697	23.8674	3.10271e+06	14.2495	3	79.3054	Zinc finger protein 598 OS=Homo sapiens GN=ZNF598 PE=1 SV=1 - [ZN598_HUMAN]	ZNF598
4	2785	318.182	7.38623	52.4302	2.18252e+06	12.1188	3	245.738	Small subunit processome component 20 homolog OS=Homo sapiens GN=UTP20 PE=1 SV=3 - [UTP20_HUMAN]	UTP20
3	705	82.4345	5.18604	21.7782	2.45257e+06	10.9606	3	31.7917	Uncharacterized protein OS=Homo sapiens GN=KRI1 PE=4 SV=1 - [D3YTE0_HUMAN]	KRI1
4	290	32.3424	5.13525	27.0251	4.41567e+06	9.35762	3	491.754	PIH1 domain-containing protein 1 OS=Homo sapiens GN=PIH1D1 PE=1 SV=1 - [PIHD1_HUMAN]	PIH1D1
3	266	30.8357	7.47412	14.7863	2.95127e+06	9.35758	3	45.6061	Non-structural maintenance of chromosomes element 1 homolog OS=Homo sapiens GN=NSMCE1 PE=1 SV=5 - [NSE1_HUMAN]	NSMCE1
2	121	14.4695	9.37842	32.4997	5.20775e+06	8.22585	3	36.753	Uncharacterized protein OS=Homo sapiens GN=RPL22L1 PE=4 SV=1 - [C9JYQ9_HUMAN]	RPL22L1
2	184	20.6644	8.26514	21.283	2.71396e+06	7.75512	3	409.562	Uncharacterized protein OS=Homo sapiens GN=LUC7L3 PE=4 SV=1 - [D6RDI2_HUMAN]	LUC7L3
4	353	39.1296	9.93506	19.426	817466	7.63558	3	18.8926	Interferon-stimulated 20 kDa exonuclease-like 2 OS=Homo sapiens GN=ISG20L2 PE=1 SV=1 - [I20L2_HUMAN]	ISG20L2
3	408	45.8897	10.0815	19.1717	1.11082e+06	7.41125	3	20.3303	Novel protein (Fragment) OS=Homo sapiens GN=RP11-739C15.1-008 PE=4 SV=1 - [A2A2V2_HUMAN]	RP11-739C15.1-008
3	1202	135.695	6.29053	16.1624	1.94489e+06	7.40186	3	72.5379	Liprin-alpha-1 OS=Homo sapiens GN=PPFIA1 PE=1 SV=1 - [LIPA1_HUMAN]	PPFIA1
4	131	13.801	9.77393	28.1604	2.57032e+06	7.26672	3	43.8065	Peptidyl-prolyl cis-trans isomerase NIMA-interacting 4 OS=Homo sapiens GN=PIN4 PE=1 SV=1 - [PIN4_HUMAN]	PIN4
3	756	84.4179	6.16357	27.8786	3.37041e+06	7.11876	3	0.131999	Deoxynucleotidyltransferase terminal-interacting protein 2 OS=Homo sapiens GN=DNTTIP2 PE=1 SV=2 - [TDIF2_HUMAN]	DNTTIP2
3	1271	140.433	8.29443	12.6125	2.22554e+06	7.10823	3	140.087	Protein SCAF8 OS=Homo sapiens GN=SCAF8 PE=1 SV=1 - [SCAF8_HUMAN]	SCAF8
4	192	21.8697	9.64209	26.5126	1.09982e+07	6.79643	3	13.4823	Uncharacterized protein OS=Homo sapiens GN=C7orf50 PE=4 SV=1 - [C9JQV0_HUMAN]	C7orf50
3	105	12.2459	11.5903	46.5947	2.0828e+07	6.6428	3	40.8086	60S ribosomal protein L36 OS=Homo sapiens GN=RPL36 PE=1 SV=3 - [RL36_HUMAN]	RPL36
3	2005	226.231	7.29834	30.8894	3.38805e+06	6.52342	3	7.82032	Structural maintenance of chromosomes flexible hinge domain-containing protein 1 OS=Homo sapiens GN=SMCHD1 PE=1 SV=2 - [SMHD1_HUMAN]	SMCHD1
4	1148	128.175	9.36377	20.0006	2.03833e+06	6.44828	3	27.855	Replication factor C subunit 1 OS=Homo sapiens GN=RFC1 PE=1 SV=4 - [RFC1_HUMAN]	RFC1
6	1386	155.507	7.7085	38.0777	2.40733e+06	6.41528	3	35.4753	Putative ATP-dependent RNA helicase DHX57 OS=Homo sapiens GN=DHX57 PE=1 SV=2 - [DHX57_HUMAN]	DHX57
3	1157	129.464	8.104	28.3078	1.93466e+06	6.38704	3	58.9919	Probable ATP-dependent RNA helicase DHX37 OS=Homo sapiens GN=DHX37 PE=1 SV=1 - [DHX37_HUMAN]	DHX37
5	198	22.0781	5.30029	23.3129	6.72802e+06	6.34079	3	37.058	Density-regulated protein OS=Homo sapiens GN=DENR PE=1 SV=2 - [DENR_HUMAN]	DENR
3	875	98.5209	6.72705	20.2995	2.00063e+06	6.24982	3	12.8503	WD repeat-containing protein mio OS=Homo sapiens GN=MIOS PE=1 SV=2 - [MIO_HUMAN]	MIOS
3	677	74.8434	5.56689	16.4112	6.83555e+06	6.0773	3	22.55	WD repeat-containing protein 43 OS=Homo sapiens GN=WDR43 PE=1 SV=3 - [WDR43_HUMAN]	WDR43
4	800	90.2003	6.12549	35.1168	6.34674e+06	6.03711	3	8.74999	U4/U6.U5 tri-snRNP-associated protein 1 OS=Homo sapiens GN=SART1 PE=1 SV=1 - [SNUT1_HUMAN]	SART1
3	507	57.2387	9.21729	17.7039	8.19338e+06	5.98106	3	38.1689	Uncharacterized protein OS=Homo sapiens GN=DDX56 PE=4 SV=1 - [C9JV95_HUMAN]	DDX56
5	797	91.3732	7.28369	20.9458	3.93212e+06	5.95932	3	46.2649	Uncharacterized protein OS=Homo sapiens GN=DHX36 PE=4 SV=1 - [E7EWK3_HUMAN]	DHX36
2	257	29.4085	9.67139	22.097	8.0602e+06	5.91285	3	43.3088	Nucleolar protein 7 OS=Homo sapiens GN=NOL7 PE=1 SV=2 - [NOL7_HUMAN]	NOL7
3	224	25.8989	10.0376	13.0729	1.61806e+06	5.89915	3	1.49187	Zinc finger protein 22 OS=Homo sapiens GN=ZNF22 PE=1 SV=3 - [ZNF22_HUMAN]	ZNF22
5	1340	150.847	8.22119	45.4029	39336626	5.81782	3	3.60286	Uncharacterized protein OS=Homo sapiens GN=YTHDC2 PE=4 SV=1 - [E9PE26_HUMAN]	YTHDC2
2	201	23.181	11.8247	20.1336	3.10865e+07	5.78808	3	6.92544	Uncharacterized protein OS=Homo sapiens GN=SRSF2 PE=2 SV=1 - [Q8NAK9_HUMAN]	SRSF2
4	223	25.8196	9.53955	40.5578	2.10375e+07	5.78728	3	18.9247	Coiled-coil domain-containing protein 124 OS=Homo sapiens GN=CCDC124 PE=1 SV=1 - [CC124_HUMAN]	CCDC124
3	389	43.3694	9.90576	9.34777	835808	5.68732	3	35.8903	Chromobox protein homolog 8 OS=Homo sapiens GN=CBX8 PE=1 SV=3 - [CBX8_HUMAN]	CBX8
2	158	17.26	6.354	16.2102	8.22005e+06	5.60435	3	7.5127	Transcription factor BTF3 homolog 4 OS=Homo sapiens GN=BTF3L4 PE=1 SV=1 - [BT3L4_HUMAN]	BTF3L4
7	812	91.1454	7.23975	43.1442	1.00016e+07	5.4913	3	24.6192	Uncharacterized protein OS=Homo sapiens GN=SAFB PE=4 SV=1 - [F5H1L1_HUMAN]	SAFB
4	1410	152.381	8.60205	41.6238	1.97214e+06	5.43563	3	0.223183	Ribosome-binding protein 1 OS=Homo sapiens GN=RRBP1 PE=1 SV=4 - [RRBP1_HUMAN]	RRBP1
3	463	52.474	7.60596	22.8882	9.07724e+06	5.29153	3	24.8094	Uncharacterized protein OS=Homo sapiens GN=PSPC1 PE=4 SV=1 - [F5H656_HUMAN]	PSPC1
3	263	29.3939	10.0229	16.8006	3.73967e+06	5.12541	3	0.0755959	Multiple myeloma tumor-associated protein 2 OS=Homo sapiens GN=MMTAG2 PE=1 SV=1 - [MMTA2_HUMAN]	MMTAG2
3	1722	191.954	6.49365	27.7619	792796	5.04846	3	85.8348	TRIP12 protein OS=Homo sapiens GN=TRIP12 PE=2 SV=1 - [Q14CF1_HUMAN]	TRIP12
4	1348	149.183	7.34229	26.8626	1.43885e+06	4.9955	3	12.2105	Uncharacterized protein OS=Homo sapiens GN=POGZ PE=4 SV=1 - [E9PM80_HUMAN]	POGZ
3	582	63.7988	9.31982	16.9242	5.7288e+06	4.91071	3	17.6901	Protein LYRIC OS=Homo sapiens GN=MTDH PE=1 SV=2 - [LYRIC_HUMAN]	MTDH
3	362	39.2946	5.51611	12.9702	818043	4.89611	3	2.13368	N-alpha-acetyltransferase 30, NatC catalytic subunit OS=Homo sapiens GN=NAA30 PE=1 SV=1 - [NAA30_HUMAN]	NAA30
3	1164	128.008	5.56689	26.0466	3.57146e+06	4.80272	3	42.5992	SWI/SNF-related matrix-associated actin-dependent regulator of chromatin c2 isoform b variant (Fragment) OS=Homo sapiens PE=2 SV=1 - [Q59GV3_HUMAN]	#VALUE!
4	478	52.4445	7.1665	27.9954	2.51891e+06	4.79179	3	3.00173	Uncharacterized protein OS=Homo sapiens GN=C22orf28 PE=4 SV=1 - [E9PCW3_HUMAN]	C22orf28
3	998	114.086	5.36377	25.8074	2.89987e+06	4.77989	3	8.82267	Uncharacterized protein OS=Homo sapiens GN=CEBPZ PE=4 SV=1 - [F5H3Y6_HUMAN]	CEBPZ
6	354	40.5063	5.69385	34.9536	6.26341e+06	4.66228	3	27.3751	Guanine nucleotide-binding protein G(k) subunit alpha OS=Homo sapiens GN=GNAI3 PE=1 SV=3 - [GNAI3_HUMAN]	GNAI3
3	1443	160.782	6.40479	32.3456	1.42083e+06	4.61389	3	15.0056	Cleavage and polyadenylation specificity factor subunit 1 OS=Homo sapiens GN=CPSF1 PE=1 SV=2 - [CPSF1_HUMAN]	CPSF1
5	393	44.9123	8.63135	24.1511	1.67813e+06	4.60047	3	45.6046	Chitinase domain-containing protein 1 OS=Homo sapiens GN=CHID1 PE=1 SV=1 - [CHID1_HUMAN]	CHID1
4	341	37.6232	4.61475	37.3498	1.10495e+06	4.54831	3	18.5862	CD2 antigen cytoplasmic tail-binding protein 2 OS=Homo sapiens GN=CD2BP2 PE=1 SV=1 - [CD2B2_HUMAN]	CD2BP2
3	217	22.3342	10.9165	17.1732	5.08254e+06	4.53577	3	17.5917	H/ACA ribonucleoprotein complex subunit 1 OS=Homo sapiens GN=GAR1 PE=1 SV=1 - [GAR1_HUMAN]	GAR1
3	634	72.0312	9.65674	25.1464	4.60458e+06	4.47578	3	9.27946	Uncharacterized protein OS=Homo sapiens GN=PRPF3 PE=4 SV=1 - [E7EVD1_HUMAN]	PRPF3
3	673	73.7023	8.98291	12.4153	1.81522e+06	4.44019	3	19.7742	Kinesin-like protein KIFC1 OS=Homo sapiens GN=KIFC1 PE=1 SV=2 - [KIFC1_HUMAN]	KIFC1
6	385	44.1132	6.22705	31.669	2.19703e+06	4.39687	3	16.146	SWI/SNF-related matrix-associated actin-dependent regulator of chromatin subfamily B member 1 OS=Homo sapiens GN=SMARCB1 PE=1 SV=2 - [SNF5_HUMAN]	SMARCB1
2	576	62.5699	9.0708	10.2457	2.69334e+06	4.33581	3	13.7216	Coilin OS=Homo sapiens GN=COIL PE=1 SV=1 - [COIL_HUMAN]	COIL
3	280	31.3104	9.15869	11.6475	889438	4.27606	3	11.0684	Uncharacterized protein OS=Homo sapiens GN=POLB PE=4 SV=1 - [E7EW18_HUMAN]	POLB
2	447	47.7177	9.1001	11.1781	8.04517e+06	4.26036	3	20.8871	Uncharacterized protein OS=Homo sapiens GN=ZNF207 PE=4 SV=1 - [A8MTG3_HUMAN]	ZNF207
3	157	17.16	8.90967	29.7914	2.26005e+06	4.24256	3	16.4828	Putative RNA-binding protein 3 OS=Homo sapiens GN=RBM3 PE=1 SV=1 - [RBM3_HUMAN]	RBM3
4	423	47.6777	5.89697	18.843	1.4131e+06	4.24063	3	1.74275	Ribosome biogenesis protein WDR12 OS=Homo sapiens GN=WDR12 PE=1 SV=2 - [WDR12_HUMAN]	WDR12
7	272	28.2177	6.27783	40.3034	1.45381e+07	4.14459	3	6.532	Exosome complex component MTR3 OS=Homo sapiens GN=EXOSC6 PE=1 SV=1 - [EXOS6_HUMAN]	EXOSC6
4	893	97.8429	5.65576	38.6107	4.29889e+06	4.12321	3	33.6293	Spermatogenesis-associated protein 5 OS=Homo sapiens GN=SPATA5 PE=1 SV=3 - [SPAT5_HUMAN]	SPATA5
4	276	30.0203	5.30029	16.2502	5.34827e+06	4.11188	3	5.22719	Exosome complex component RRP43 OS=Homo sapiens GN=EXOSC8 PE=1 SV=1 - [EXOS8_HUMAN]	EXOSC8
3	826	95.0385	7.35693	23.4714	5.25763e+06	4.0983	3	25.4055	Uncharacterized protein OS=Homo sapiens GN=PRPF40A PE=4 SV=2 - [E9PHJ7_HUMAN]	PRPF40A
3	326	36.0649	9.15869	14.9406	1.24637e+06	3.97732	3	3.03042	DnaJ homolog subfamily B member 6 OS=Homo sapiens GN=DNAJB6 PE=1 SV=2 - [DNJB6_HUMAN]	DNAJB6
3	258	29.1214	8.03076	15.6434	5.46185e+06	3.95861	3	9.30713	RCD1 required for cell differentiation1 homolog (S. pombe), isoform CRA_a OS=Homo sapiens GN=RQCD1 PE=4 SV=2 - [B5MDQ4_HUMAN]	RQCD1
4	569	61.1261	9.02686	22.1142	7.91827e+06	3.90435	3	9.81252	Uncharacterized protein OS=Homo sapiens GN=YTHDF2 PE=4 SV=1 - [F5H8I7_HUMAN]	YTHDF2
3	309	33.0987	9.36377	22.0896	1.28437e+06	3.84398	3	27.0704	Uncharacterized protein OS=Homo sapiens GN=NUP35 PE=2 SV=1 - [B4DYB4_HUMAN]	NUP35
6	586	69.3697	6.26514	64.6405	1.98261e+07	3.776	3	8.74733	Ezrin OS=Homo sapiens GN=EZR PE=1 SV=4 - [EZRI_HUMAN]	EZR
3	993	111.846	6.39209	44.0294	8.52972e+06	3.72005	3	0.116044	Uncharacterized protein OS=Homo sapiens GN=GTF2I PE=2 SV=1 - [B4DH52_HUMAN]	GTF2I
4	476	52.2305	8.06006	36.1877	2.63067e+06	3.6568	3	6.21067	Protein transport protein Sec61 subunit alpha isoform 1 OS=Homo sapiens GN=SEC61A1 PE=1 SV=2 - [S61A1_HUMAN]	SEC61A1
3	426	45.9918	8.52881	23.4869	1.00649e+06	3.65643	3	20.5809	Egl nine homolog 1 OS=Homo sapiens GN=EGLN1 PE=1 SV=1 - [EGLN1_HUMAN]	EGLN1
3	650	75.0607	8.36768	13.8616	6.49922e+06	3.65445	3	9.60463	Uncharacterized protein OS=Homo sapiens GN=CSTF3 PE=4 SV=1 - [F5H0G6_HUMAN]	CSTF3
3	209	23.409	8.23584	15.7235	3.29319e+06	3.63743	3	26.0089	D-tyrosyl-tRNA(Tyr) deacylase 1 OS=Homo sapiens GN=DTD1 PE=1 SV=2 - [DTD1_HUMAN]	DTD1
3	172	19.7259	4.99561	20.1529	1.20271e+06	3.61503	3	43.2146	Centrin-2 OS=Homo sapiens GN=CETN2 PE=1 SV=1 - [CETN2_HUMAN]	CETN2
3	285	32.9719	5.17334	15.4518	994478	3.61332	3	43.2034	Pre-mRNA-splicing factor ISY1 homolog OS=Homo sapiens GN=ISY1 PE=1 SV=3 - [ISY1_HUMAN]	ISY1
3	698	79.1426	9.40771	29.1129	4.03952e+06	3.59242	3	1.21769	Uncharacterized protein OS=Homo sapiens GN=MTA1 PE=4 SV=1 - [E9PHA7_HUMAN]	MTA1
5	270	30.4318	9.49561	32.8387	4.01544e+06	3.57906	3	8.84029	cDNA FLJ44127 fis, clone THYMU2006420, highly similar to Mortality factor 4-like protein 2 OS=Homo sapiens PE=2 SV=1 - [B3KWX6_HUMAN]	#VALUE!
5	395	40.0702	9.40771	34.0962	1.88949e+07	3.50686	3	0.757371	Uncharacterized protein OS=Homo sapiens GN=TAF15 PE=4 SV=1 - [F5GWQ7_HUMAN]	TAF15
3	252	27.9069	9.72998	20.7143	3.47573e+06	3.39377	3	4.66004	RNA-binding protein PNO1 OS=Homo sapiens GN=PNO1 PE=1 SV=1 - [PNO1_HUMAN]	PNO1
11	327	37.1626	6.18896	87.1347	5.12052e+07	3.36812	3	11.6764	Serine/threonine-protein phosphatase PP1-beta catalytic subunit OS=Homo sapiens GN=PPP1CB PE=1 SV=3 - [PP1B_HUMAN]	PPP1CB
5	305	33.5598	5.46533	32.7017	6.70326e+06	3.30035	3	2.37346	WD repeat-containing protein 61 OS=Homo sapiens GN=WDR61 PE=1 SV=1 - [WDR61_HUMAN]	WDR61
3	190	22.811	7.59131	16.7329	4.28689e+06	3.24073	3	0.728387	Probable DNA dC->dU-editing enzyme APOBEC-3C OS=Homo sapiens GN=APOBEC3C PE=1 SV=2 - [ABC3C_HUMAN]	APOBEC3C
2	425	48.9751	6.96143	19.9578	843329	3.20275	3	0.0479973	Septin 11, isoform CRA_b OS=Homo sapiens GN=SEPT11 PE=3 SV=1 - [D6RGI3_HUMAN]	SEPT11
4	414	44.7113	6.18896	26.8629	6.61922e+06	3.19576	3	18.901	TAR DNA-binding protein 43 OS=Homo sapiens GN=TARDBP PE=1 SV=1 - [TADBP_HUMAN]	TARDBP
3	515	57.3925	8.63135	15.4958	2.04768e+06	3.18996	3	98.9322	Uncharacterized protein OS=Homo sapiens GN=ZC3H11A PE=4 SV=1 - [E9PBY7_HUMAN]	ZC3H11A
5	340	37.353	5.99854	27.6061	1.19875e+07	3.13458	3	19.6208	Guanine nucleotide-binding protein G(I)/G(S)/G(T) subunit beta-1 OS=Homo sapiens GN=GNB1 PE=1 SV=3 - [GBB1_HUMAN]	GNB1
3	2109	238.725	7.29834	36.1315	2.42499e+06	3.12382	3	25.9868	General transcription factor 3C polypeptide 1 OS=Homo sapiens GN=GTF3C1 PE=1 SV=4 - [TF3C1_HUMAN]	GTF3C1
4	734	83.0128	4.729	21.9013	5.41521e+06	3.0989	3	22.0812	Protein LAS1 homolog OS=Homo sapiens GN=LAS1L PE=1 SV=2 - [LAS1L_HUMAN]	LAS1L
3	346	39.518	9.26123	20.0038	1.58876e+06	3.05457	3	91.2327	Dimethyladenosine transferase 1, mitochondrial OS=Homo sapiens GN=TFB1M PE=1 SV=1 - [TFB1M_HUMAN]	TFB1M
3	407	43.3561	8.55811	34.4078	952135	3.02451	3	14.913	DAZ-associated protein 1 OS=Homo sapiens GN=DAZAP1 PE=1 SV=1 - [DAZP1_HUMAN]	DAZAP1
3	1065	118.112	5.45264	23.3415	2.29749e+06	2.97179	3	8.37915	cDNA FLJ55629, highly similar to Transcription elongation factor SPT5 OS=Homo sapiens PE=2 SV=1 - [B4DZJ7_HUMAN]	#VALUE!
3	246	29.0782	9.71533	32.7109	1.56251e+07	2.96913	3	10.592	Transcription factor A, mitochondrial OS=Homo sapiens GN=TFAM PE=1 SV=1 - [TFAM_HUMAN]	TFAM
3	210	22.461	9.83252	10.3069	730080	2.96165	3	14.7932	Uncharacterized protein OS=Homo sapiens GN=GTPBP10 PE=4 SV=1 - [C9J8R7_HUMAN]	GTPBP10
3	418	45.3655	7.98682	22.3158	1.25357e+06	2.95785	3	6.95638	Hydroxysteroid dehydrogenase-like protein 2 OS=Homo sapiens GN=HSDL2 PE=1 SV=1 - [HSDL2_HUMAN]	HSDL2
3	2490	263.392	6.53662	34.8786	2.22321e+06	2.89571	3	47.4046	Uncharacterized protein OS=Homo sapiens GN=ANKRD17 PE=4 SV=1 - [E7EUV3_HUMAN]	ANKRD17
3	238	26.6945	7.23975	15.7095	2.42875e+06	2.88791	3	2.19194	Survival of motor neuron-related-splicing factor 30 OS=Homo sapiens GN=SMNDC1 PE=1 SV=1 - [SPF30_HUMAN]	SMNDC1
3	172	19.2819	5.5415	17.1078	2.0011e+06	2.86241	3	3.44697	DNA-directed RNA polymerase II subunit RPB7 OS=Homo sapiens GN=POLR2G PE=1 SV=1 - [RPB7_HUMAN]	POLR2G
4	559	59.8376	5.2876	17.6959	6.64899e+06	2.80115	3	13.6286	Poly(U)-binding-splicing factor PUF60 OS=Homo sapiens GN=PUF60 PE=1 SV=1 - [PUF60_HUMAN]	PUF60
2	258	27.3184	6.40479	23.0868	1.45064e+06	2.68368	3	15.0544	Protein CDV3 homolog OS=Homo sapiens GN=CDV3 PE=1 SV=1 - [CDV3_HUMAN]	CDV3
2	448	52.4221	5.2749	15.0253	7.8047e+06	2.55112	3	2.93928	Uncharacterized protein OS=Homo sapiens GN=SF3A3 PE=4 SV=1 - [E7EUT8_HUMAN]	SF3A3
3	113	12.7246	7.44482	23.0413	2.94557e+06	2.53239	3	1.13919	Eukaryotic translation initiation factor 1 OS=Homo sapiens GN=EIF1 PE=1 SV=1 - [EIF1_HUMAN]	EIF1
3	659	73.209	6.07471	24.1889	3.14685e+06	2.44483	3	3.79044	Uncharacterized protein OS=Homo sapiens GN=IMMT PE=4 SV=1 - [C9J406_HUMAN]	IMMT
4	1099	125.109	8.29443	45.3478	3.31432e+06	2.41269	3	25.6153	DNA-directed RNA polymerase OS=Homo sapiens GN=POLR2B PE=3 SV=2 - [C9J4M6_HUMAN]	POLR2B
3	134	14.4822	8.47021	29.9941	4.53684e+06	2.37629	3	28.9674	Peptidyl-prolyl cis-trans isomerase OS=Homo sapiens GN=PPIH PE=2 SV=1 - [A6NNE7_HUMAN]	PPIH
3	923	102.38	6.15088	26.6868	3.9915e+06	2.31788	3	11.116	Uncharacterized protein OS=Homo sapiens GN=EML4 PE=4 SV=2 - [B5MCW9_HUMAN]	EML4
3	1312	153.797	6.88818	63.903	2.17384e+06	2.28582	3	17.6391	DNA repair protein RAD50 OS=Homo sapiens GN=RAD50 PE=1 SV=1 - [RAD50_HUMAN]	RAD50
3	331	37.4847	8.67529	12.3482	5.02887e+06	2.26157	3	1.90958	Uncharacterized protein OS=Homo sapiens GN=API5 PE=2 SV=1 - [B4DDR3_HUMAN]	API5
4	359	38.9153	7.31299	23.207	1.2752e+06	2.25014	3	16.1568	Uncharacterized protein OS=Homo sapiens GN=PREB PE=4 SV=1 - [B5MC98_HUMAN]	PREB
3	181	20.6176	8.86572	14.1345	5.65449e+06	2.24697	3	4.14209	28 kDa heat- and acid-stable phosphoprotein OS=Homo sapiens GN=PDAP1 PE=1 SV=1 - [HAP28_HUMAN]	PDAP1
4	372	42.7502	8.79248	21.3159	805697	2.24535	3	17.1777	Cyclin-dependent kinase 9 OS=Homo sapiens GN=CDK9 PE=1 SV=3 - [CDK9_HUMAN]	CDK9
3	602	70.3318	8.55811	29.3375	1.12418e+07	2.22957	3	24.2295	Uncharacterized protein OS=Homo sapiens GN=TARS PE=3 SV=1 - [E7ERI3_HUMAN]	TARS
2	222	23.8305	8.38232	17.2524	1.43726e+06	2.22856	3	11.6931	Ubiquitin-conjugating enzyme E2 S OS=Homo sapiens GN=UBE2S PE=1 SV=2 - [UBE2S_HUMAN]	UBE2S
4	336	39.1102	4.80518	16.0184	1.44906e+06	2.15652	3	4.7662	Cell division cycle protein 123 homolog OS=Homo sapiens GN=CDC123 PE=1 SV=1 - [CD123_HUMAN]	CDC123
3	412	45.7166	6.48096	26.3041	2.90062e+06	2.14905	3	15.0791	DnaJ homolog subfamily A member 2 OS=Homo sapiens GN=DNAJA2 PE=1 SV=1 - [DNJA2_HUMAN]	DNAJA2
3	325	35.0966	9.5542	9.68988	1.05017e+06	2.07266	3	28.6338	Dehydrogenase/reductase SDR family member 7B OS=Homo sapiens GN=DHRS7B PE=1 SV=2 - [DRS7B_HUMAN]	DHRS7B
4	400	44.8472	8.1333	32.4007	1.00271e+06	2.05166	3	5.72396	Transmembrane protein 43 OS=Homo sapiens GN=TMEM43 PE=1 SV=1 - [TMM43_HUMAN]	TMEM43
3	268	29.9802	5.13525	15.5645	3.39147e+06	1.9507	3	39.3259	Microtubule-associated protein RP/EB family member 1 OS=Homo sapiens GN=MAPRE1 PE=1 SV=3 - [MARE1_HUMAN]	MAPRE1
3	721	82.5518	6.84424	12.6019	2.79724e+06	1.94517	3	5.52357	Uncharacterized protein OS=Homo sapiens GN=TUBGCP2 PE=4 SV=1 - [F2Z2B9_HUMAN]	TUBGCP2
3	891	98.3226	6.37939	20.1021	2.98833e+06	1.92204	3	28.0316	Uncharacterized protein OS=Homo sapiens GN=CTNNA1 PE=2 SV=1 - [B4E2G8_HUMAN]	CTNNA1
3	430	47.9761	9.92041	16.306	885779	1.91815	3	9.28032	28S ribosomal protein S5, mitochondrial OS=Homo sapiens GN=MRPS5 PE=1 SV=2 - [RT05_HUMAN]	MRPS5
4	142	15.5118	4.33545	26.8844	1.43651e+06	1.8135	3	0.629874	Mitochondrial import receptor subunit TOM22 homolog OS=Homo sapiens GN=TOMM22 PE=1 SV=3 - [TOM22_HUMAN]	TOMM22
4	308	36.0108	9.45166	16.744	4.17124e+06	1.78769	3	5.18048	Trans-2,3-enoyl-CoA reductase OS=Homo sapiens GN=TECR PE=1 SV=1 - [TECR_HUMAN]	TECR
3	358	40.4886	6.17627	12.6612	471894	1.72468	3	0.570786	DnaJ homolog subfamily B member 11 OS=Homo sapiens GN=DNAJB11 PE=1 SV=1 - [DJB11_HUMAN]	DNAJB11
4	225	24.7483	4.66553	18.2909	1.93172e+07	1.63345	3	0.323998	Elongation factor 1-beta OS=Homo sapiens GN=EEF1B2 PE=1 SV=3 - [EF1B_HUMAN]	EEF1B2
3	302	34.3523	9.20264	19.0902	3.43617e+06	1.62542	3	5.75819	Uncharacterized protein OS=Homo sapiens GN=MRPL1 PE=4 SV=1 - [F5H5L4_HUMAN]	MRPL1
3	657	75.0651	7.04932	17.1738	1.67351e+06	1.61985	3	6.20266	Uncharacterized protein OS=Homo sapiens GN=GYS1 PE=2 SV=1 - [B7Z806_HUMAN]	GYS1
3	153	17.7921	9.26123	15.3608	857395	1.61439	3	5.58162	Uncharacterized protein OS=Homo sapiens GN=MRPL23 PE=4 SV=2 - [A6NGQ5_HUMAN]	MRPL23
3	311	33.991	9.89111	18.336	3.98597e+06	1.59855	3	1.48979	Tricarboxylate transport protein, mitochondrial OS=Homo sapiens GN=SLC25A1 PE=1 SV=2 - [TXTP_HUMAN]	SLC25A1
3	1183	135.109	6.12549	30.9334	1.96633e+06	1.56969	3	23.9924	Uncharacterized protein OS=Homo sapiens GN=FLII PE=4 SV=1 - [E7EPM0_HUMAN]	FLII
5	338	37.7014	5.61768	38.2922	4.00097e+06	1.54319	3	18.6606	Uncharacterized protein OS=Homo sapiens GN=ERLIN2 PE=4 SV=1 - [E5RHW4_HUMAN]	ERLIN2
3	350	38.6337	6.0874	18.6071	2.78348e+06	1.52711	3	0.992538	Uncharacterized protein OS=Homo sapiens PE=4 SV=1 - [F5H5J7_HUMAN]	#VALUE!
8	1976	228.858	5.5415	73.5692	3.67892e+06	1.51262	3	17.1402	Myosin-10 OS=Homo sapiens GN=MYH10 PE=1 SV=3 - [MYH10_HUMAN]	MYH10
3	1253	145.089	6.90283	40.9005	2.66182e+06	1.50325	3	1.66874	Cytoplasmic FMR1-interacting protein 1 OS=Homo sapiens GN=CYFIP1 PE=1 SV=1 - [CYFP1_HUMAN]	CYFIP1
2	182	20.6992	8.89502	29.1982	1.59021e+07	1.47658	3	11.1103	Uncharacterized protein OS=Homo sapiens GN=BCAP31 PE=4 SV=1 - [C9JSP1_HUMAN]	BCAP31
3	261	28.9752	7.31299	14.0466	3.69469e+06	1.4694	3	15.3113	Endoplasmic reticulum resident protein 29 OS=Homo sapiens GN=ERP29 PE=1 SV=4 - [ERP29_HUMAN]	ERP29
3	366	39.3114	7.85498	17.8585	1.17281e+06	1.45486	3	23.7505	RNA 3'-terminal phosphate cyclase OS=Homo sapiens GN=RTCD1 PE=1 SV=1 - [RTC1_HUMAN]	RTCD1
3	379	42.4739	8.36768	13.7413	306743	1.45385	3	18.3603	Armadillo repeat-containing X-linked protein 3 OS=Homo sapiens GN=ARMCX3 PE=1 SV=1 - [ARMX3_HUMAN]	ARMCX3
2	113	12.8679	4.25928	40.9549	1.22101e+07	1.43154	3	5.40552	CALM1 protein OS=Homo sapiens GN=CALM3 PE=2 SV=1 - [Q96HY3_HUMAN]	CALM3
3	142	17.0067	6.17627	15.0169	1.34644e+06	1.42085	3	41.4928	AP-2 complex subunit sigma OS=Homo sapiens GN=AP2S1 PE=1 SV=2 - [AP2S1_HUMAN]	AP2S1
3	137	15.373	9.56885	22.9192	547739	1.4118	3	22.687	39S ribosomal protein L41, mitochondrial OS=Homo sapiens GN=MRPL41 PE=1 SV=1 - [RM41_HUMAN]	MRPL41
1	93	10.1362	9.78857	17.1793	243984	1.37778	3	88.5216	HIG1 domain family member 1A OS=Homo sapiens GN=HIGD1A PE=1 SV=1 - [HIG1A_HUMAN]	HIGD1A
4	377	40.7112	4.79248	23.288	2.60116e+06	1.36059	3	3.7576	26S proteasome non-ATPase regulatory subunit 4 OS=Homo sapiens GN=PSMD4 PE=1 SV=1 - [PSMD4_HUMAN]	PSMD4
3	1532	174.652	6.75635	24.7875	2.05942e+06	1.35277	3	3.18423	Glycogen debranching enzyme OS=Homo sapiens GN=AGL PE=1 SV=3 - [GDE_HUMAN]	AGL
3	247	27.9598	9.70068	17.1181	5.71377e+06	1.33446	3	52.2422	Transmembrane protein 33 OS=Homo sapiens GN=TMEM33 PE=1 SV=2 - [TMM33_HUMAN]	TMEM33
3	511	55.9047	5.17334	23.179	4.0834e+06	1.31139	3	21.3306	Uncharacterized protein OS=Homo sapiens GN=SLC3A2 PE=2 SV=1 - [B4E2Z3_HUMAN]	SLC3A2
3	429	47.4439	6.62451	22.9752	1.01289e+06	1.30155	3	7.61823	6-phosphogluconate dehydrogenase, decarboxylating OS=Homo sapiens GN=PGD PE=3 SV=1 - [F5H0L3_HUMAN]	PGD
4	297	34.0104	8.14795	24.1268	2.04944e+06	1.29465	3	16.4006	Uncharacterized protein OS=Homo sapiens GN=MRPL39 PE=4 SV=1 - [C9JG87_HUMAN]	MRPL39
3	109	12.3414	10.2427	21.0522	1.53387e+06	1.28905	3	13.5452	SRA stem-loop-interacting RNA-binding protein, mitochondrial OS=Homo sapiens GN=SLIRP PE=1 SV=1 - [SLIRP_HUMAN]	SLIRP
3	1015	114.262	5.59229	28.4757	3.52857e+06	1.28883	3	19.4967	Condensin complex subunit 3 OS=Homo sapiens GN=NCAPG PE=1 SV=1 - [CND3_HUMAN]	NCAPG
3	274	31.2283	8.77783	21.9409	953414	1.26141	3	11.5812	Putative uncharacterized protein BZW2 (Fragment) OS=Homo sapiens GN=BZW2 PE=2 SV=1 - [Q75MG1_HUMAN]	BZW2
3	403	45.697	6.65381	31.1684	616900	1.2611	3	1.38915	Uncharacterized protein OS=Homo sapiens GN=COPS3 PE=2 SV=1 - [B4DY81_HUMAN]	COPS3
3	521	59.7299	8.60205	23.7472	4.60176e+06	1.25983	3	0.80987	Uncharacterized protein OS=Homo sapiens GN=PSMD3 PE=4 SV=1 - [F5H8K4_HUMAN]	PSMD3
3	232	25.6472	8.99756	21.3745	1.1618e+06	1.23151	3	4.20141	Uncharacterized protein OS=Homo sapiens GN=ACADM PE=2 SV=1 - [B4DJE7_HUMAN]	ACADM
7	247	28.2849	4.89404	58.2734	2.69706e+07	1.22799	3	3.2506	14-3-3 protein gamma OS=Homo sapiens GN=YWHAG PE=1 SV=2 - [1433G_HUMAN]	YWHAG
4	251	28.7703	4.05615	29.6938	4.39979e+06	1.22515	3	1.6583	Acidic leucine-rich nuclear phosphoprotein 32 family member B OS=Homo sapiens GN=ANP32B PE=1 SV=1 - [AN32B_HUMAN]	ANP32B
3	339	37.8741	5.93506	13.725	655975	1.21931	3	1.40762	Uncharacterized protein OS=Homo sapiens GN=PMPCB PE=2 SV=1 - [B3KQ85_HUMAN]	PMPCB
2	216	23.4678	8.41162	21.2568	2.1619e+06	1.21157	3	3.18282	Ras-related protein Rab-5C OS=Homo sapiens GN=RAB5C PE=1 SV=2 - [RAB5C_HUMAN]	RAB5C
4	264	30.2227	7.50342	19.3814	5.80205e+06	1.20922	3	15.391	NADH dehydrogenase [ubiquinone] iron-sulfur protein 3, mitochondrial OS=Homo sapiens GN=NDUFS3 PE=1 SV=1 - [NDUS3_HUMAN]	NDUFS3
3	125	14.2763	6.03662	21.6345	1.47056e+06	1.20541	3	2.08643	Programmed cell death protein 5 OS=Homo sapiens GN=PDCD5 PE=1 SV=3 - [PDCD5_HUMAN]	PDCD5
3	220	25.1101	3.73877	13.3282	2.71243e+06	1.20462	3	11.1774	Acidic (Leucine-rich) nuclear phosphoprotein 32 family, member E OS=Homo sapiens GN=ANP32E PE=2 SV=1 - [Q5TB20_HUMAN]	ANP32E
2	386	42.1853	8.23584	9.22927	608710	100	2	0	Uncharacterized protein OS=Homo sapiens GN=CNOT10 PE=2 SV=1 - [B7Z5B3_HUMAN]	CNOT10
2	383	42.0436	4.91943	10.9211	333967	95.9441	2	6.14447	WD repeat-containing protein 55 OS=Homo sapiens GN=WDR55 PE=1 SV=2 - [WDR55_HUMAN]	WDR55
1	159	17.7411	11.6636	21.1041	125456493	36.4057	2	290.403	60S ribosomal protein L29 OS=Homo sapiens GN=RPL29 PE=1 SV=2 - [RL29_HUMAN]	RPL29
4	608	68.2852	6.04932	38.4494	9.51126e+06	31.1763	2	433.648	Uncharacterized protein OS=Homo sapiens GN=FXR1 PE=2 SV=1 - [B4DXZ6_HUMAN]	FXR1
2	1855	215.269	8.48486	27.4733	1.22217e+06	28.8921	2	535.001	Myosin-Va OS=Homo sapiens GN=MYO5A PE=1 SV=2 - [MYO5A_HUMAN]	MYO5A
2	740	84.4673	7.50342	19.9045	2.46378e+06	27.6549	2	606.418	Uncharacterized protein OS=Homo sapiens GN=SMC6 PE=4 SV=1 - [C9JMN1_HUMAN]	SMC6
2	1053	116.412	6.49365	22.673	1.14765e+06	26.986	2	651.438	Uncharacterized protein OS=Homo sapiens GN=SKIV2L PE=4 SV=1 - [F5H7B0_HUMAN]	SKIV2L
2	688	77.4782	4.97021	24.1546	1.4877e+06	26.0282	2	725.532	Serine/threonine-protein kinase SRPK2 OS=Homo sapiens GN=SRPK2 PE=1 SV=3 - [SRPK2_HUMAN]	SRPK2
3	128	13.5446	10.5796	59.4842	4.27172e+08	25.6917	2	754.682	Histone H2A.Z OS=Homo sapiens GN=H2AFZ PE=1 SV=2 - [H2AZ_HUMAN]	H2AFZ
2	267	31.1726	6.11279	21.1962	3.86645e+06	24.9139	2	829.358	Uncharacterized protein OS=Homo sapiens GN=IK PE=4 SV=1 - [E7EQZ7_HUMAN]	IK
3	260	30.0465	10.272	11.8367	3.53434e+06	24.1849	2	910.096	Ribosome biogenesis protein NSA2 homolog OS=Homo sapiens GN=NSA2 PE=1 SV=1 - [NSA2_HUMAN]	NSA2
2	1006	108.969	8.67529	12.9698	1.91559e+06	23.2339	2	1034.67	ATXN2 protein OS=Homo sapiens GN=ATXN2 PE=2 SV=1 - [Q24JQ7_HUMAN]	ATXN2
2	737	83.0423	9.11475	10.2967	1.26051e+06	23.012	2	1067.42	Zinc finger protein 280C OS=Homo sapiens GN=ZNF280C PE=1 SV=1 - [Z280C_HUMAN]	ZNF280C
2	166	18.2251	7.98682	8.94964	527078	22.0248	2	1233.75	Peptidyl-prolyl cis-trans isomerase-like 1 OS=Homo sapiens GN=PPIL1 PE=1 SV=1 - [PPIL1_HUMAN]	PPIL1
2	531	61.9893	5.46533	12.1346	1.86764e+06	21.8599	2	1265.26	DnaJ homolog subfamily C member 21 OS=Homo sapiens GN=DNAJC21 PE=1 SV=2 - [DJC21_HUMAN]	DNAJC21
4	488	57.0281	4.7417	29.2867	6.63215e+06	21.8292	2	1271.26	Uncharacterized protein OS=Homo sapiens GN=U2SURP PE=4 SV=1 - [C9JB80_HUMAN]	U2SURP
2	249	27.9166	9.53955	8.73798	1.02088e+06	21.8266	2	1271.75	Chromosome 1 open reading frame 131 OS=Homo sapiens GN=C1orf131 PE=2 SV=1 - [Q5TBH9_HUMAN]	C1orf131
3	1236	137.028	8.71924	35.576	2.01848e+06	21.8024	2	1276.53	Uncharacterized protein OS=Homo sapiens GN=RRP12 PE=4 SV=1 - [E9PCK7_HUMAN]	RRP12
2	291	32.8233	5.33838	19.7138	2.59018e+06	21.2906	2	1383.69	Methyl-CpG-binding domain protein 3 OS=Homo sapiens GN=MBD3 PE=1 SV=1 - [MBD3_HUMAN]	MBD3
3	2090	213.488	7.47412	19.571	389307	21.1895	2	1406.41	Nuclear pore complex protein Nup214 OS=Homo sapiens GN=NUP214 PE=1 SV=2 - [NU214_HUMAN]	NUP214
2	338	37.4088	6.97607	12.2724	563030	20.7298	2	1517	DNA-directed RNA polymerase I subunit RPA43 OS=Homo sapiens GN=TWISTNB PE=1 SV=1 - [RPA43_HUMAN]	TWISTNB
2	1316	150.84	6.96143	7.09442	1.0659e+06	20.284	2	1636.82	Tetratricopeptide repeat protein 21B OS=Homo sapiens GN=TTC21B PE=2 SV=2 - [TT21B_HUMAN]	TTC21B
3	1257	133.685	8.44092	41.8997	543346	19.5245	2	1875.03	Insulin receptor substrate 4 OS=Homo sapiens GN=IRS4 PE=1 SV=1 - [IRS4_HUMAN]	IRS4
2	229	24.9769	9.94971	13.4897	5.33293e+06	19.2259	2	1982.51	UPF0488 protein C8orf33 OS=Homo sapiens GN=C8orf33 PE=1 SV=1 - [CH033_HUMAN]	C8orf33
2	205	24.1969	10.3892	6.18359	2.18471e+06	19.1548	2	2009.42	28S ribosomal protein S26, mitochondrial OS=Homo sapiens GN=MRPS26 PE=1 SV=1 - [RT26_HUMAN]	MRPS26
2	359	41.4871	8.70459	9.9383	923910	18.7984	2	2152.49	Uncharacterized protein OS=Homo sapiens GN=CCNK PE=3 SV=1 - [A8MZK4_HUMAN]	CCNK
2	785	90.2881	5.21143	8.74865	1.49336e+06	18.5063	2	2280.85	cDNA FLJ58155, highly similar to Cohesin subunit SA-2 OS=Homo sapiens PE=2 SV=1 - [B4DQ46_HUMAN]	#VALUE!
2	213	24.5871	7.53271	12.7816	6.48677e+06	18.4801	2	2292.89	Uncharacterized protein OS=Homo sapiens GN=EIF4E2 PE=3 SV=1 - [C9JEL3_HUMAN]	EIF4E2
3	172	18.6367	9.51025	26.7223	3.13936e+06	18.1039	2	2476.22	Cold-inducible RNA-binding protein OS=Homo sapiens GN=CIRBP PE=1 SV=1 - [CIRBP_HUMAN]	CIRBP
2	72	8.00117	8.96826	9.71239	733085	17.5698	2	509.059	Guanine nucleotide-binding protein G(I)/G(S)/G(O) subunit gamma-12 OS=Homo sapiens GN=GNG12 PE=1 SV=3 - [GBG12_HUMAN]	GNG12
2	496	57.3267	6.06201	6.09539	1.67989e+06	17.2627	2	2968.98	Uncharacterized protein OS=Homo sapiens GN=ERC1 PE=4 SV=1 - [F5GZU8_HUMAN]	ERC1
2	785	80.6436	7.34229	8.89934	1.93717e+06	15.2208	2	4913.91	Transcription factor Sp1 OS=Homo sapiens GN=SP1 PE=1 SV=3 - [SP1_HUMAN]	SP1
1	117	13.1845	8.06006	7.59836	1.43637e+06	14.6218	2	5812.59	Transcription elongation factor SPT4 OS=Homo sapiens GN=SUPT4H1 PE=1 SV=1 - [SPT4H_HUMAN]	SUPT4H1
2	261	29.1438	6.40479	6.31793	802778	14.5534	2	1394.43	Nuclear receptor subfamily 2, group F, member 2, isoform CRA_c OS=Homo sapiens GN=NR2F2 PE=2 SV=1 - [B4DQJ2_HUMAN]	NR2F2
2	727	83.4974	6.94678	14.4473	2.23596e+06	13.7277	2	7622.75	Procollagen-lysine,2-oxoglutarate 5-dioxygenase 1 OS=Homo sapiens GN=PLOD1 PE=1 SV=2 - [PLOD1_HUMAN]	PLOD1
2	347	36.8539	8.93896	9.6752	515036	13.6998	2	7690.72	Nuclear transcription factor Y subunit alpha OS=Homo sapiens GN=NFYA PE=1 SV=2 - [NFYA_HUMAN]	NFYA
2	184	20.5267	10.2866	8.64515	2.42256e+06	11.7356	2	15527.2	Mitochondrial ribosomal protein L43 OS=Homo sapiens GN=MRPL43 PE=4 SV=1 - [B1AL05_HUMAN]	MRPL43
2	124	13.6842	7.75244	8.31591	252179	10.6964	2	483.061	Ribonuclease P protein subunit p14 OS=Homo sapiens GN=RPP14 PE=1 SV=3 - [RPP14_HUMAN]	RPP14
3	406	46.9414	5.26221	24.1209	445133	10.5015	2	26560.2	Endoplasmic reticulum resident protein 44 OS=Homo sapiens GN=ERP44 PE=1 SV=1 - [ERP44_HUMAN]	ERP44
1	148	16.3589	9.94971	21.7273	84929201	10.2115	2	17.448	Endothelial differentiation-related factor 1 OS=Homo sapiens GN=EDF1 PE=1 SV=1 - [EDF1_HUMAN]	EDF1
1	86	9.71878	4.66553	21.4462	5.74055e+06	9.63097	2	355.4	Small nuclear ribonucleoprotein F OS=Homo sapiens GN=SNRPF PE=1 SV=1 - [RUXF_HUMAN]	SNRPF
2	499	55.7203	5.61768	16.6793	2.70299e+06	9.51702	2	43716	Eukaryotic peptide chain release factor GTP-binding subunit ERF3A OS=Homo sapiens GN=GSPT1 PE=1 SV=1 - [ERF3A_HUMAN]	GSPT1
3	673	74.178	6.22705	26.5259	6.02735e+06	8.45058	2	74.9988	Fragile X mental retardation syndrome-related protein 2 OS=Homo sapiens GN=FXR2 PE=1 SV=2 - [FXR2_HUMAN]	FXR2
2	798	89.8533	9.56885	13.7041	3.18818e+06	8.22429	2	12.5541	Transcription elongation factor B polypeptide 3 OS=Homo sapiens GN=TCEB3 PE=1 SV=2 - [ELOA1_HUMAN]	TCEB3
2	200	22.0562	8.08936	16.4898	4.82868e+06	8.06359	2	103.752	cDNA FLJ60590, highly similar to Interferon-inducible double strandedRNA-dependent protein kinase activator A OS=Homo sapiens PE=2 SV=1 - [B4DJC7_HUMAN]	#VALUE!
2	117	13.2845	11.4731	35.0261	1.30572e+07	7.73276	2	22.2783	60S ribosomal protein L34 OS=Homo sapiens GN=RPL34 PE=1 SV=3 - [RL34_HUMAN]	RPL34
2	317	36.8536	4.39893	13.9858	328927	7.6699	2	2898.55	Reticulocalbin-2 OS=Homo sapiens GN=RCN2 PE=1 SV=1 - [RCN2_HUMAN]	RCN2
2	376	41.9824	7.43018	6.29892	1.2381e+06	7.58096	2	42.4595	Uncharacterized protein C9orf114 OS=Homo sapiens GN=C9orf114 PE=1 SV=3 - [CI114_HUMAN]	C9orf114
2	1524	170.435	7.31299	25.9379	2.43978e+06	7.55944	2	37.5873	Unhealthy ribosome biogenesis protein 2 homolog OS=Homo sapiens GN=URB2 PE=1 SV=2 - [URB2_HUMAN]	URB2
2	2073	237.519	7.73779	42.3536	2343505	7.54682	2	8.22414	Dedicator of cytokinesis protein 11 OS=Homo sapiens GN=DOCK11 PE=1 SV=2 - [DOC11_HUMAN]	DOCK11
4	168	19.3137	5.021	46.878	8.69298e+06	7.00222	2	36.9822	Uncharacterized protein OS=Homo sapiens GN=CBX1 PE=4 SV=1 - [B5MD17_HUMAN]	CBX1
2	392	46.1593	8.71924	6.48581	1.47065e+06	6.93832	2	22.0284	Protein O-glucosyltransferase 1 OS=Homo sapiens GN=POGLUT1 PE=1 SV=1 - [PGLT1_HUMAN]	POGLUT1
3	273	29.322	8.17725	21.15	2.63362e+06	6.76895	2	41.695	Copper homeostasis protein cutC homolog OS=Homo sapiens GN=CUTC PE=1 SV=1 - [CUTC_HUMAN]	CUTC
2	1272	147.717	5.69385	16.1548	1.36263e+06	6.37857	2	21.9437	Regulator of nonsense transcripts 2 OS=Homo sapiens GN=UPF2 PE=1 SV=1 - [RENT2_HUMAN]	UPF2
3	232	25.0992	9.81787	15.9599	1.57276e+06	6.35989	2	121.148	Uncharacterized protein OS=Homo sapiens GN=C12orf43 PE=4 SV=2 - [E7ENF1_HUMAN]	C12orf43
3	375	42.4777	6.06201	13.6114	5.72508e+06	6.33133	2	9.16868	C-Mpl binding protein OS=Homo sapiens GN=LARP4 PE=2 SV=1 - [Q96J85_HUMAN]	LARP4
2	695	76.0747	8.70459	12.7471	3.77164e+06	6.32343	2	15.1883	Nuclear fragile X mental retardation-interacting protein 2 OS=Homo sapiens GN=NUFIP2 PE=1 SV=1 - [NUFP2_HUMAN]	NUFIP2
2	379	43.5837	5.5415	21.6361	1.34434e+06	6.11996	2	29.2657	Uncharacterized protein OS=Homo sapiens GN=ASCC1 PE=4 SV=1 - [F5H874_HUMAN]	ASCC1
2	738	80.5026	6.91748	11.6812	6.26182e+06	6.08783	2	1.59241	La-related protein 4B OS=Homo sapiens GN=LARP4B PE=1 SV=3 - [LAR4B_HUMAN]	LARP4B
2	278	31.4516	9.51025	11.3542	4.66413e+06	5.93161	2	42.4951	Heterochromatin protein 1, binding protein 3 (Fragment) OS=Homo sapiens GN=HP1BP3 PE=2 SV=1 - [Q5SWC8_HUMAN]	HP1BP3
2	280	32.314	9.5835	11.2465	2.81819e+06	5.90768	2	52.433	Ribosomal RNA-processing protein 7 homolog A OS=Homo sapiens GN=RRP7A PE=1 SV=2 - [RRP7A_HUMAN]	RRP7A
3	1102	123.485	7.34229	25.854	3.19672e+06	5.80348	2	63.7264	Activity-dependent neuroprotector homeobox protein OS=Homo sapiens GN=ADNP PE=1 SV=1 - [ADNP_HUMAN]	ADNP
3	386	42.9356	7.73779	23.0563	1.08078e+06	5.73747	2	21.5601	Nucleolysin TIA-1 isoform p40 OS=Homo sapiens GN=TIA1 PE=1 SV=3 - [TIA1_HUMAN]	TIA1
4	393	45.3454	8.95361	24.9288	1.51903e+06	5.71634	2	45.8062	DNA/RNA-binding protein KIN17 OS=Homo sapiens GN=KIN PE=1 SV=2 - [KIN17_HUMAN]	KIN
2	1056	115.082	9.27588	22.8801	1.20586e+06	5.69803	2	20.7098	Uncharacterized protein OS=Homo sapiens GN=ZFR PE=4 SV=1 - [B5MEH6_HUMAN]	ZFR
2	319	35.2551	8.76318	19.1564	2.78884e+06	5.65353	2	23.1489	Melanoma-associated antigen B2 OS=Homo sapiens GN=MAGEB2 PE=1 SV=3 - [MAGB2_HUMAN]	MAGEB2
2	103	11.8968	8.17725	12.4689	2.91224e+06	5.65087	2	32.2554	Uncharacterized protein OS=Homo sapiens GN=BUD31 PE=4 SV=1 - [C9JCD9_HUMAN]	BUD31
2	648	73.5383	9.64209	16.3682	1.75644e+06	5.45395	2	27.626	Pumilio domain-containing protein KIAA0020 OS=Homo sapiens GN=KIAA0020 PE=1 SV=3 - [K0020_HUMAN]	KIAA0020
4	955	108.601	10.1548	30.9513	2.62365e+06	5.41477	2	17.9446	Thyroid hormone receptor-associated protein 3 OS=Homo sapiens GN=THRAP3 PE=1 SV=2 - [TR150_HUMAN]	THRAP3
2	387	43.1872	6.12549	17.4768	713228	5.37714	2	31.1481	WD repeat-containing protein 89 OS=Homo sapiens GN=WDR89 PE=1 SV=1 - [WDR89_HUMAN]	WDR89
3	1817	197.457	6.40479	33.9581	3.7577e+06	5.37134	2	18.2434	Nuclear pore complex protein Nup98-Nup96 OS=Homo sapiens GN=NUP98 PE=1 SV=4 - [NUP98_HUMAN]	NUP98
2	596	65.2631	8.35303	16.2657	3.42846e+06	5.31608	2	20.4668	Selenocysteine-specific elongation factor OS=Homo sapiens GN=EEFSEC PE=1 SV=4 - [SELB_HUMAN]	EEFSEC
2	311	35.4093	9.30518	6.63733	1.59416e+06	5.28084	2	52.272	Mediator of RNA polymerase II transcription subunit 27 OS=Homo sapiens GN=MED27 PE=1 SV=1 - [MED27_HUMAN]	MED27
9	126	13.8956	10.3159	384.797	8.52794e+08	5.24341	2	9.80957	Histone H2B type 1-J OS=Homo sapiens GN=HIST1H2BJ PE=1 SV=3 - [H2B1J_HUMAN]	HIST1H2BJ
2	281	31.8601	8.73389	14.7844	4.05822e+06	5.13702	2	17.8282	Uncharacterized methyltransferase WBSCR22 OS=Homo sapiens GN=WBSCR22 PE=1 SV=2 - [WBS22_HUMAN]	WBSCR22
3	211	23.3232	8.90967	15.8101	1.45096e+06	5.12584	2	59.3561	Protein syndesmos OS=Homo sapiens GN=NUDT16L1 PE=1 SV=1 - [SDOS_HUMAN]	NUDT16L1
2	446	49.3882	4.91943	8.81676	937546	5.04861	2	11.1196	Glutamate-rich WD repeat-containing protein 1 OS=Homo sapiens GN=GRWD1 PE=1 SV=1 - [GRWD1_HUMAN]	GRWD1
4	1009	112.835	9.01221	21.2793	3.42344e+06	5.03444	2	16.591	DNA ligase 3 OS=Homo sapiens GN=LIG3 PE=1 SV=2 - [DNLI3_HUMAN]	LIG3
2	236	27.074	9.14404	20.0899	6.08739e+06	5.00505	2	4.65497	Uncharacterized protein OS=Homo sapiens GN=IMP4 PE=4 SV=1 - [E7ENR5_HUMAN]	IMP4
2	906	96.8457	4.28467	19.1962	2.02736e+06	4.76394	2	34.0343	Uncharacterized protein OS=Homo sapiens PE=4 SV=1 - [E7EV54_HUMAN]	#VALUE!
3	477	54.1238	7.79639	32.7288	1.49157e+07	4.69104	2	19.1905	Uncharacterized protein OS=Homo sapiens GN=FARSA PE=2 SV=1 - [B4E363_HUMAN]	FARSA
3	86	10.1051	7.97217	21.6621	5.07615e+06	4.68363	2	45.1262	Signal recognition particle 9 kDa protein OS=Homo sapiens GN=SRP9 PE=1 SV=2 - [SRP09_HUMAN]	SRP9
3	84	9.47289	5.021	15.422	1.36216e+06	4.67543	2	3.68853	LUC7-like (S. cerevisiae) (Fragment) OS=Homo sapiens GN=LUC7L PE=4 SV=1 - [B8ZZ09_HUMAN]	LUC7L
2	334	38.8336	8.48486	10.8697	365533	4.67185	2	95.0866	Proline-serine-threonine phosphatase-interacting protein 2 OS=Homo sapiens GN=PSTPIP2 PE=1 SV=4 - [PPIP2_HUMAN]	PSTPIP2
3	253	30.4277	10.1548	26.9593	6.26498e+06	4.55028	2	40.264	Probable U3 small nucleolar RNA-associated protein 11 OS=Homo sapiens GN=UTP11L PE=1 SV=2 - [UTP11_HUMAN]	UTP11L
2	699	73.5596	9.46631	25.5319	2.91176e+06	4.53532	2	32.8634	Nucleolar and coiled-body phosphoprotein 1 OS=Homo sapiens GN=NOLC1 PE=1 SV=2 - [NOLC1_HUMAN]	NOLC1
2	463	49.065	7.78174	7.26864	1.34875e+06	4.5135	2	11.321	Nucleoporin like 1 (Fragment) OS=Homo sapiens GN=NUPL1 PE=2 SV=1 - [Q5JRG1_HUMAN]	NUPL1
3	1037	118.064	5.30029	22.2618	2.00267e+06	4.49186	2	29.8354	Uncharacterized protein OS=Homo sapiens GN=NUP160 PE=4 SV=1 - [E9PR16_HUMAN]	NUP160
2	1076	122.878	6.354	22.4715	2.6462e+06	4.45898	2	4.13987	Nuclear export mediator factor NEMF OS=Homo sapiens GN=NEMF PE=1 SV=4 - [NEMF_HUMAN]	NEMF
3	246	28.334	4.76709	11.0586	2.0142e+06	4.37659	2	34.8669	Uncharacterized protein OS=Homo sapiens GN=CNOT7 PE=4 SV=1 - [E9PCF7_HUMAN]	CNOT7
2	586	65.3608	8.96826	30.9625	3.17367e+06	4.35325	2	18.315	Septin-9 OS=Homo sapiens GN=SEPT9 PE=1 SV=2 - [SEPT9_HUMAN]	SEPT9
3	514	57.6088	9.48096	37.8381	2.02128e+06	4.34357	2	6.38318	Uncharacterized protein OS=Homo sapiens GN=DKC1 PE=4 SV=1 - [A8MUT5_HUMAN]	DKC1
2	666	72.4126	8.1626	10.7971	3.56848e+06	4.28988	2	11.7517	ATP-dependent RNA helicase DDX51 OS=Homo sapiens GN=DDX51 PE=1 SV=3 - [DDX51_HUMAN]	DDX51
3	357	39.7152	8.08936	27.6019	617593	4.28107	2	56.4218	WD repeat-containing protein 92 OS=Homo sapiens GN=WDR92 PE=1 SV=1 - [WDR92_HUMAN]	WDR92
2	148	16.3584	7.56201	9.06901	2.15099e+06	4.21744	2	17.1756	Uncharacterized protein OS=Homo sapiens GN=GTF2H3 PE=4 SV=1 - [F5H6X0_HUMAN]	GTF2H3
2	1927	208.89	4.66553	28.339	2.32558e+06	4.16119	2	10.7022	Uncharacterized protein OS=Homo sapiens GN=TP53BP1 PE=4 SV=2 - [A6NNK5_HUMAN]	TP53BP1
2	916	103.637	9.0415	10.297	1.83596e+06	4.1306	2	5.07308	Calcium homeostasis endoplasmic reticulum protein OS=Homo sapiens GN=CHERP PE=1 SV=3 - [CHERP_HUMAN]	CHERP
2	1706	193.985	7.21045	18.002	1.75611e+06	4.09218	2	26.9	5'-3' exoribonuclease 1 OS=Homo sapiens GN=XRN1 PE=1 SV=1 - [XRN1_HUMAN]	XRN1
2	741	83.4888	5.69385	12.8314	3.07078e+06	4.06936	2	36.6861	Nuclear pore complex protein Nup88 OS=Homo sapiens GN=NUP88 PE=1 SV=2 - [NUP88_HUMAN]	NUP88
2	316	35.9149	9.27588	11.2868	3.43039e+06	4.05514	2	1.21532	Uncharacterized protein OS=Homo sapiens GN=CDC73 PE=2 SV=1 - [B4DV47_HUMAN]	CDC73
2	616	69.0957	7.47412	5.98022	3.52845e+06	4.04896	2	9.34355	Uncharacterized protein OS=Homo sapiens GN=CHD1L PE=4 SV=2 - [B5MDZ7_HUMAN]	CHD1L
2	217	24.8907	7.81104	6.90815	1.30488e+06	4.01846	2	11.1039	Homologous-pairing protein 2 homolog OS=Homo sapiens GN=PSMC3IP PE=1 SV=1 - [HOP2_HUMAN]	PSMC3IP
2	717	81.565	7.13721	18.791	4.97281e+06	4.01631	2	13.6841	Pinin OS=Homo sapiens GN=PNN PE=1 SV=4 - [PININ_HUMAN]	PNN
2	116	12.5082	5.24951	6.4345	5.94382e+06	4.00312	2	13.3444	Uncharacterized protein OS=Homo sapiens GN=FRG1 PE=4 SV=1 - [E9PRR7_HUMAN]	FRG1
2	225	26.115	5.65576	15.223	1.06391e+07	3.93999	2	0.833632	Pre-mRNA-splicing factor SPF27 OS=Homo sapiens GN=BCAS2 PE=1 SV=1 - [SPF27_HUMAN]	BCAS2
2	886	100.857	7.84033	9.91308	1.40832e+06	3.92367	2	15.5918	Uncharacterized protein OS=Homo sapiens GN=MED23 PE=4 SV=1 - [F5H685_HUMAN]	MED23
3	830	94.4385	5.96045	12.8331	2.90033e+06	3.903	2	35.8503	WD repeat-containing protein 75 OS=Homo sapiens GN=WDR75 PE=1 SV=1 - [WDR75_HUMAN]	WDR75
2	1729	181.685	4.85596	13.8141	840314	3.88381	2	22.5788	182 kDa tankyrase-1-binding protein OS=Homo sapiens GN=TNKS1BP1 PE=1 SV=4 - [TB182_HUMAN]	TNKS1BP1
2	224	24.8267	7.38623	9.22711	2.15108e+06	3.85548	2	9.61259	Fumarylacetoacetate hydrolase domain-containing protein 1 OS=Homo sapiens GN=FAHD1 PE=1 SV=2 - [FAHD1_HUMAN]	FAHD1
3	610	66.5166	9.0415	23.8796	2.30672e+06	3.79939	2	24.4675	Uncharacterized protein OS=Homo sapiens GN=SRPR PE=4 SV=1 - [E9PJS4_HUMAN]	SRPR
2	216	24.7357	6.15088	7.4518	4.71856e+06	3.72627	2	15.8061	Uncharacterized protein OS=Homo sapiens GN=NAA40 PE=2 SV=1 - [B4DR03_HUMAN]	NAA40
2	501	58.0992	9.01221	7.9175	1.68218e+06	3.71295	2	5.58506	Uncharacterized protein OS=Homo sapiens GN=MYST2 PE=2 SV=1 - [B4DFB4_HUMAN]	MYST2
2	156	17.9898	8.20654	9.19604	2.27673e+06	3.69312	2	11.3168	Nuclear cap-binding protein subunit 2 OS=Homo sapiens GN=NCBP2 PE=1 SV=1 - [NCBP2_HUMAN]	NCBP2
3	389	46.2006	10.0522	27.1367	1.71903e+06	3.69153	2	3.68812	Uncharacterized protein OS=Homo sapiens GN=LUC7L2 PE=2 SV=1 - [B7Z500_HUMAN]	LUC7L2
3	131	14.2249	10.8579	90.8234	4.34918e+08	3.6584	2	5.87382	Histone H2A type 1-A OS=Homo sapiens GN=HIST1H2AA PE=1 SV=3 - [H2A1A_HUMAN]	HIST1H2AA
2	745	87.3802	9.89111	50.4406	1.09386e+07	3.49833	2	48.6554	Uncharacterized protein OS=Homo sapiens GN=UBTF PE=4 SV=1 - [E9PKP7_HUMAN]	UBTF
3	157	18.2346	7.59131	11.8377	1.61406e+06	3.4926	2	8.92269	Protein UXT OS=Homo sapiens GN=UXT PE=1 SV=1 - [UXT_HUMAN]	UXT
4	249	27.8752	8.6167	29.9984	4.27436e+06	3.48543	2	26.9978	Vesicle-associated membrane protein-associated protein A OS=Homo sapiens GN=VAPA PE=1 SV=3 - [VAPA_HUMAN]	VAPA
2	597	70.1488	7.28369	9.5004	3.3051e+06	3.46445	2	10.6162	U3 small nucleolar RNA-associated protein 6 homolog OS=Homo sapiens GN=UTP6 PE=1 SV=2 - [UTP6_HUMAN]	UTP6
2	925	106.307	5.42725	19.3222	4.9597e+06	3.4361	2	10.8728	Nuclear pore complex protein Nup107 OS=Homo sapiens GN=NUP107 PE=1 SV=1 - [NU107_HUMAN]	NUP107
2	1498	168.783	7.50342	16.4993	1.82028e+06	3.41961	2	23.5555	Condensin-2 complex subunit D3 OS=Homo sapiens GN=NCAPD3 PE=1 SV=2 - [CNDD3_HUMAN]	NCAPD3
2	272	31.06	9.87646	16.1394	3.68817e+06	3.41327	2	14.4565	Activator of basal transcription 1 OS=Homo sapiens GN=ABT1 PE=1 SV=1 - [ABT1_HUMAN]	ABT1
2	368	42.1291	6.21436	15.6426	1.28858e+06	3.3784	2	12.26	Zinc finger protein 24 OS=Homo sapiens GN=ZNF24 PE=1 SV=4 - [ZNF24_HUMAN]	ZNF24
3	433	45.5187	8.68994	27.2394	1.63619e+06	3.3696	2	4.71357	Uncharacterized protein OS=Homo sapiens GN=FAM98B PE=4 SV=1 - [A8MUW5_HUMAN]	FAM98B
2	157	17.6647	5.07178	17.4701	1.30594e+06	3.35485	2	10.3353	NudC domain-containing protein 2 OS=Homo sapiens GN=NUDCD2 PE=1 SV=1 - [NUDC2_HUMAN]	NUDCD2
2	399	45.9998	8.52881	16.5083	1.65916e+06	3.35482	2	23.7597	PCI domain-containing protein 2 OS=Homo sapiens GN=PCID2 PE=1 SV=2 - [PCID2_HUMAN]	PCID2
13	330	37.4878	6.32861	103.846	5.12052e+07	3.34445	2	9.80223	Serine/threonine-protein phosphatase PP1-alpha catalytic subunit OS=Homo sapiens GN=PPP1CA PE=1 SV=1 - [PP1A_HUMAN]	PPP1CA
2	506	57.0726	7.72314	9.99625	5.47472e+06	3.33431	2	14.6391	cDNA FLJ50185, weakly similar to Homo sapiens translocase of outer mitochondrial membrane 34 (TOMM34), mRNA OS=Homo sapiens PE=2 SV=1 - [B4DRW9_HUMAN]	#VALUE!
2	2839	319.168	7.38623	28.2183	2.08016e+06	3.30648	2	8.81721	Neurofibromin OS=Homo sapiens GN=NF1 PE=1 SV=2 - [NF1_HUMAN]	NF1
2	242	27.3972	5.78271	33.1094	1.89155e+06	3.25747	2	4.07563	Uncharacterized protein OS=Homo sapiens GN=POLR1C PE=4 SV=1 - [E9PBA4_HUMAN]	POLR1C
2	1024	114.636	9.21729	30.5144	3.97673e+06	3.23327	2	41.5761	Ribonucleases P/MRP protein subunit POP1 OS=Homo sapiens GN=POP1 PE=1 SV=2 - [POP1_HUMAN]	POP1
3	252	26.7341	9.23193	28.1646	4.33946e+06	3.23088	2	18.7872	Uncharacterized protein OS=Homo sapiens GN=MAZ PE=4 SV=1 - [F5H7A6_HUMAN]	MAZ
2	786	87.9354	7.98682	11.8238	3.84013e+06	3.22622	2	18.9483	ATP-dependent RNA helicase SUPV3L1, mitochondrial OS=Homo sapiens GN=SUPV3L1 PE=1 SV=1 - [SUV3_HUMAN]	SUPV3L1
3	225	25.4701	9.71533	28.4445	1.29858e+07	3.22067	2	2.29164	U2 small nuclear ribonucleoprotein B'' OS=Homo sapiens GN=SNRPB2 PE=1 SV=1 - [RU2B_HUMAN]	SNRPB2
2	424	44.3571	8.55811	8.1513	777033	3.18073	2	4.02678	Splicing factor 3B subunit 4 OS=Homo sapiens GN=SF3B4 PE=1 SV=1 - [SF3B4_HUMAN]	SF3B4
2	144	16.1454	9.84717	9.12513	2.01269e+06	3.11889	2	15.0148	Signal recognition particle 19 kDa protein OS=Homo sapiens GN=SRP19 PE=1 SV=3 - [SRP19_HUMAN]	SRP19
2	261	29.9324	6.81494	24.0056	5.32711e+06	3.09442	2	19.764	Transmembrane protein 111 OS=Homo sapiens GN=TMEM111 PE=1 SV=3 - [TM111_HUMAN]	TMEM111
2	180	19.1638	6.16357	7.43562	943767	3.08561	2	3.59536	Malonyl CoA:ACP acyltransferase (Mitochondrial) OS=Homo sapiens GN=MCAT PE=2 SV=1 - [B0QY72_HUMAN]	MCAT
2	852	99.6173	6.22705	21.5174	2.11012e+06	3.06123	2	14.2254	Uncharacterized protein OS=Homo sapiens GN=XAB2 PE=4 SV=1 - [F5H315_HUMAN]	XAB2
2	495	55.3552	9.89111	11.7889	1.69558e+06	3.00825	2	2.82846	Uncharacterized protein OS=Homo sapiens GN=CKAP2 PE=4 SV=1 - [A8MYU4_HUMAN]	CKAP2
2	322	34.8894	6.44287	17.4275	3.05402e+06	2.99229	2	5.75254	Transcriptional activator protein Pur-alpha OS=Homo sapiens GN=PURA PE=1 SV=2 - [PURA_HUMAN]	PURA
10	427	49.098	5.68115	77.7198	2.3112e+07	2.98506	2	7.85535	ATP-dependent RNA helicase DDX39A OS=Homo sapiens GN=DDX39A PE=1 SV=2 - [DX39A_HUMAN]	DDX39A
4	375	42.7065	9.33447	20.8857	357024	2.97549	2	17.5422	Uncharacterized protein OS=Homo sapiens GN=RDBP PE=4 SV=1 - [E9PCL7_HUMAN]	RDBP
2	438	46.6365	8.03076	7.51999	4.25732e+06	2.97126	2	13.5504	Uncharacterized protein OS=Homo sapiens GN=CSTF2 PE=4 SV=1 - [E9PID8_HUMAN]	CSTF2
2	324	37.3901	6.45557	8.29622	1.2264e+06	2.90108	2	23.4062	Origin recognition complex, subunit 5-like (Yeast) OS=Homo sapiens GN=ORC5L PE=4 SV=1 - [A4D0P8_HUMAN]	ORC5L
2	852	92.8447	6.52197	24.3818	3.93166e+06	2.89875	2	9.02684	Lysine-specific histone demethylase 1A OS=Homo sapiens GN=KDM1A PE=1 SV=2 - [KDM1A_HUMAN]	KDM1A
2	316	34.7291	9.78857	8.92043	504179	2.89235	2	43.2492	Uncharacterized protein OS=Homo sapiens GN=TBP PE=2 SV=1 - [B4DPC1_HUMAN]	TBP
2	363	41.807	6.66846	13.6816	818129	2.88239	2	21.096	Ribonuclease P protein subunit p40 OS=Homo sapiens GN=RPP40 PE=1 SV=3 - [RPP40_HUMAN]	RPP40
2	137	15.315	8.51416	15.5587	3.10794e+06	2.8466	2	2.87871	Uncharacterized protein OS=Homo sapiens GN=POP7 PE=4 SV=1 - [C9JYM0_HUMAN]	POP7
8	372	40.066	9.77393	50.1337	1.20769e+07	2.81422	2	2.19422	DNA-binding protein A OS=Homo sapiens GN=CSDA PE=1 SV=4 - [DBPA_HUMAN]	CSDA
2	306	32.729	5.05908	18.3317	4.37772e+06	2.80556	2	24.6022	Polyadenylate-binding protein 2 OS=Homo sapiens GN=PABPN1 PE=1 SV=3 - [PABP2_HUMAN]	PABPN1
2	218	25.6345	9.979	19.0404	6.93559e+06	2.79125	2	32.3019	28S ribosomal protein S34, mitochondrial OS=Homo sapiens GN=MRPS34 PE=1 SV=2 - [RT34_HUMAN]	MRPS34
2	380	42.1245	5.63037	12.1222	1.46235e+06	2.76127	2	2.26949	Nucleoporin Nup43 OS=Homo sapiens GN=NUP43 PE=1 SV=1 - [NUP43_HUMAN]	NUP43
2	178	18.9134	7.48877	8.6561	1.91174e+06	2.67042	2	43.8215	PEST proteolytic signal-containing nuclear protein OS=Homo sapiens GN=PCNP PE=1 SV=2 - [PCNP_HUMAN]	PCNP
2	113	12.7616	5.23682	10.7987	1.59e+06	2.65638	2	37.7148	Uncharacterized protein OS=Homo sapiens GN=MRPL48 PE=4 SV=1 - [F5H702_HUMAN]	MRPL48
2	797	88.5282	8.66064	20.7037	3.53581e+06	2.63361	2	18.4586	AFG3-like protein 2 OS=Homo sapiens GN=AFG3L2 PE=1 SV=2 - [AFG32_HUMAN]	AFG3L2
2	179	19.181	8.73389	12.3473	1.73987e+06	2.59346	2	47.715	Peptidyl-tRNA hydrolase 2, mitochondrial OS=Homo sapiens GN=PTRH2 PE=1 SV=1 - [PTH2_HUMAN]	PTRH2
3	673	77.6505	7.97217	16.8944	2.99101e+06	2.56834	2	56.9296	Uncharacterized protein OS=Homo sapiens GN=KIF23 PE=2 SV=1 - [B4E1K0_HUMAN]	KIF23
2	343	39.657	9.62744	12.6093	2.63913e+06	2.56674	2	3.99679	Uncharacterized protein OS=Homo sapiens GN=TRAM1 PE=2 SV=1 - [B4E0K2_HUMAN]	TRAM1
1	95	10.8276	6.52197	21.4312	3.73377e+06	2.54865	2	6.03931	U6 snRNA-associated Sm-like protein LSm2 OS=Homo sapiens GN=LSM2 PE=1 SV=1 - [LSM2_HUMAN]	LSM2
2	149	16.9897	5.2749	7.84717	318446	2.53362	2	35.4573	Uncharacterized protein OS=Homo sapiens GN=CDK7 PE=4 SV=1 - [D6REC6_HUMAN]	CDK7
10	428	48.9599	5.66846	89.4685	2.3112e+07	2.52418	2	12.5633	Spliceosome RNA helicase DDX39B OS=Homo sapiens GN=DDX39B PE=1 SV=1 - [DX39B_HUMAN]	DDX39B
2	217	25.0815	6.15088	12.9597	1.22144e+07	2.50685	2	0.328899	Eukaryotic translation initiation factor 4E OS=Homo sapiens GN=EIF4E PE=1 SV=2 - [IF4E_HUMAN]	EIF4E
2	335	37.3582	7.38623	11.0429	417552	2.49843	2	11.997	Transcriptional adapter 1 OS=Homo sapiens GN=TADA1 PE=1 SV=1 - [TADA1_HUMAN]	TADA1
2	622	69.793	6.84424	13.7098	3.59526e+06	2.48259	2	23.3857	Probable ATP-dependent RNA helicase DDX41 OS=Homo sapiens GN=DDX41 PE=1 SV=2 - [DDX41_HUMAN]	DDX41
2	502	57.2197	5.79541	12.2184	3.10195e+06	2.46388	2	6.7654	Alpha-globin transcription factor CP2 OS=Homo sapiens GN=TFCP2 PE=1 SV=2 - [TFCP2_HUMAN]	TFCP2
2	102	11.838	4.70361	5.32423	2.69239e+06	2.44345	2	2.53506	U6 snRNA-associated Sm-like protein LSm3 OS=Homo sapiens GN=LSM3 PE=1 SV=2 - [LSM3_HUMAN]	LSM3
3	121	13.5599	5.08447	22.5157	860376	2.40367	2	2.17111	Replication protein A 14 kDa subunit OS=Homo sapiens GN=RPA3 PE=1 SV=1 - [RFA3_HUMAN]	RPA3
2	325	35.3682	8.38232	10.187	4.04354e+06	2.32307	2	13.4373	Elongation factor Ts, mitochondrial OS=Homo sapiens GN=TSFM PE=1 SV=2 - [EFTS_HUMAN]	TSFM
2	768	88.8735	8.48486	8.89266	1.33409e+06	2.28625	2	8.83028	Cullin-3 OS=Homo sapiens GN=CUL3 PE=1 SV=2 - [CUL3_HUMAN]	CUL3
2	297	34.8114	6.56592	12.8427	5.90656e+06	2.25346	2	7.37804	Tetratricopeptide repeat protein 35 OS=Homo sapiens GN=TTC35 PE=1 SV=1 - [TTC35_HUMAN]	TTC35
1	125	13.8162	9.70068	11.3086	391786	2.17983	2	4.19665	Mitochondrial import inner membrane translocase subunit TIM16 OS=Homo sapiens GN=PAM16 PE=1 SV=2 - [TIM16_HUMAN]	PAM16
3	125	14.1903	5.26221	17.0296	2.92627e+06	2.16165	2	11.2152	tRNA methyltransferase 112 homolog OS=Homo sapiens GN=TRMT112 PE=1 SV=1 - [TR112_HUMAN]	TRMT112
3	339	37.0111	8.48486	35.5243	6.61964e+06	2.10637	2	1.65879	Transcriptional coactivator CoAZ OS=Homo sapiens GN=RBM14/RBM4 fusion PE=2 SV=1 - [B0LM41_HUMAN]	RBM14/RBM4
8	643	70.9842	6.13818	154.48	2.60186e+08	2.10219	2	4.53608	Heat shock 70 kDa protein 6 OS=Homo sapiens GN=HSPA6 PE=1 SV=2 - [HSP76_HUMAN]	HSPA6
2	177	20.1855	4.80518	14.3677	1.37208e+06	2.09041	2	92.7754	Coatomer subunit zeta-1 OS=Homo sapiens GN=COPZ1 PE=1 SV=1 - [COPZ1_HUMAN]	COPZ1
1	332	37.5117	8.39697	14.0909	4.11009e+06	2.08517	2	12.6531	39S ribosomal protein L44, mitochondrial OS=Homo sapiens GN=MRPL44 PE=1 SV=1 - [RM44_HUMAN]	MRPL44
2	258	29.377	9.37842	14.0157	4.33614e+06	2.06651	2	18.2606	28S ribosomal protein S18b, mitochondrial OS=Homo sapiens GN=MRPS18B PE=1 SV=1 - [RT18B_HUMAN]	MRPS18B
2	237	27.4906	5.57959	30.3774	806668	2.06363	2	7.14867	DCN1-like protein 5 OS=Homo sapiens GN=DCUN1D5 PE=1 SV=1 - [DCNL5_HUMAN]	DCUN1D5
3	718	80.9854	7.29834	12.6901	2.23291e+06	2.03911	2	2.6649	Threonyl-tRNA synthetase, mitochondrial OS=Homo sapiens GN=TARS2 PE=1 SV=1 - [SYTM_HUMAN]	TARS2
2	321	35.456	5.21143	9.40407	914948	2.02621	2	9.2035	Selenophosphate synthetase 1 OS=Homo sapiens GN=SEPHS1 PE=2 SV=1 - [Q5T5U9_HUMAN]	SEPHS1
3	154	17.9638	4.42432	18.8145	3.7009e+06	2.02554	2	19.2648	Uncharacterized protein OS=Homo sapiens GN=NAP1L1 PE=3 SV=1 - [F5H1X5_HUMAN]	NAP1L1
4	394	45.6359	5.8208	24.904	1.0124e+07	2.01518	2	16.0929	Guanine nucleotide-binding protein G(s) subunit alpha isoforms short OS=Homo sapiens GN=GNAS PE=1 SV=1 - [GNAS2_HUMAN]	GNAS
2	164	17.829	5.03369	6.90597	896075	2.00249	2	0.0291517	Ribonuclease H2 subunit C OS=Homo sapiens GN=RNASEH2C PE=1 SV=1 - [RNH2C_HUMAN]	RNASEH2C
3	178	20.1763	6.29053	19.9359	3.26481e+06	1.96848	2	13.1976	Uncharacterized protein OS=Homo sapiens GN=BAG2 PE=2 SV=1 - [B4DXE2_HUMAN]	BAG2
3	243	27.2111	7.29834	14.9651	4.20795e+06	1.94324	2	3.43129	Vesicle-associated membrane protein-associated protein B/C OS=Homo sapiens GN=VAPB PE=1 SV=3 - [VAPB_HUMAN]	VAPB
2	209	23.0124	4.64014	16.1196	3.74962e+06	1.92104	2	10.3304	Uncharacterized protein OS=Homo sapiens GN=EIF3J PE=4 SV=1 - [F5H425_HUMAN]	EIF3J
3	613	65.3284	8.38232	11.2271	4.68109e+06	1.90431	2	77.2005	Uncharacterized protein OS=Homo sapiens GN=SF1 PE=4 SV=2 - [C9JJE2_HUMAN]	SF1
2	103	11.909	5.5542	10.5783	881439	1.89218	2	9.14282	Uncharacterized protein OS=Homo sapiens GN=RAP1B PE=4 SV=1 - [F5H823_HUMAN]	RAP1B
3	242	28.116	9.99365	19.9211	2.37763e+06	1.88657	2	4.26428	28S ribosomal protein S7, mitochondrial OS=Homo sapiens GN=MRPS7 PE=1 SV=2 - [RT07_HUMAN]	MRPS7
2	48	5.4528	4.81787	11.4418	1.09318e+06	1.86756	2	41.0016	Uncharacterized protein OS=Homo sapiens GN=QKI PE=4 SV=1 - [F5H5U6_HUMAN]	QKI
2	975	113.592	5.93506	20.2363	2.47926e+06	1.83343	2	13.7973	E3 ubiquitin-protein ligase BRE1A OS=Homo sapiens GN=RNF20 PE=1 SV=2 - [BRE1A_HUMAN]	RNF20
2	194	20.6029	10.814	13.2849	1.41379e+06	1.80705	2	12.4225	28S ribosomal protein S11, mitochondrial OS=Homo sapiens GN=MRPS11 PE=1 SV=2 - [RT11_HUMAN]	MRPS11
2	852	92.447	7.43018	19.6633	1.78573e+06	1.74105	2	2.74381	Uncharacterized protein OS=Homo sapiens GN=AMOT PE=4 SV=1 - [E7ERM3_HUMAN]	AMOT
3	999	109.738	5.40186	14.6922	3.46036e+06	1.7348	2	24.0651	Uncharacterized protein OS=Homo sapiens GN=ATP2A2 PE=3 SV=1 - [F5GXP6_HUMAN]	ATP2A2
2	357	41.0184	8.98291	30.9663	797015	1.73256	2	2.9258	Death associated protein 3, isoform CRA_d OS=Homo sapiens GN=DAP3 PE=2 SV=1 - [B4DP59_HUMAN]	DAP3
6	694	75.4456	7.66455	36.2637	3.61593e+06	1.67146	2	9.89594	Lamina-associated polypeptide 2, isoform alpha OS=Homo sapiens GN=TMPO PE=1 SV=2 - [LAP2A_HUMAN]	TMPO
2	500	53.9089	8.66064	10.3154	1.40622e+06	1.6544	2	4.50849	Monocarboxylate transporter 1 OS=Homo sapiens GN=SLC16A1 PE=1 SV=3 - [MOT1_HUMAN]	SLC16A1
2	615	67.6814	6.06201	14.3257	2.37941e+06	1.64459	2	5.42894	Ribophorin II OS=Homo sapiens GN=RPN2 PE=2 SV=1 - [Q5JYR6_HUMAN]	RPN2
3	206	24.4752	9.62744	9.02501	2.02002e+06	1.63557	2	1.26785	39S ribosomal protein L40, mitochondrial OS=Homo sapiens GN=MRPL40 PE=1 SV=1 - [RM40_HUMAN]	MRPL40
2	227	26.4827	8.41162	19.8884	2.455e+06	1.63228	2	31.7374	YEATS domain-containing protein 4 OS=Homo sapiens GN=YEATS4 PE=1 SV=1 - [YETS4_HUMAN]	YEATS4
2	383	43.5238	5.80811	12.2858	678900	1.62892	2	29.8357	BRCA1-A complex subunit BRE OS=Homo sapiens GN=BRE PE=1 SV=2 - [BRE_HUMAN]	BRE
2	393	43.6254	6.78564	23.4838	722129	1.60858	2	0.938089	Cellular tumor antigen p53 OS=Homo sapiens GN=TP53 PE=1 SV=4 - [P53_HUMAN]	TP53
2	382	43.0397	5.08447	11.3382	792592	1.60688	2	29.8876	PRKAR2A protein OS=Homo sapiens GN=PRKAR2A PE=2 SV=1 - [Q9BUB1_HUMAN]	PRKAR2A
2	592	66.3679	7.91357	11.2172	435984	1.60567	2	62.767	Uncharacterized protein OS=Homo sapiens GN=ACOX1 PE=4 SV=1 - [F5H0M0_HUMAN]	ACOX1
5	416	46.9088	5.07178	25.3843	4.37063e+06	1.57685	2	59.0809	Uncharacterized protein OS=Homo sapiens GN=RBBP7 PE=4 SV=1 - [E9PC52_HUMAN]	RBBP7
2	69	7.92833	9.34912	17.1266	299022	1.57641	2	43.4226	ATP synthase subunit e, mitochondrial OS=Homo sapiens GN=ATP5I PE=1 SV=2 - [ATP5I_HUMAN]	ATP5I
2	391	42.9227	7.57666	7.56028	4.34673e+06	1.55428	2	1.18986	Glutamate dehydrogenase 1, isoform CRA_a OS=Homo sapiens GN=GLUD1 PE=2 SV=1 - [B3KV55_HUMAN]	GLUD1
1	162	17.5834	10.3892	16.113	1.55353e+06	1.53221	2	10.2902	Keratinocyte-associated protein 2 OS=Homo sapiens GN=KRTCAP2 PE=1 SV=1 - [KTAP2_HUMAN]	KRTCAP2
2	452	51.3235	8.32373	12.3652	404655	1.49607	2	6.17965	Mitochondrial import inner membrane translocase subunit TIM44 OS=Homo sapiens GN=TIMM44 PE=1 SV=2 - [TIM44_HUMAN]	TIMM44
2	578	65.2731	5.18604	18.4388	1.74714e+06	1.4902	2	3.93806	Uncharacterized protein OS=Homo sapiens GN=AP1B1 PE=4 SV=1 - [C9J1E7_HUMAN]	AP1B1
2	380	44.5684	7.53271	9.38071	1.24124e+06	1.47256	2	23.1011	39S ribosomal protein L38, mitochondrial OS=Homo sapiens GN=MRPL38 PE=1 SV=2 - [RM38_HUMAN]	MRPL38
2	201	22.3594	8.90967	15.5478	3.17837e+06	1.47179	2	5.10147	NADH dehydrogenase (Ubiquinone) 1 alpha subcomplex, 10, 42kDa, isoform CRA_c OS=Homo sapiens GN=NDUFA10 PE=2 SV=1 - [Q8N1B9_HUMAN]	NDUFA10
2	1081	118.64	4.95752	21.4056	1.75341e+06	1.46742	2	28.9263	Importin-4 OS=Homo sapiens GN=IPO4 PE=1 SV=2 - [IPO4_HUMAN]	IPO4
4	396	44.7153	7.81104	29.3613	1.24817e+06	1.46572	2	43.8608	Obg-like ATPase 1 OS=Homo sapiens GN=OLA1 PE=1 SV=2 - [OLA1_HUMAN]	OLA1
2	254	28.1284	6.53662	20.1007	305453	1.46324	2	29.5036	Uncharacterized protein OS=Homo sapiens GN=NSDHL PE=3 SV=1 - [C9JDR0_HUMAN]	NSDHL
2	486	55.5024	6.43018	20.5011	2.02781e+06	1.45037	2	13.2333	Uncharacterized protein OS=Homo sapiens GN=COPB1 PE=4 SV=1 - [E9PP73_HUMAN]	COPB1
2	311	34.8973	9.71533	10.8457	5.22898e+06	1.44797	2	2.33414	39S ribosomal protein L4, mitochondrial OS=Homo sapiens GN=MRPL4 PE=1 SV=1 - [RM04_HUMAN]	MRPL4
2	421	47.5487	9.0708	8.95959	931249	1.4384	2	0.0670612	2',3'-cyclic-nucleotide 3'-phosphodiesterase OS=Homo sapiens GN=CNP PE=1 SV=2 - [CN37_HUMAN]	CNP
2	429	48.7349	5.60498	14.4483	832489	1.43456	2	7.37578	Alpha-galactosidase A OS=Homo sapiens GN=GLA PE=1 SV=1 - [AGAL_HUMAN]	GLA
2	296	33.2522	8.41162	18.0565	768754	1.43234	2	6.69922	Uncharacterized protein OS=Homo sapiens GN=PSMC2 PE=2 SV=1 - [B7Z5E2_HUMAN]	PSMC2
2	189	21.6507	5.40186	14.4523	3.56538e+06	1.41656	2	5.27345	HCG1985580, isoform CRA_f OS=Homo sapiens GN=PDCD6 PE=2 SV=1 - [Q2YDC2_HUMAN]	PDCD6
2	326	36.0411	5.73193	18.1587	967594	1.40467	2	20.0754	Uncharacterized protein OS=Homo sapiens GN=COPS6 PE=4 SV=1 - [E7EM64_HUMAN]	COPS6
2	480	54.0685	7.21045	29.2523	5.63303e+06	1.39951	2	25.9042	Uncharacterized protein OS=Homo sapiens GN=PDIA3 PE=2 SV=1 - [B3KQT9_HUMAN]	PDIA3
2	280	31.5651	5.57959	10.1438	2.3355e+06	1.3737	2	5.56683	Survival of motor neuron protein-interacting protein 1 OS=Homo sapiens GN=SIP1 PE=1 SV=1 - [GEMI2_HUMAN]	SIP1
2	256	28.7546	5.2876	28.5145	3.0236e+06	1.34249	2	43.7119	Coatomer protein complex, subunit epsilon, isoform CRA_e OS=Homo sapiens GN=COPE PE=4 SV=1 - [A6NE29_HUMAN]	COPE
2	323	36.8211	8.23584	15.6858	376291	1.32612	2	18.5118	28S ribosomal protein S35, mitochondrial OS=Homo sapiens GN=MRPS35 PE=1 SV=1 - [RT35_HUMAN]	MRPS35
2	184	20.3374	8.22119	11.1229	486284	1.32303	2	12.8716	NADH dehydrogenase [ubiquinone] 1 alpha subcomplex assembly factor 3 OS=Homo sapiens GN=NDUFAF3 PE=1 SV=1 - [NDUF3_HUMAN]	NDUFAF3
2	257	28.1161	5.65576	11.5158	2.39133e+06	1.31661	2	21.9934	Uncharacterized protein OS=Homo sapiens GN=IDH3A PE=2 SV=1 - [B7Z9J8_HUMAN]	IDH3A
2	212	24.526	8.6167	19.7291	1.40678e+06	1.31134	2	32.9529	ER lumen protein retaining receptor 1 OS=Homo sapiens GN=KDELR1 PE=1 SV=1 - [ERD21_HUMAN]	KDELR1
4	953	105.769	5.38916	42.1152	4.58685e+06	1.30265	2	12.4944	26S proteasome non-ATPase regulatory subunit 1 OS=Homo sapiens GN=PSMD1 PE=1 SV=2 - [PSMD1_HUMAN]	PSMD1
2	414	46.6295	7.00537	15.3997	226710	1.29118	2	24.8891	Isocitrate dehydrogenase [NADP] cytoplasmic OS=Homo sapiens GN=IDH1 PE=1 SV=2 - [IDHC_HUMAN]	IDH1
2	102	11.4411	9.08545	16.9383	2.4838e+06	1.26425	2	30.176	Uncharacterized protein OS=Homo sapiens GN=ATP5H PE=4 SV=1 - [F5H608_HUMAN]	ATP5H
2	445	52.5905	5.61768	6.84813	580961	1.26361	2	0.777761	FAS-associated factor 2 OS=Homo sapiens GN=FAF2 PE=1 SV=2 - [FAF2_HUMAN]	FAF2
2	130	14.9489	4.76709	14.4719	4.89393e+06	1.25787	2	15.6368	Prostaglandin E synthase 3 (Cytosolic), isoform CRA_d OS=Homo sapiens GN=PTGES3 PE=2 SV=1 - [B4DP21_HUMAN]	PTGES3
2	332	31.5359	4.44971	11.9061	1.67161e+06	1.25457	2	20.3634	Myristoylated alanine-rich C-kinase substrate OS=Homo sapiens GN=MARCKS PE=1 SV=4 - [MARCS_HUMAN]	MARCKS
2	317	32.7994	6.34131	16.6969	1.47163e+06	1.25164	2	1.68514	Uncharacterized protein OS=Homo sapiens GN=ADRM1 PE=4 SV=2 - [E9PEC0_HUMAN]	ADRM1
2	184	20.6431	6.7417	12.4307	741600	1.24344	2	5.33771	Uncharacterized protein OS=Homo sapiens GN=NDUFS8 PE=3 SV=1 - [E9PPW7_HUMAN]	NDUFS8
2	215	24.5775	6.91748	14.8512	1.76957e+06	1.24038	2	13.6172	Vesicle-trafficking protein SEC22b OS=Homo sapiens GN=SEC22B PE=1 SV=4 - [SC22B_HUMAN]	SEC22B
1	268	28.2977	5.19873	15.7583	3.81482e+06	1.22169	2	5.68636	Calpain small subunit 1 OS=Homo sapiens GN=CAPNS1 PE=1 SV=1 - [CPNS1_HUMAN]	CAPNS1
2	531	61.0686	5.77002	19.5974	5.11265e+06	1.21399	2	1.26872	Uncharacterized protein OS=Homo sapiens GN=PRMT5 PE=2 SV=1 - [B4DV00_HUMAN]	PRMT5
4	136	15.3785	11.2681	186.278	1.16177e+09	100	1		Histone H3.2 OS=Homo sapiens GN=HIST2H3A PE=1 SV=3 - [H32_HUMAN]	HIST2H3A
3	423	44.844	9.18799	12.8523	370219	100	1		Nucleoporin-like protein 2 OS=Homo sapiens GN=NUPL2 PE=1 SV=1 - [NUPL2_HUMAN]	NUPL2
3	1564	175.375	7.53271	27.1714	1.59479e+06	100	1		Tetratricopeptide repeat protein 37 OS=Homo sapiens GN=TTC37 PE=1 SV=1 - [TTC37_HUMAN]	TTC37
3	631	71.6447	4.65283	23.0802	3.11131e+06	100	1		Double-strand-break repair protein rad21 homolog OS=Homo sapiens GN=RAD21 PE=1 SV=2 - [RAD21_HUMAN]	RAD21
2	4684	531.466	5.96045	36.5799	1.10257e+06	100	1		Plectin OS=Homo sapiens GN=PLEC PE=1 SV=3 - [PLEC_HUMAN]	PLEC
2	582	65.7812	7.62061	21.0928	3.27563e+06	100	1		Uncharacterized protein OS=Homo sapiens GN=FMR1 PE=4 SV=1 - [A8MQB8_HUMAN]	FMR1
2	1146	127.513	7.63525	16.4296	2.11684e+06	100	1		Nucleolar protein 6 OS=Homo sapiens GN=NOL6 PE=1 SV=2 - [NOL6_HUMAN]	NOL6
2	594	67.2152	5.96045	16.2812	2.49957e+06	100	1		Histone-lysine N-methyltransferase setd3 OS=Homo sapiens GN=SETD3 PE=1 SV=1 - [SETD3_HUMAN]	SETD3
2	356	41.8544	8.68994	15.962	637795	100	1		Heparan sulfate 2-O-sulfotransferase 1 OS=Homo sapiens GN=HS2ST1 PE=1 SV=1 - [HS2ST_HUMAN]	HS2ST1
2	1245	136.555	8.79248	13.6088	666415	100	1		Uncharacterized protein OS=Homo sapiens GN=CLASP1 PE=4 SV=1 - [F5H2E2_HUMAN]	CLASP1
2	244	27.2311	8.41162	13.2955	2.09792e+06	100	1		Ras-related protein Rab-12 OS=Homo sapiens GN=RAB12 PE=1 SV=3 - [RAB12_HUMAN]	RAB12
2	129	14.6564	4.93213	9.85462	1.34617e+06	100	1		Huntingtin-interacting protein K OS=Homo sapiens GN=HYPK PE=1 SV=2 - [HYPK_HUMAN]	HYPK
2	269	30.4097	6.97607	9.42134	652757	100	1		Uncharacterized protein OS=Homo sapiens GN=CTCF PE=4 SV=2 - [E9PD18_HUMAN]	CTCF
2	785	87.0549	6.93213	9.10342	1.03552e+06	100	1		Uncharacterized protein OS=Homo sapiens GN=SUN1 PE=4 SV=1 - [E9PF23_HUMAN]	SUN1
2	312	37.4534	9.96436	6.35271	773850	100	1		Pre-mRNA-splicing factor 38A OS=Homo sapiens GN=PRPF38A PE=1 SV=1 - [PR38A_HUMAN]	PRPF38A
2	574	64.9687	8.55811	6.05641	1.6975e+06	100	1		Sentrin-specific protease 3 OS=Homo sapiens GN=SENP3 PE=1 SV=2 - [SENP3_HUMAN]	SENP3
1	89	10.3431	7.37158	26.6452	413463	100	1		Dynein light chain 2, cytoplasmic OS=Homo sapiens GN=DYNLL2 PE=1 SV=1 - [DYL2_HUMAN]	DYNLL2
1	145	16.3522	8.08936	6.90282	352098	100	1		Ubiquitin-conjugating enzyme E2 variant 2 OS=Homo sapiens GN=UBE2V2 PE=1 SV=4 - [UB2V2_HUMAN]	UBE2V2
1	234	24.772	9.81787	6.79064	1.56272e+06	100	1		MAP7 domain containing 2 (Fragment) OS=Homo sapiens GN=MAP7D2 PE=2 SV=1 - [Q5JPS9_HUMAN]	MAP7D2
1	76	8.68745	7.73779	5.94024	360177	100	1		Uncharacterized protein OS=Homo sapiens GN=XPO5 PE=4 SV=1 - [E2QRM3_HUMAN]	XPO5
1	2240	243.723	7.88428	23.2846	260306	100	1		Death-inducer obliterator 1 OS=Homo sapiens GN=DIDO1 PE=1 SV=5 - [DIDO1_HUMAN]	DIDO1
1	1101	128.726	8.38232	20.4546	339311	100	1		Structural maintenance of chromosomes protein 5 OS=Homo sapiens GN=SMC5 PE=1 SV=2 - [SMC5_HUMAN]	SMC5
1	1844	207.441	9.18799	17.1645	881028	100	1		ATPase family AAA domain-containing protein 5 OS=Homo sapiens GN=ATAD5 PE=1 SV=4 - [ATAD5_HUMAN]	ATAD5
1	1989	226.214	8.1333	16.6118	420574	100	1		Zinc finger C3H1 domain-containing protein OS=Homo sapiens GN=ZFC3H1 PE=1 SV=3 - [ZC3H1_HUMAN]	ZFC3H1
1	1233	141.927	6.21436	16.053	1.53463e+06	100	1		Uncharacterized protein OS=Homo sapiens GN=BAZ1A PE=4 SV=1 - [F5H239_HUMAN]	BAZ1A
1	1253	142.56	7.7085	15.5884	429558	100	1		Uncharacterized protein OS=Homo sapiens GN=DOCK9 PE=4 SV=1 - [E9PFM9_HUMAN]	DOCK9
1	1748	195.34	6.69775	15.523	581740	100	1		Tight junction protein ZO-1 OS=Homo sapiens GN=TJP1 PE=1 SV=3 - [ZO1_HUMAN]	TJP1
1	773	85.937	6.27783	15.5061	944244	100	1		Pantothenate kinase 4 OS=Homo sapiens GN=PANK4 PE=1 SV=1 - [PANK4_HUMAN]	PANK4
1	851	98.735	5.10986	14.4938	2.79839e+06	100	1		ESF1 homolog OS=Homo sapiens GN=ESF1 PE=1 SV=1 - [ESF1_HUMAN]	ESF1
1	335	37.3498	6.52197	13.1295	780112	100	1		HCG2031650, isoform CRA_f OS=Homo sapiens GN=NSUN4 PE=2 SV=1 - [B4DHA4_HUMAN]	NSUN4
1	1273	145.085	7.25439	12.879	1.4851e+06	100	1		Paired amphipathic helix protein Sin3a OS=Homo sapiens GN=SIN3A PE=1 SV=2 - [SIN3A_HUMAN]	SIN3A
1	607	66.8012	8.07471	12.6058	1.10548e+06	100	1		Uncharacterized protein OS=Homo sapiens GN=WBP11 PE=4 SV=1 - [F5H721_HUMAN]	WBP11
1	383	42.992	9.24658	12.327	181750	100	1		Uncharacterized protein OS=Homo sapiens GN=ALKBH5 PE=3 SV=1 - [F5H6G2_HUMAN]	ALKBH5
1	1076	120.202	8.49951	12.0746	262875	100	1		Leucine zipper protein 1 OS=Homo sapiens GN=LUZP1 PE=1 SV=2 - [LUZP1_HUMAN]	LUZP1
1	1336	145.799	9.17334	11.9568	800718	100	1		WD repeat-containing protein 33 OS=Homo sapiens GN=WDR33 PE=1 SV=2 - [WDR33_HUMAN]	WDR33
1	139	15.3399	9.99365	11.5438	468967	100	1		U6 snRNA-associated Sm-like protein LSm4 OS=Homo sapiens GN=LSM4 PE=1 SV=1 - [LSM4_HUMAN]	LSM4
1	187	21.7932	8.66064	11.4521	1082088	100	1		Uncharacterized protein OS=Homo sapiens GN=NSMCE2 PE=4 SV=1 - [E5RFJ1_HUMAN]	NSMCE2
1	445	48.9141	6.94678	11.2135	950599	100	1		C-terminal-binding protein 2 OS=Homo sapiens GN=CTBP2 PE=1 SV=1 - [CTBP2_HUMAN]	CTBP2
1	2826	296.56	4.77979	9.76149	2.6377e+06	100	1		Uncharacterized protein OS=Homo sapiens GN=TACC2 PE=4 SV=1 - [E7EMZ9_HUMAN]	TACC2
1	4022	448.378	6.45557	9.49287	334818	100	1		Vacuolar protein sorting-associated protein 13B OS=Homo sapiens GN=VPS13B PE=1 SV=2 - [VP13B_HUMAN]	VPS13B
1	591	64.0322	9.72998	9.48105	1.66183e+06	100	1		Serine/threonine-protein kinase PAK 4 OS=Homo sapiens GN=PAK4 PE=1 SV=1 - [PAK4_HUMAN]	PAK4
1	536	60.6261	8.26514	9.29888	927119	100	1		Metal response element binding transcription factor 2 OS=Homo sapiens GN=MTF2 PE=4 SV=1 - [B1AKT6_HUMAN]	MTF2
1	1017	110.198	4.7417	8.9563	438056	100	1		Formin-binding protein 4 OS=Homo sapiens GN=FNBP4 PE=1 SV=3 - [FNBP4_HUMAN]	FNBP4
1	478	52.8581	5.8208	8.57082	1.59768e+06	100	1		Methionine aminopeptidase 2 OS=Homo sapiens GN=METAP2 PE=1 SV=1 - [AMPM2_HUMAN]	METAP2
1	1085	121.519	6.90283	8.19532	720277	100	1		Uncharacterized protein OS=Homo sapiens GN=NOL8 PE=4 SV=1 - [F5H101_HUMAN]	NOL8
1	204	23.773	5.66846	8.15945	868628	100	1		Uncharacterized protein OS=Homo sapiens GN=THOC7 PE=4 SV=1 - [B5MDZ2_HUMAN]	THOC7
1	271	29.3596	10.2866	7.90897	951695	100	1		Mutant methyl CpG binding protein 2 OS=Homo sapiens GN=MECP2 PE=2 SV=2 - [C9JWA2_HUMAN]	MECP2
1	343	36.5274	9.02686	7.56136	615045	100	1		MBNL1 protein OS=Homo sapiens GN=MBNL1 PE=2 SV=1 - [Q86VM6_HUMAN]	MBNL1
1	109	12.3382	8.47021	7.32342	439310	100	1		Uncharacterized protein OS=Homo sapiens GN=ANAPC10 PE=4 SV=1 - [D6R9Q5_HUMAN]	ANAPC10
1	696	78.8919	6.53662	7.05767	1.64712e+06	100	1		SEC14-like protein 5 OS=Homo sapiens GN=SEC14L5 PE=2 SV=3 - [S14L5_HUMAN]	SEC14L5
1	315	36.151	7.54736	6.88271	569589	100	1		CLPB protein OS=Homo sapiens GN=CLPB PE=2 SV=1 - [Q7Z777_HUMAN]	CLPB
1	1113	123.84	6.7124	6.66911	245302	100	1		OTU domain-containing protein 4 OS=Homo sapiens GN=OTUD4 PE=1 SV=3 - [OTUD4_HUMAN]	OTUD4
1	1741	186.181	9.02686	6.51832	987663	100	1		SH3 and multiple ankyrin repeat domains protein 3 OS=Homo sapiens GN=SHANK3 PE=1 SV=2 - [SHAN3_HUMAN]	SHANK3
1	1118	122.218	5.23682	6.50908	698898	100	1		Desmoglein-2 OS=Homo sapiens GN=DSG2 PE=1 SV=2 - [DSG2_HUMAN]	DSG2
1	172	18.2613	9.02686	6.42676	1.16323e+06	100	1		Mitochondrial import inner membrane translocase subunit Tim17-B OS=Homo sapiens GN=TIMM17B PE=1 SV=1 - [TI17B_HUMAN]	TIMM17B
1	366	42.0852	8.5874	5.65497	281575	100	1		Uncharacterized protein OS=Homo sapiens GN=DLG3 PE=2 SV=1 - [B4E0H1_HUMAN]	DLG3
1	129	15.2154	10.3745	5.55956	274503	100	1		Protein LLP homolog OS=Homo sapiens GN=LLPH PE=2 SV=1 - [LLPH_HUMAN]	LLPH
1	413	44.102	7.12256	5.41699	4.13287e+06	100	1		Uncharacterized protein OS=Homo sapiens GN=GRN PE=2 SV=1 - [Q9H8S1_HUMAN]	GRN
1	603	71.0243	10.3452	5.26679	2.31778e+06	100	1		Uncharacterized protein OS=Homo sapiens GN=SLTM PE=2 SV=1 - [A8K5V8_HUMAN]	SLTM
1	784	88.9324	9.84717	5.09438	1.92234e+06	100	1		Uncharacterized protein OS=Homo sapiens GN=PCF11 PE=4 SV=1 - [E9PKN0_HUMAN]	PCF11
1	607	68.2543	5.2749	4.97472	1.93316e+06	100	1		Actin-related protein 5 OS=Homo sapiens GN=ACTR5 PE=1 SV=2 - [ARP5_HUMAN]	ACTR5
1	538	59.3389	8.63135	4.72808	1.64373e+06	100	1		Coiled-coil domain-containing protein 8 OS=Homo sapiens GN=CCDC8 PE=1 SV=2 - [CCDC8_HUMAN]	CCDC8
1	385	42.5091	5.2749	4.72719	682358	100	1		Uncharacterized protein OS=Homo sapiens GN=FLOT2 PE=4 SV=1 - [E7EMK1_HUMAN]	FLOT2
1	204	22.9541	4.41162	4.60009	289179	100	1		Histone chaperone ASF1A OS=Homo sapiens GN=ASF1A PE=1 SV=1 - [ASF1A_HUMAN]	ASF1A
1	252	25.4147	9.87646	4.49072	225515	100	1		Krueppel-like factor 16 OS=Homo sapiens GN=KLF16 PE=1 SV=1 - [KLF16_HUMAN]	KLF16
1	1503	159.828	5.74463	4.40275	5.67253e+06	100	1		Kielin/chordin-like protein OS=Homo sapiens GN=KCP PE=2 SV=2 - [KCP_HUMAN]	KCP
1	398	44.5473	10.0962	4.38521	537940	100	1		Uncharacterized protein OS=Homo sapiens GN=PHIP PE=4 SV=2 - [B5MEB1_HUMAN]	PHIP
1	540	63.5249	8.33838	4.24543	619080	100	1		cDNA FLJ54872, highly similar to Zinc finger protein 461 OS=Homo sapiens PE=2 SV=1 - [B4DRP8_HUMAN]	#VALUE!
1	126	13.8943	5.05908	4.22331	301449	100	1		DNA-directed RNA polymerase I subunit RPA12 OS=Homo sapiens GN=ZNRD1 PE=1 SV=1 - [RPA12_HUMAN]	ZNRD1
1	1463	164.551	8.41162	3.66951	1.06499e+06	100	1		Protein SCAF11 OS=Homo sapiens GN=SCAF11 PE=1 SV=2 - [SCAFB_HUMAN]	SCAF11
1	315	35.872	9.56885	3.58895	597649	100	1		Neuroguidin OS=Homo sapiens GN=NGDN PE=1 SV=1 - [NGDN_HUMAN]	NGDN
1	467	52.8907	5.80811	3.20783	4.57989e+06	100	1		Mitogen-activated protein kinase kinase kinase 8 OS=Homo sapiens GN=MAP3K8 PE=1 SV=2 - [M3K8_HUMAN]	MAP3K8
1	134	15.3854	7.21045	3.19183	728057	100	1		MYC associated factor X, isoform CRA_b OS=Homo sapiens GN=max PE=2 SV=1 - [Q14803_HUMAN]	max
1	339	37.9044	9.70068	3.14494	1.3191e+06	100	1		Uncharacterized protein OS=Homo sapiens GN=TMEM48 PE=2 SV=1 - [B4DZG6_HUMAN]	TMEM48
1	128	14.2732	9.64209	3.06375	250590	100	1		Uncharacterized protein OS=Homo sapiens GN=GLIPR2 PE=4 SV=2 - [A6NKU3_HUMAN]	GLIPR2
1	115	13.0565	10.3599	2.99409	249763	100	1		Uncharacterized protein (Fragment) OS=Homo sapiens GN=ZC3H13 PE=2 SV=1 - [Q5T9K0_HUMAN]	ZC3H13
1	602	65.924	5.87158	2.95615	2.93837e+06	100	1		Uncharacterized protein OS=Homo sapiens GN=XRCC1 PE=4 SV=1 - [F5H8D7_HUMAN]	XRCC1
1	599	65.1316	4.55127	2.59002	2.44175e+06	100	1		Major centromere autoantigen B OS=Homo sapiens GN=CENPB PE=1 SV=2 - [CENPB_HUMAN]	CENPB
3	415	47.3002	9.74463	12.1433	922575	85.1382	1		Casein kinase I isoform delta OS=Homo sapiens GN=CSNK1D PE=1 SV=2 - [KC1D_HUMAN]	CSNK1D
1	366	39.0147	6.53662	9.33163	107276	76.5219	1		RISC-loading complex subunit TARBP2 OS=Homo sapiens GN=TARBP2 PE=1 SV=3 - [TRBP2_HUMAN]	TARBP2
1	141	15.5789	5.09717	7.30515	98483.6	66.0801	1		Uncharacterized protein OS=Homo sapiens GN=TSGA14 PE=4 SV=1 - [C9J6R3_HUMAN]	TSGA14
1	439	49.8695	8.60205	11.8751	206027	59.0861	1		Acyl-coenzyme A thioesterase 9, mitochondrial OS=Homo sapiens GN=ACOT9 PE=1 SV=2 - [ACOT9_HUMAN]	ACOT9
1	172	20.2243	5.43994	3.03253	94816.8	56.8988	1		Uncharacterized protein OS=Homo sapiens GN=NSMCE4A PE=2 SV=1 - [B4DWS2_HUMAN]	NSMCE4A
1	157	17.6849	7.02002	6.37787	175154	53.1558	1		Uncharacterized protein OS=Homo sapiens GN=PPIL3 PE=3 SV=1 - [B8ZZ77_HUMAN]	PPIL3
2	361	41.4256	10.6382	15.114	1.12633e+06	44.6603	1		Surfeit locus protein 6 OS=Homo sapiens GN=SURF6 PE=1 SV=3 - [SURF6_HUMAN]	SURF6
1	541	62.5828	5.10986	9.67101	1.52475e+06	20.9009	1		Uncharacterized protein OS=Homo sapiens GN=MPHOSPH10 PE=4 SV=1 - [C9JX83_HUMAN]	MPHOSPH10
1	127	14.469	5.37646	5.31703	26414.8	19.1904	1		Nuclear transport factor 2 OS=Homo sapiens GN=NUTF2 PE=1 SV=1 - [NTF2_HUMAN]	NUTF2
2	1001	115.997	7.6499	9.23926	3.34816e+06	15.5418	1		Serine/threonine-protein kinase TAO1 OS=Homo sapiens GN=TAOK1 PE=1 SV=1 - [TAOK1_HUMAN]	TAOK1
1	63	7.30383	9.46631	7.72916	22087	13.7146	1		Cytochrome b-c1 complex subunit 9 OS=Homo sapiens GN=UQCR10 PE=1 SV=3 - [QCR9_HUMAN]	UQCR10
1	279	31.9126	8.86572	10.0483	4.12408e+06	11.5066	1		Nicotinamide mononucleotide adenylyltransferase 1 OS=Homo sapiens GN=NMNAT1 PE=1 SV=1 - [NMNA1_HUMAN]	NMNAT1
1	280	31.3038	9.86182	10.2475	2.52017e+06	11.4012	1		Borealin OS=Homo sapiens GN=CDCA8 PE=1 SV=2 - [BOREA_HUMAN]	CDCA8
2	266	29.5758	9.1001	11.4566	1.33889e+06	11.2003	1		Uncharacterized protein OS=Homo sapiens GN=WARS2 PE=2 SV=1 - [B7Z5X7_HUMAN]	WARS2
1	94	10.6387	10.7114	25.1183	3.09115e+07	9.19898	1		Uncharacterized protein OS=Homo sapiens GN=RPL35A PE=4 SV=1 - [C9K025_HUMAN]	RPL35A
1	594	66.4865	5.59229	8.8839	2.40407e+06	8.88324	1		Pre-mRNA 3'-end-processing factor FIP1 OS=Homo sapiens GN=FIP1L1 PE=1 SV=1 - [FIP1_HUMAN]	FIP1L1
1	343	36.0787	9.45166	9.81534	442274	8.57754	1		Homeobox protein Hox-D13 OS=Homo sapiens GN=HOXD13 PE=1 SV=3 - [HXD13_HUMAN]	HOXD13
1	755	86.8081	6.93213	11.0542	1.29325e+06	8.41196	1		Uncharacterized protein OS=Homo sapiens GN=TAOK2 PE=4 SV=1 - [E7EV72_HUMAN]	TAOK2
1	240	27.9238	9.29053	6.51749	1.56103e+06	8.39088	1		Uncharacterized protein C6orf203 OS=Homo sapiens GN=C6orf203 PE=1 SV=1 - [CF203_HUMAN]	C6orf203
1	582	66.13	9.0415	7.56394	2.82099e+06	8.05119	1		Poly(A) RNA polymerase, mitochondrial OS=Homo sapiens GN=MTPAP PE=1 SV=1 - [PAPD1_HUMAN]	MTPAP
1	881	102.641	7.53271	18.1772	3.00945e+06	7.98421	1		Uncharacterized protein OS=Homo sapiens GN=RBM12B PE=4 SV=2 - [B9ZVT1_HUMAN]	RBM12B
1	662	77.8193	6.39209	2.60767	2.97903e+06	7.91818	1		Uncharacterized protein OS=Homo sapiens GN=HERC5 PE=4 SV=1 - [E9PBL0_HUMAN]	HERC5
1	340	37.6629	6.84424	5.47827	1.25064e+06	7.90678	1		Dual specificity protein phosphatase 12 OS=Homo sapiens GN=DUSP12 PE=1 SV=1 - [DUS12_HUMAN]	DUSP12
1	289	33.2111	10.9312	9.59406	2.85077e+06	7.88753	1		Coiled-coil domain-containing protein 137 OS=Homo sapiens GN=CCDC137 PE=1 SV=1 - [CC137_HUMAN]	CCDC137
1	904	102.274	11.8394	3.35901	2.51859e+06	7.82982	1		Serine/arginine repetitive matrix protein 1 OS=Homo sapiens GN=SRRM1 PE=1 SV=2 - [SRRM1_HUMAN]	SRRM1
1	2266	252.342	6.59521	15.8702	727647	7.67457	1		Protein ELYS OS=Homo sapiens GN=AHCTF1 PE=1 SV=3 - [ELYS_HUMAN]	AHCTF1
3	569	65.1495	9.40771	11.0924	1.83931e+06	7.40979	1		Uncharacterized protein OS=Homo sapiens GN=DDX55 PE=3 SV=1 - [F5H5U2_HUMAN]	DDX55
6	128	15.1975	11.0923	138.183	4.50165e+07	7.0858	1		Uncharacterized protein OS=Homo sapiens GN=RPL26L1 PE=3 SV=1 - [E5RIT6_HUMAN]	RPL26L1
1	139	15.5849	5.65576	3.01453	1.3207e+06	7.08199	1		Uncharacterized protein OS=Homo sapiens GN=CPNE3 PE=4 SV=1 - [E5RJ85_HUMAN]	CPNE3
1	749	84.6627	6.44287	3.42946	1.14976e+06	7.05605	1		Uncharacterized protein OS=Homo sapiens GN=CHAF1A PE=4 SV=2 - [C9JLF8_HUMAN]	CHAF1A
1	782	89.221	7.2251	5.08987	815965	7.03153	1		TFIIH basal transcription factor complex helicase XPB subunit OS=Homo sapiens GN=ERCC3 PE=1 SV=1 - [ERCC3_HUMAN]	ERCC3
1	437	51.5258	9.93506	11.2995	3.23253e+06	6.90589	1		U1 small nuclear ribonucleoprotein 70 kDa OS=Homo sapiens GN=SNRNP70 PE=1 SV=2 - [RU17_HUMAN]	SNRNP70
1	1082	120.132	7.28369	13.3166	1.99061e+06	6.82222	1		SURP and G-patch domain-containing protein 2 OS=Homo sapiens GN=SUGP2 PE=1 SV=2 - [SUGP2_HUMAN]	SUGP2
2	1198	131.767	6.7124	8.25007	1.33473e+06	6.68848	1		Fibronectin type-III domain-containing protein 3A OS=Homo sapiens GN=FNDC3A PE=1 SV=4 - [FND3A_HUMAN]	FNDC3A
1	960	107.265	6.53662	9.66687	2.51208e+06	6.65902	1		Probable RNA-binding protein 19 OS=Homo sapiens GN=RBM19 PE=1 SV=3 - [RBM19_HUMAN]	RBM19
1	467	52.8856	11.2241	17.2251	4.50513e+06	6.64516	1		Uncharacterized protein OS=Homo sapiens GN=BCLAF1 PE=4 SV=1 - [E9PJA7_HUMAN]	BCLAF1
1	477	54.2374	6.15088	9.38045	1.913e+06	6.52494	1		Zinc finger protein 622 OS=Homo sapiens GN=ZNF622 PE=1 SV=1 - [ZN622_HUMAN]	ZNF622
1	142	16.7752	5.84619	9.21129	1.99739e+06	6.4962	1		Thioredoxin-like protein 4A OS=Homo sapiens GN=TXNL4A PE=1 SV=1 - [TXN4A_HUMAN]	TXNL4A
1	847	92.6303	8.11865	10.7512	5.87377e+06	6.45459	1		Mitogen-activated protein kinase kinase kinase 11 OS=Homo sapiens GN=MAP3K11 PE=1 SV=1 - [M3K11_HUMAN]	MAP3K11
1	312	34.3678	9.67139	6.64197	2.99543e+06	6.41514	1		Endonuclease III-like protein 1 OS=Homo sapiens GN=NTHL1 PE=1 SV=2 - [NTHL1_HUMAN]	NTHL1
1	993	109.082	8.96826	22.6811	3.92952e+06	6.39497	1		DNA-binding protein SMUBP-2 OS=Homo sapiens GN=IGHMBP2 PE=1 SV=3 - [SMBP2_HUMAN]	IGHMBP2
1	134	15.3926	8.96826	5.361	609196	6.38578	1		Uncharacterized protein OS=Homo sapiens GN=PINX1 PE=4 SV=1 - [E5RJG9_HUMAN]	PINX1
1	1951	219.849	6.56592	15.0278	906037	6.36391	1		YLP motif-containing protein 1 OS=Homo sapiens GN=YLPM1 PE=1 SV=3 - [YLPM1_HUMAN]	YLPM1
1	233	27.2277	5.78271	3.97099	1.02004e+06	6.29371	1		Mediator of RNA polymerase II transcription subunit 7 OS=Homo sapiens GN=MED7 PE=1 SV=1 - [MED7_HUMAN]	MED7
1	340	36.5454	5.41455	5.74177	620404	6.2437	1		PRKC apoptosis WT1 regulator protein OS=Homo sapiens GN=PAWR PE=1 SV=1 - [PAWR_HUMAN]	PAWR
2	136	15.4206	11.2681	131.405	9.94322e+08	6.22229	1		Histone H3 OS=Homo sapiens GN=HIST2H3PS2 PE=3 SV=1 - [Q5TEC6_HUMAN]	HIST2H3PS2
2	977	107.124	10.0815	14.005	1.21891e+06	6.15789	1		Putative RNA-binding protein 15 OS=Homo sapiens GN=RBM15 PE=1 SV=2 - [RBM15_HUMAN]	RBM15
7	145	17.2475	10.5503	166.359	119702433	6.1077	1		60S ribosomal protein L26 OS=Homo sapiens GN=RPL26 PE=1 SV=1 - [RL26_HUMAN]	RPL26
1	493	55.1599	6.91748	6.04095	2.71807e+06	6.07857	1		Uncharacterized protein OS=Homo sapiens GN=SH3BP1 PE=4 SV=1 - [F5GZA8_HUMAN]	SH3BP1
1	99	11.5928	12.2349	3.79434	8.36265e+06	6.04498	1		Uncharacterized protein OS=Homo sapiens PE=4 SV=1 - [E9PLD3_HUMAN]	#VALUE!
1	325	37.2258	8.04541	5.06953	5.45541e+06	5.99876	1		LIM and senescent cell antigen-like-containing domain protein 1 OS=Homo sapiens GN=LIMS1 PE=1 SV=4 - [LIMS1_HUMAN]	LIMS1
1	49	5.82411	10.77	4.82342	293617	5.94862	1		Aprataxin variant LP2 OS=Homo sapiens GN=APTX PE=2 SV=1 - [Q6JV82_HUMAN]	APTX
1	191	21.9425	8.55811	2.74728	653245	5.89303	1		Uncharacterized protein OS=Homo sapiens GN=CPSF4 PE=2 SV=1 - [B7Z7B0_HUMAN]	CPSF4
1	995	111.705	8.71924	11.4749	2.25557e+06	5.88486	1		S1 RNA-binding domain-containing protein 1 OS=Homo sapiens GN=SRBD1 PE=1 SV=2 - [SRBD1_HUMAN]	SRBD1
1	128	14.6463	5.2876	3.38674	2.95213e+06	5.82084	1		Uncharacterized protein OS=Homo sapiens GN=CNOT8 PE=2 SV=1 - [B7Z9U0_HUMAN]	CNOT8
1	186	20.9844	8.44092	7.79833	656988	5.71919	1		Uncharacterized protein OS=Homo sapiens GN=POLR1E PE=2 SV=1 - [B4DW33_HUMAN]	POLR1E
1	114	13.303	9.01221	2.64055	1.82466e+06	5.71694	1		Uncharacterized protein OS=Homo sapiens GN=CCNC PE=3 SV=1 - [E5RIH8_HUMAN]	CCNC
1	143	16.2607	8.73389	6.31295	2.59005e+06	5.69664	1		Uncharacterized protein OS=Homo sapiens GN=MED17 PE=4 SV=1 - [E9PJZ4_HUMAN]	MED17
1	461	50.7238	6.97607	8.88326	217827	5.66747	1		Uncharacterized protein OS=Homo sapiens GN=NLE1 PE=4 SV=1 - [F5GZ79_HUMAN]	NLE1
3	249	28.3843	10.0669	13.5409	803058	5.58953	1		rRNA-processing protein UTP23 homolog OS=Homo sapiens GN=UTP23 PE=2 SV=2 - [UTP23_HUMAN]	UTP23
2	633	68.0205	9.93506	17.1427	7.6287e+06	5.53339	1		Transcriptional repressor p66-alpha OS=Homo sapiens GN=GATAD2A PE=1 SV=1 - [P66A_HUMAN]	GATAD2A
1	727	84.6493	6.22705	8.03999	3.44459e+06	5.52988	1		YTH domain-containing protein 1 OS=Homo sapiens GN=YTHDC1 PE=1 SV=3 - [YTDC1_HUMAN]	YTHDC1
1	1173	133.42	6.771	12.6786	570449	5.45583	1		RNA polymerase-associated protein CTR9 homolog OS=Homo sapiens GN=CTR9 PE=1 SV=1 - [CTR9_HUMAN]	CTR9
1	199	23.597	9.01221	7.02861	1.43873e+06	5.43469	1		Zinc finger matrin-type protein 2 OS=Homo sapiens GN=ZMAT2 PE=1 SV=1 - [ZMAT2_HUMAN]	ZMAT2
1	275	31.5574	9.45166	5.08115	1.65089e+06	5.40218	1		Uncharacterized protein OS=Homo sapiens GN=RBMX2 PE=4 SV=1 - [F5H6R1_HUMAN]	RBMX2
1	1485	171.186	6.3667	27.1844	3.05696e+06	5.37271	1		Intron-binding protein aquarius OS=Homo sapiens GN=AQR PE=1 SV=4 - [AQR_HUMAN]	AQR
1	846	94.8105	8.77783	2.68955	1.96629e+06	5.37034	1		Round spermatid basic protein 1-like protein OS=Homo sapiens GN=RSBN1L PE=1 SV=2 - [RSBNL_HUMAN]	RSBN1L
1	184	21.2477	8.83643	5.79863	401633	5.355	1		BMI1 polycomb ring finger oncogene (Fragment) OS=Homo sapiens GN=BMI1 PE=2 SV=1 - [Q5T8Z2_HUMAN]	BMI1
1	142	15.5838	4.97021	4.17781	1.17497e+06	5.3488	1		Cleavage stimulation factor, 3' pre-RNA, subunit 1, 50kDa (Fragment) OS=Homo sapiens GN=CSTF1 PE=4 SV=1 - [A3KFI9_HUMAN]	CSTF1
1	112	12.4053	9.0708	2.65005	97068.8	5.16918	1		Uncharacterized protein OS=Homo sapiens GN=MINA PE=4 SV=1 - [D6RCB6_HUMAN]	MINA
1	783	85.8966	7.76709	14.175	8.32951e+06	5.15374	1		Polyribonucleotide nucleotidyltransferase 1, mitochondrial OS=Homo sapiens GN=PNPT1 PE=1 SV=2 - [PNPT1_HUMAN]	PNPT1
1	975	107.317	7.21045	8.05684	1.2034e+06	5.12616	1		Chromosome transmission fidelity protein 18 homolog OS=Homo sapiens GN=CHTF18 PE=1 SV=1 - [CTF18_HUMAN]	CHTF18
1	396	45.3198	9.18799	4.77427	842112	5.10095	1		Dimethyladenosine transferase 2, mitochondrial OS=Homo sapiens GN=TFB2M PE=1 SV=1 - [TFB2M_HUMAN]	TFB2M
1	56	6.26043	9.99365	4.90235	689768	5.04524	1		Uncharacterized protein OS=Homo sapiens GN=CHRAC1 PE=4 SV=1 - [E5RGS9_HUMAN]	CHRAC1
1	396	45.7808	5.03369	5.96439	229253	5.01984	1		Actin-related protein 6 OS=Homo sapiens GN=ACTR6 PE=1 SV=1 - [ARP6_HUMAN]	ACTR6
1	1204	134.237	6.04932	2.95203	743223	5.00609	1		Integrator complex subunit 2 OS=Homo sapiens GN=INTS2 PE=1 SV=2 - [INT2_HUMAN]	INTS2
4	930	103.469	5.97314	28.5343	5.76453e+06	4.9802	1		RNA-binding protein 10 OS=Homo sapiens GN=RBM10 PE=1 SV=3 - [RBM10_HUMAN]	RBM10
1	136	15.4244	10.7407	3.3347	3.14439e+06	4.9676	1		Active regulator of SIRT1 OS=Homo sapiens GN=RPS19BP1 PE=1 SV=1 - [AROS_HUMAN]	RPS19BP1
2	419	45.929	7.57666	28.1852	7.58003e+06	4.94706	1		Uncharacterized protein OS=Homo sapiens GN=KHDRBS1 PE=4 SV=2 - [E7ET98_HUMAN]	KHDRBS1
2	328	36.9588	9.48096	13.6777	7.08912e+07	4.90391	1		Uncharacterized protein OS=Homo sapiens GN=UTP15 PE=2 SV=1 - [B4DU75_HUMAN]	UTP15
1	219	25.6699	6.87354	6.19106	1.0088e+06	4.89837	1		Origin recognition complex, subunit 4-like (Yeast), isoform CRA_c OS=Homo sapiens GN=ORC4 PE=2 SV=1 - [B7Z632_HUMAN]	ORC4
2	163	19.6083	9.979	8.74866	5.23683e+06	4.89112	1		Probable ribosome biogenesis protein RLP24 OS=Homo sapiens GN=RSL24D1 PE=1 SV=1 - [RLP24_HUMAN]	RSL24D1
1	347	40.201	8.104	4.59908	421859	4.87905	1		Uncharacterized protein OS=Homo sapiens GN=RNF40 PE=2 SV=1 - [Q6ZN99_HUMAN]	RNF40
1	131	14.6383	7.76709	5.69105	1.23627e+06	4.76392	1		Uncharacterized protein OS=Homo sapiens GN=ZNF346 PE=2 SV=1 - [B7Z6B6_HUMAN]	ZNF346
1	252	28.0887	8.66064	11.1079	4.08582e+06	4.76009	1		Origin recognition complex subunit 6 OS=Homo sapiens GN=ORC6 PE=1 SV=1 - [ORC6_HUMAN]	ORC6
4	130	14.127	11.0483	144.624	5.33645e+08	4.74775	1		Histone H2A type 1-B/E OS=Homo sapiens GN=HIST1H2AB PE=1 SV=2 - [H2A1B_HUMAN]	HIST1H2AB
1	284	32.6716	6.81494	5.13184	759119	4.72612	1		Uncharacterized protein OS=Homo sapiens GN=KIF2A PE=4 SV=1 - [D6R9M0_HUMAN]	KIF2A
1	56	6.6723	10.1255	6.56497	8.66526e+07	4.721	1		40S ribosomal protein S29 OS=Homo sapiens GN=RPS29 PE=1 SV=2 - [RS29_HUMAN]	RPS29
2	210	23.4956	9.99365	6.35432	1.9701e+06	4.67841	1		cDNA FLJ50230, highly similar to Ribosome recycling factor, mitochondrial OS=Homo sapiens PE=2 SV=1 - [B7Z6P7_HUMAN]	#VALUE!
1	64	7.06193	9.99365	13.1792	2.88257e+06	4.67419	1		Coiled-coil domain-containing protein 72 OS=Homo sapiens GN=CCDC72 PE=1 SV=1 - [CCD72_HUMAN]	CCDC72
1	599	66.8128	5.64307	8.80647	1.68104e+06	4.62771	1		Anaphase-promoting complex subunit 7 OS=Homo sapiens GN=ANAPC7 PE=1 SV=4 - [APC7_HUMAN]	ANAPC7
1	647	70.8162	7.21045	4.58819	1.68688e+06	4.57882	1		Leucine-rich repeat and WD repeat-containing protein 1 OS=Homo sapiens GN=LRWD1 PE=1 SV=2 - [LRWD1_HUMAN]	LRWD1
12	463	50.4383	9.02686	171.428	1.84181e+08	4.55886	1		Elongation factor 1-alpha 2 OS=Homo sapiens GN=EEF1A2 PE=1 SV=1 - [EF1A2_HUMAN]	EEF1A2
1	140	15.8366	5.03369	9.78333	789111	4.55542	1		NTF2-related export protein 1 OS=Homo sapiens GN=NXT1 PE=1 SV=1 - [NXT1_HUMAN]	NXT1
1	336	37.8975	9.0708	6.98507	3.84403e+06	4.55	1		Kinesin family member 2C (Fragment) OS=Homo sapiens GN=KIF2C PE=2 SV=1 - [Q5JR91_HUMAN]	KIF2C
1	340	38.8909	6.48096	7.28168	392750	4.54616	1		cDNA FLJ52823, highly similar to Periphilin-1 OS=Homo sapiens PE=2 SV=1 - [B7Z8L1_HUMAN]	#VALUE!
2	207	23.5835	7.31299	11.2434	732426	4.53913	1		Uncharacterized protein OS=Homo sapiens GN=DPF2 PE=2 SV=1 - [B4DT58_HUMAN]	DPF2
2	270	29.7269	5.09717	13.9486	2.8862e+06	4.5262	1		Mediator of RNA polymerase II transcription subunit 4 OS=Homo sapiens GN=MED4 PE=1 SV=1 - [MED4_HUMAN]	MED4
1	192	22.143	5.10986	3.47049	738379	4.51292	1		Uncharacterized protein OS=Homo sapiens GN=C3orf58 PE=4 SV=1 - [E7ET39_HUMAN]	C3orf58
1	790	91.7805	6.43018	12.1699	1.09329e+06	4.4912	1		Nuclear cap-binding protein subunit 1 OS=Homo sapiens GN=NCBP1 PE=1 SV=1 - [NCBP1_HUMAN]	NCBP1
1	940	98.996	9.17334	16.6622	2.20077e+06	4.48434	1		Serine/threonine-protein phosphatase 1 regulatory subunit 10 OS=Homo sapiens GN=PPP1R10 PE=1 SV=1 - [PP1RA_HUMAN]	PPP1R10
1	251	27.8178	9.43701	13.6487	3.42174e+06	4.42515	1		BRI3-binding protein OS=Homo sapiens GN=BRI3BP PE=1 SV=1 - [BRI3B_HUMAN]	BRI3BP
1	282	31.4645	5.51611	14.9181	9.39103e+06	4.39614	1		RRP15-like protein OS=Homo sapiens GN=RRP15 PE=1 SV=2 - [RRP15_HUMAN]	RRP15
3	232	25.5215	7.03467	20.1132	1.09978e+07	4.37398	1		Uncharacterized protein OS=Homo sapiens GN=GNB2 PE=4 SV=1 - [C9JIS1_HUMAN]	GNB2
1	350	39.0227	4.97021	3.11461	232880	4.35699	1		Polycomb group RING finger protein 6 OS=Homo sapiens GN=PCGF6 PE=1 SV=2 - [PCGF6_HUMAN]	PCGF6
1	632	70.9818	8.88037	8.58896	2.95742e+06	4.3474	1		Rac GTPase-activating protein 1 OS=Homo sapiens GN=RACGAP1 PE=1 SV=1 - [RGAP1_HUMAN]	RACGAP1
4	136	15.3945	11.1216	187.278	1.16177e+09	4.23621	1		Histone H3.1 OS=Homo sapiens GN=HIST1H3A PE=1 SV=2 - [H31_HUMAN]	HIST1H3A
12	323	36.9597	6.53662	95.9193	5.22921e+07	4.20074	1		Serine/threonine-protein phosphatase PP1-gamma catalytic subunit OS=Homo sapiens GN=PPP1CC PE=1 SV=1 - [PP1G_HUMAN]	PPP1CC
2	445	48.7883	9.86182	16.42	3.10919e+06	4.17462	1		Uncharacterized protein OS=Homo sapiens GN=MARK3 PE=4 SV=1 - [E9PHX2_HUMAN]	MARK3
1	603	66.8977	9.51025	2.98897	991729	4.13308	1		Uncharacterized protein OS=Homo sapiens GN=MAP7 PE=2 SV=1 - [B7Z9U7_HUMAN]	MAP7
3	354	40.3352	5.97314	17.2256	5.28955e+06	4.1017	1		Guanine nucleotide-binding protein G(i) subunit alpha-1 OS=Homo sapiens GN=GNAI1 PE=1 SV=2 - [GNAI1_HUMAN]	GNAI1
1	59	7.17061	5.97314	6.86722	1.39268e+06	4.04501	1		Uncharacterized protein OS=Homo sapiens GN=PTK2 PE=4 SV=1 - [E5RG86_HUMAN]	PTK2
1	198	23.3542	9.70068	5.39523	2.12703e+06	4.03226	1		rRNA-processing protein FCF1 homolog OS=Homo sapiens GN=FCF1 PE=2 SV=1 - [FCF1_HUMAN]	FCF1
1	671	74.2722	7.48877	4.70256	4.08773e+06	4.02516	1		Hepatoma-derived growth factor-related protein 2 OS=Homo sapiens GN=HDGFRP2 PE=1 SV=1 - [HDGR2_HUMAN]	HDGFRP2
5	1005	117.19	7.76709	49.2847	7.2118e+06	4.01657	1		SWI/SNF related, matrix associated, actin dependent regulator of chromatin, subfamily a, member 1 (Fragment) OS=Homo sapiens GN=SMARCA1 PE=4 SV=1 - [B1ALF5_HUMAN]	SMARCA1
1	420	47.1156	9.84717	2.5219	1.23511e+07	4.01242	1		HCG2033702, isoform CRA_a OS=Homo sapiens GN=PPAN PE=4 SV=1 - [A8MV53_HUMAN]	PPAN
1	938	102.912	7.02002	19.123	3.7444e+06	4.00993	1		ATP-dependent RNA helicase DDX42 OS=Homo sapiens GN=DDX42 PE=1 SV=1 - [DDX42_HUMAN]	DDX42
1	511	56.8471	8.67529	9.37136	2.15301e+06	3.99126	1		Brain-specific angiogenesis inhibitor 1-associated protein 2-like protein 1 OS=Homo sapiens GN=BAIAP2L1 PE=1 SV=2 - [BI2L1_HUMAN]	BAIAP2L1
1	230	26.8967	6.94678	5.04349	723855	3.98473	1		LAG1 homolog, ceramide synthase 2 OS=Homo sapiens GN=LASS2 PE=2 SV=1 - [Q5SZE6_HUMAN]	LASS2
1	204	22.403	5.8335	5.58874	2.14462e+06	3.98364	1		MRG-binding protein OS=Homo sapiens GN=MRGBP PE=1 SV=1 - [MRGBP_HUMAN]	MRGBP
1	224	23.8362	8.27979	11.461	1.66024e+06	3.95331	1		Nucleoporin 133kDa OS=Homo sapiens GN=NUP133 PE=2 SV=1 - [Q5TDI3_HUMAN]	NUP133
1	382	40.4026	7.95752	9.13339	497975	3.92193	1		Zinc finger protein 787 OS=Homo sapiens GN=ZNF787 PE=1 SV=2 - [ZN787_HUMAN]	ZNF787
1	80	8.88377	11.2681	4.08423	2422997	3.91993	1		Uncharacterized protein OS=Homo sapiens GN=CCAR1 PE=4 SV=1 - [F5H218_HUMAN]	CCAR1
1	369	42.8681	7.10791	8.05484	706854	3.90762	1		cDNA FLJ59646, highly similar to Septin-6 OS=Homo sapiens PE=2 SV=1 - [B4E049_HUMAN]	#VALUE!
1	139	15.1319	11.4585	3.37225	1.76373e+06	3.89714	1		Uncharacterized protein OS=Homo sapiens GN=SMARCD3 PE=4 SV=1 - [C9JYI7_HUMAN]	SMARCD3
1	1584	175.187	7.10791	17.4198	760135	3.88473	1		Centrosomal protein of 170 kDa OS=Homo sapiens GN=CEP170 PE=1 SV=1 - [CE170_HUMAN]	CEP170
1	943	105.577	5.37646	13.2696	182970	3.87588	1		Uncharacterized protein OS=Homo sapiens GN=PPP1R12A PE=4 SV=1 - [E9PF28_HUMAN]	PPP1R12A
1	188	20.2266	7.21045	5.28861	4188635	3.87517	1		Uncharacterized protein OS=Homo sapiens GN=ISOC1 PE=4 SV=1 - [D6RGE2_HUMAN]	ISOC1
1	539	60.7921	6.7124	3.34727	4.05031e+06	3.87198	1		Cell division cycle 40 homolog (S. cerevisiae) OS=Homo sapiens GN=CDC40 PE=2 SV=1 - [Q5SRN1_HUMAN]	CDC40
1	918	103.984	9.62744	10.3475	782023	3.8492	1		Uncharacterized protein OS=Homo sapiens GN=ZNF638 PE=4 SV=1 - [C9JBI6_HUMAN]	ZNF638
2	491	55.1827	9.65674	21.9542	2.06046e+06	3.8233	1		Uncharacterized protein OS=Homo sapiens GN=DDX52 PE=4 SV=1 - [A8MTP9_HUMAN]	DDX52
1	230	25.4408	11.0776	4.3368	2.55483e+06	3.81622	1		Uncharacterized protein C21orf70 OS=Homo sapiens GN=C21orf70 PE=1 SV=2 - [CU070_HUMAN]	C21orf70
1	1009	113.857	8.60205	13.4114	4.41029e+06	3.77805	1		Helicase-like transcription factor OS=Homo sapiens GN=HLTF PE=1 SV=2 - [HLTF_HUMAN]	HLTF
4	177	19.4496	7.7085	30.0353	255394	3.75482	1		Cellular nucleic acid-binding protein OS=Homo sapiens GN=CNBP PE=1 SV=1 - [CNBP_HUMAN]	CNBP
1	430	47.8593	6.48096	6.42491	1.45033e+06	3.75435	1		Uncharacterized protein OS=Homo sapiens GN=TOE1 PE=2 SV=1 - [B4DEM6_HUMAN]	TOE1
2	658	75.1238	5.41455	20.839	2.8071e+06	3.74929	1		Uncharacterized protein OS=Homo sapiens GN=PKN2 PE=4 SV=1 - [F5H1H1_HUMAN]	PKN2
1	1118	121.811	8.88037	9.37353	564214	3.74248	1		Constitutive coactivator of PPAR-gamma-like protein 1 OS=Homo sapiens GN=FAM120A PE=1 SV=2 - [F120A_HUMAN]	FAM120A
1	318	35.7964	11.7808	2.95823	622435	3.73977	1		UAP56-interacting factor OS=Homo sapiens GN=FYTTD1 PE=1 SV=3 - [UIF_HUMAN]	FYTTD1
1	911	100.616	7.31299	10.6127	3.12084e+06	3.72189	1		General transcription factor 3C polypeptide 2 OS=Homo sapiens GN=GTF3C2 PE=1 SV=2 - [TF3C2_HUMAN]	GTF3C2
1	368	40.7296	5.96045	12.3391	5.31539e+06	3.71567	1		Uncharacterized protein OS=Homo sapiens GN=EIF4B PE=2 SV=1 - [B4DS01_HUMAN]	EIF4B
2	326	36.684	5.92236	10.9564	1.36918e+06	3.70388	1		Nucleoporin Nup37 OS=Homo sapiens GN=NUP37 PE=1 SV=1 - [NUP37_HUMAN]	NUP37
1	2426	263.664	5.64307	12.3345	909086	3.68474	1		Protein SON OS=Homo sapiens GN=SON PE=1 SV=4 - [SON_HUMAN]	SON
1	338	38.7018	5.87158	6.18867	281466	3.68471	1		Transcription factor AP-4 OS=Homo sapiens GN=TFAP4 PE=1 SV=2 - [TFAP4_HUMAN]	TFAP4
1	187	20.4135	9.05615	6.18921	190738	3.66466	1		DDX6 protein OS=Homo sapiens GN=DDX6 PE=2 SV=1 - [Q8IV96_HUMAN]	DDX6
1	126	14.2251	6.97607	5.8842	4.29294e+06	3.65154	1		Uncharacterized protein OS=Homo sapiens GN=CDC27 PE=4 SV=1 - [E9PLI0_HUMAN]	CDC27
1	254	28.7049	9.30518	7.80514	752296	3.64811	1		DDX49 protein OS=Homo sapiens GN=DDX49 PE=2 SV=2 - [Q9BVQ8_HUMAN]	DDX49
1	326	36.1314	8.20654	3.02234	887513	3.63834	1		Solute carrier family 9 (Sodium/hydrogen exchanger), member 3 regulator 2, isoform CRA_b OS=Homo sapiens GN=SLC9A3R2 PE=4 SV=1 - [D3DU85_HUMAN]	SLC9A3R2
2	993	111.689	7.66455	16.1631	861921	3.63086	1		Uncharacterized protein KIAA0090 OS=Homo sapiens GN=KIAA0090 PE=1 SV=1 - [K0090_HUMAN]	KIAA0090
1	259	29.8343	6.25244	7.82421	3.00842e+06	3.63022	1		Uncharacterized protein OS=Homo sapiens GN=NUP85 PE=4 SV=1 - [F5H0W7_HUMAN]	NUP85
1	553	60.518	9.17334	9.28272	1.62253e+06	3.63014	1		Putative oxidoreductase GLYR1 OS=Homo sapiens GN=GLYR1 PE=1 SV=3 - [GLYR1_HUMAN]	GLYR1
4	178	19.5786	7.57666	31.3651	330125	3.62595	1		Cellular nucleic acid binding protein alpha variant 1 OS=Homo sapiens GN=CNBP PE=1 SV=1 - [Q5U0E9_HUMAN]	CNBP
3	599	66.0806	8.45557	24.494	1.77721e+07	3.62399	1		Insulin-like growth factor 2 mRNA-binding protein 2 OS=Homo sapiens GN=IGF2BP2 PE=1 SV=2 - [IF2B2_HUMAN]	IGF2BP2
1	568	63.4827	9.15869	2.82553	2.47963e+06	3.61128	1		Sphingosine-1-phosphate lyase 1 OS=Homo sapiens GN=SGPL1 PE=1 SV=3 - [SGPL1_HUMAN]	SGPL1
1	204	22.642	9.45166	6.94524	836708	3.60913	1		Partner of Y14 and mago OS=Homo sapiens GN=WIBG PE=1 SV=1 - [WIBG_HUMAN]	WIBG
1	1274	141.059	6.12549	14.0464	1.09959e+06	3.58364	1		Symplekin OS=Homo sapiens GN=SYMPK PE=1 SV=2 - [SYMPK_HUMAN]	SYMPK
1	514	57.1461	9.17334	7.15346	4.26927e+06	3.57458	1		Uncharacterized protein OS=Homo sapiens GN=PLRG1 PE=4 SV=1 - [A8MW61_HUMAN]	PLRG1
1	1812	201.898	5.0083	11.6943	1.19803e+06	3.56709	1		Protein virilizer homolog OS=Homo sapiens GN=KIAA1429 PE=1 SV=2 - [VIR_HUMAN]	KIAA1429
1	753	80.6599	8.08936	19.1777	4.38621e+06	3.54852	1		Spermatogenesis-associated protein 5-like protein 1 OS=Homo sapiens GN=SPATA5L1 PE=1 SV=2 - [SPA5L_HUMAN]	SPATA5L1
1	882	99.8582	7.60596	12.3309	902858	3.5421	1		Epithelial cell transforming 2 OS=Homo sapiens GN=ECT2 PE=2 SV=1 - [Q6U836_HUMAN]	ECT2
2	593	65.22	9.70068	21.7431	7.85926e+06	3.49584	1		Transcriptional repressor p66-beta OS=Homo sapiens GN=GATAD2B PE=1 SV=1 - [P66B_HUMAN]	GATAD2B
1	110	12.397	8.41162	7.86149	3.50548e+06	3.49505	1		PHD finger-like domain-containing protein 5A OS=Homo sapiens GN=PHF5A PE=1 SV=1 - [PHF5A_HUMAN]	PHF5A
2	189	20.7166	7.81104	13.0543	3.68877e+06	3.46145	1		ELAV (Embryonic lethal, abnormal vision, Drosophila)-like 2 (Hu antigen B) (Fragment) OS=Homo sapiens GN=ELAVL2 PE=4 SV=1 - [B1AM48_HUMAN]	ELAVL2
1	312	33.2205	5.42725	5.05023	478665	3.45947	1		Transcriptional activator protein Pur-beta OS=Homo sapiens GN=PURB PE=1 SV=3 - [PURB_HUMAN]	PURB
1	274	30.5879	9.70068	2.96853	2.53892e+06	3.44964	1		Uncharacterized protein OS=Homo sapiens GN=BCKDK PE=4 SV=1 - [E9PF13_HUMAN]	BCKDK
1	138	13.9493	7.23975	2.64579	2.34623e+06	3.40572	1		Uncharacterized protein OS=Homo sapiens GN=C17orf49 PE=4 SV=1 - [E9PB29_HUMAN]	C17orf49
3	64	7.70097	9.99365	28.8953	1.33927e+06	3.3693	1		H/ACA ribonucleoprotein complex subunit 3 OS=Homo sapiens GN=NOP10 PE=1 SV=1 - [NOP10_HUMAN]	NOP10
1	4579	520.795	7.04932	23.3844	1.01159e+06	3.3606	1		Sacsin OS=Homo sapiens GN=SACS PE=1 SV=2 - [SACS_HUMAN]	SACS
1	134	15.6889	9.31982	10.4342	1.82046e+06	3.31721	1		Implantation-associated protein, isoform CRA_a OS=Homo sapiens GN=MAGT1 PE=2 SV=1 - [Q6P577_HUMAN]	MAGT1
1	298	33.4894	5.5415	5.13619	532634	3.30595	1		Uncharacterized protein OS=Homo sapiens GN=PDCD2 PE=4 SV=1 - [F5H4V9_HUMAN]	PDCD2
1	531	59.9391	4.62744	14.8675	2.4495e+06	3.28127	1		RNA polymerase II-associated factor 1 homolog OS=Homo sapiens GN=PAF1 PE=1 SV=2 - [PAF1_HUMAN]	PAF1
1	248	27.3684	7.2251	13.514	1.92939e+07	3.26602	1		Eukaryotic translation initiation factor 4H OS=Homo sapiens GN=EIF4H PE=1 SV=5 - [IF4H_HUMAN]	EIF4H
1	64	7.09667	7.18115	16.6113	293216	3.26269	1		SNRPG protein OS=Homo sapiens GN=SNRPG PE=4 SV=1 - [Q49AN9_HUMAN]	SNRPG
1	855	97.4929	8.41162	10.1185	2.65169e+06	3.25386	1		Uncharacterized protein CXorf57 OS=Homo sapiens GN=CXorf57 PE=1 SV=2 - [CX057_HUMAN]	CXorf57
1	271	30.4572	9.17334	2.60082	2.28304e+06	3.25226	1		Zinc finger CCHC domain-containing protein 9 OS=Homo sapiens GN=ZCCHC9 PE=2 SV=2 - [ZCHC9_HUMAN]	ZCCHC9
2	275	31.4217	4.91943	15.4103	1.8029e+06	3.25207	1		DNA-directed RNA polymerase II subunit RPB3 OS=Homo sapiens GN=POLR2C PE=1 SV=2 - [RPB3_HUMAN]	POLR2C
1	261	28.8974	4.4751	4.92959	3.77483e+06	3.23718	1		Uncharacterized protein OS=Homo sapiens GN=PRPF31 PE=4 SV=1 - [E7EU94_HUMAN]	PRPF31
1	143	15.895	7.04932	8.32504	7.35262e+06	3.23354	1		Uncharacterized protein OS=Homo sapiens GN=ADD1 PE=4 SV=1 - [D6RF25_HUMAN]	ADD1
3	311	36.0613	9.20264	9.73114	946087	3.19342	1		Casein kinase 1, epsilon OS=Homo sapiens GN=CSNK1E PE=3 SV=1 - [B0QY35_HUMAN]	CSNK1E
1	255	28.1944	7.48877	8.56948	111303	3.17886	1		Uncharacterized protein OS=Homo sapiens GN=NFS1 PE=2 SV=1 - [B4DNL7_HUMAN]	NFS1
2	995	108.556	8.42627	7.52898	1.17141e+06	3.17209	1		Uncharacterized protein OS=Homo sapiens GN=CLASP2 PE=4 SV=2 - [E9PBA6_HUMAN]	CLASP2
1	944	100.437	8.48486	7.85801	1.37232e+06	3.16108	1		Uncharacterized protein OS=Homo sapiens GN=PUM1 PE=4 SV=1 - [E9PR38_HUMAN]	PUM1
1	392	44.864	7.35693	8.55419	6.7243e+06	3.13933	1		Uncharacterized protein OS=Homo sapiens GN=ZC3H15 PE=4 SV=1 - [F5H0F5_HUMAN]	ZC3H15
4	1105	122.79	5.75732	37.4356	4.05212e+06	3.11076	1		SWI/SNF complex subunit SMARCC1 OS=Homo sapiens GN=SMARCC1 PE=1 SV=3 - [SMRC1_HUMAN]	SMARCC1
2	706	79.1052	6.31592	9.15643	2.65729e+06	3.10987	1		Gamma-adducin OS=Homo sapiens GN=ADD3 PE=1 SV=1 - [ADDG_HUMAN]	ADD3
1	241	27.2647	6.80029	6.65901	195082	3.09939	1		Chromosome 20 open reading frame 172 (Fragment) OS=Homo sapiens GN=C20orf172 PE=2 SV=1 - [Q5JW53_HUMAN]	C20orf172
1	864	96.1047	6.40479	11.5585	3.9018e+06	3.0934	1		Uncharacterized protein OS=Homo sapiens GN=NUP188 PE=4 SV=1 - [E9PET9_HUMAN]	NUP188
1	313	35.8423	8.79248	3.14978	1.13577e+06	3.09067	1		Uncharacterized protein OS=Homo sapiens GN=AMZ2 PE=4 SV=1 - [A8MZ48_HUMAN]	AMZ2
1	127	14.3864	9.59814	12.004	3.56479e+06	3.07319	1		Activated RNA polymerase II transcriptional coactivator p15 OS=Homo sapiens GN=SUB1 PE=1 SV=3 - [TCP4_HUMAN]	SUB1
2	262	29.5818	6.96143	8.33783	2.15153e+06	3.05289	1		Spindlin-1 OS=Homo sapiens GN=SPIN1 PE=1 SV=3 - [SPIN1_HUMAN]	SPIN1
1	220	25.4088	10.0669	4.97892	929463	3.04269	1		Ribonuclease P protein subunit p29 OS=Homo sapiens GN=POP4 PE=1 SV=2 - [RPP29_HUMAN]	POP4
1	854	97.3888	8.25049	9.65662	1.78934e+06	2.96504	1		Uncharacterized protein OS=Homo sapiens GN=DHX8 PE=4 SV=1 - [F5H521_HUMAN]	DHX8
3	355	40.4251	5.5415	16.6579	5.20132e+06	2.95417	1		Guanine nucleotide-binding protein G(i) subunit alpha-2 OS=Homo sapiens GN=GNAI2 PE=1 SV=3 - [GNAI2_HUMAN]	GNAI2
1	872	98.0391	6.7417	9.55649	1.49218e+06	2.93895	1		Uncharacterized protein OS=Homo sapiens GN=KIF20A PE=2 SV=1 - [B4DL79_HUMAN]	KIF20A
1	212	22.5821	9.75928	4.67311	807385	2.93547	1		Uncharacterized protein OS=Homo sapiens GN=RPUSD3 PE=4 SV=1 - [C9JM75_HUMAN]	RPUSD3
5	454	50.6395	9.37842	31.1291	2.26303e+06	2.91899	1		Lamina-associated polypeptide 2, isoforms beta/gamma OS=Homo sapiens GN=TMPO PE=1 SV=2 - [LAP2B_HUMAN]	TMPO
1	1711	194.193	6.3667	7.46122	968360	2.91761	1		Serine/threonine-protein kinase MRCK beta OS=Homo sapiens GN=CDC42BPB PE=1 SV=2 - [MRCKB_HUMAN]	CDC42BPB
1	328	37.9429	5.60498	7.99094	676634	2.90027	1		Smarce1 variant 4 OS=Homo sapiens PE=2 SV=1 - [C0IMW5_HUMAN]	#VALUE!
2	1661	188.579	6.49365	15.5914	769820	2.84601	1		Uncharacterized protein OS=Homo sapiens GN=MLLT4 PE=4 SV=1 - [C9IYT9_HUMAN]	MLLT4
1	314	34.4335	8.98291	6.30077	966977	2.8255	1		THAP domain-containing protein 11 OS=Homo sapiens GN=THAP11 PE=1 SV=2 - [THA11_HUMAN]	THAP11
1	95	10.493	8.17725	11.1629	3.14493e+06	2.79155	1		Mitochondrial import inner membrane translocase subunit Tim13 OS=Homo sapiens GN=TIMM13 PE=1 SV=1 - [TIM13_HUMAN]	TIMM13
1	573	63.8039	9.87646	7.12212	873146	2.76797	1		Uncharacterized protein OS=Homo sapiens GN=CC2D1A PE=4 SV=1 - [E9PGJ9_HUMAN]	CC2D1A
1	331	35.6532	8.76318	6.07664	465444	2.76407	1		Transcription factor AP-1 OS=Homo sapiens GN=JUN PE=1 SV=2 - [JUN_HUMAN]	JUN
1	111	12.7523	4.84326	8.49013	2.14786e+06	2.71303	1		Uncharacterized protein OS=Homo sapiens GN=MRE11A PE=4 SV=1 - [F5H742_HUMAN]	MRE11A
1	516	57.5191	9.0415	7.76747	2648811	2.68574	1		Uncharacterized protein OS=Homo sapiens GN=YME1L1 PE=3 SV=1 - [F5GYR4_HUMAN]	YME1L1
1	260	30.6746	5.49072	9.48698	2.55435e+06	2.68336	1		Family with sequence similarity 50, member A (Fragment) OS=Homo sapiens GN=FAM50A PE=4 SV=1 - [B0S8I6_HUMAN]	FAM50A
2	213	23.8178	7.02002	8.83005	1.97008e+06	2.64538	1		Peptidyl-prolyl cis-trans isomerase OS=Homo sapiens GN=PPIE PE=3 SV=1 - [E9PKY5_HUMAN]	PPIE
1	492	57.1895	5.92236	3.54373	1.26971e+06	2.63851	1		Peptidyl-prolyl cis-trans isomerase-like 4 OS=Homo sapiens GN=PPIL4 PE=1 SV=1 - [PPIL4_HUMAN]	PPIL4
1	183	20.0732	8.6167	3.31612	1.34422e+06	2.63318	1		Transmembrane protein 85 OS=Homo sapiens GN=TMEM85 PE=1 SV=2 - [TMM85_HUMAN]	TMEM85
1	250	28.8749	6.26514	2.97071	1.4388e+06	2.6165	1		Uncharacterized protein OS=Homo sapiens GN=SLBP PE=4 SV=1 - [C9IY53_HUMAN]	SLBP
2	130	14.4929	9.84717	17.3582	2.41964e+06	2.60438	1		28S ribosomal protein S17, mitochondrial OS=Homo sapiens GN=MRPS17 PE=1 SV=1 - [RT17_HUMAN]	MRPS17
2	250	27.0663	8.90967	10.1226	1.48943e+06	2.60326	1		Protein lin-28 homolog B OS=Homo sapiens GN=LIN28B PE=1 SV=1 - [LN28B_HUMAN]	LIN28B
1	826	93.6137	8.90967	2.55832	3.26291e+06	2.60222	1		Dolichyl-diphosphooligosaccharide--protein glycosyltransferase subunit STT3B OS=Homo sapiens GN=STT3B PE=1 SV=1 - [STT3B_HUMAN]	STT3B
4	977	107.478	7.03467	36.3586	6.2921e+06	2.59875	1		AP-2 complex subunit alpha-1 OS=Homo sapiens GN=AP2A1 PE=1 SV=3 - [AP2A1_HUMAN]	AP2A1
1	329	36.0561	5.69385	3.96997	176390	2.58805	1		Putative ribosomal RNA methyltransferase 1 OS=Homo sapiens GN=FTSJ1 PE=1 SV=2 - [RRMJ1_HUMAN]	FTSJ1
4	173	19.4722	4.57666	16.532	7.11226e+06	2.56838	1		Uncharacterized protein OS=Homo sapiens GN=RBBP4 PE=2 SV=1 - [B4DRT0_HUMAN]	RBBP4
2	173	19.9683	9.46631	7.25016	5.21427e+06	2.56273	1		Chromosome X open reading frame 56, isoform CRA_b OS=Homo sapiens GN=CXorf56 PE=2 SV=1 - [A8MPX7_HUMAN]	CXorf56
1	310	34.8035	4.56396	4.4257	2.47422e+06	2.53389	1		Uncharacterized protein OS=Homo sapiens GN=DBR1 PE=4 SV=1 - [F5GWV2_HUMAN]	DBR1
1	167	19.3949	4.90674	6.40794	563909	2.52795	1		PRP18 pre-mRNA processing factor 18 homolog (S. cerevisiae) (Fragment) OS=Homo sapiens GN=PRPF18 PE=2 SV=1 - [Q5T9P8_HUMAN]	PRPF18
1	70	8.69061	10.8726	4.94139	380071	2.52342	1		UPF0640 protein C3orf78 OS=Homo sapiens GN=C3orf78 PE=2 SV=2 - [CC078_HUMAN]	C3orf78
1	267	28.758	9.0415	3.3795	195774	2.50687	1		Uncharacterized protein OS=Homo sapiens GN=MSI2 PE=2 SV=1 - [B4DM51_HUMAN]	MSI2
4	312	35.6976	7.54736	42.5909	2.81094e+06	2.5054	1		Regulation of nuclear pre-mRNA domain-containing protein 1A OS=Homo sapiens GN=RPRD1A PE=1 SV=1 - [RPR1A_HUMAN]	RPRD1A
1	67	7.63999	7.76709	4.84978	1.99515e+06	2.50383	1		DNA-directed RNA polymerases I, II, and III subunit RPABC5 OS=Homo sapiens GN=POLR2L PE=1 SV=1 - [RPAB5_HUMAN]	POLR2L
1	95	10.7585	5.09717	7.10035	572179	2.48451	1		Uncharacterized protein OS=Homo sapiens GN=NFYC PE=4 SV=1 - [E9PL11_HUMAN]	NFYC
1	299	34.4273	9.78857	4.61692	2.28155e+06	2.46627	1		Uncharacterized protein OS=Homo sapiens GN=LARP7 PE=4 SV=1 - [D6RFF0_HUMAN]	LARP7
1	91	10.0724	10.0522	2.60882	153136	2.46614	1		DnaJ (Hsp40) homolog, subfamily C, member 19, isoform CRA_a OS=Homo sapiens GN=DNAJC19 PE=4 SV=1 - [C9JBV1_HUMAN]	DNAJC19
2	559	61.4542	7.50342	14.4678	4.52925e+06	2.46187	1		Chromatin assembly factor 1 subunit B OS=Homo sapiens GN=CHAF1B PE=1 SV=1 - [CAF1B_HUMAN]	CHAF1B
1	773	88.3107	8.646	12.6688	1.30999e+06	2.42411	1		Carnitine O-palmitoyltransferase 1, liver isoform OS=Homo sapiens GN=CPT1A PE=1 SV=2 - [CPT1A_HUMAN]	CPT1A
1	767	86.0686	8.77783	18.9375	7.25749e+06	2.39952	1		cDNA FLJ56481, highly similar to Heterogeneous nuclear ribonucleoprotein U-like protein 1 OS=Homo sapiens PE=2 SV=1 - [B7Z4B8_HUMAN]	#VALUE!
1	233	27.2969	8.26514	4.85314	1.02834e+06	2.39729	1		Uncharacterized protein OS=Homo sapiens GN=GLT25D1 PE=4 SV=1 - [E9PC06_HUMAN]	GLT25D1
1	549	62.2537	8.68994	4.467	1.0699e+06	2.38328	1		Uncharacterized protein OS=Homo sapiens GN=TRIM24 PE=4 SV=1 - [E7ES63_HUMAN]	TRIM24
1	513	55.7785	7.32764	4.26566	2.21148e+06	2.38111	1		Achalasia variant OS=Homo sapiens GN=AAAS PE=2 SV=1 - [Q5JB47_HUMAN]	AAAS
2	368	40.7518	4.83057	8.13638	515821	2.37559	1		HAUS augmin-like complex subunit 7 OS=Homo sapiens GN=HAUS7 PE=1 SV=3 - [HAUS7_HUMAN]	HAUS7
4	1360	152.689	6.90283	30.5386	827297	2.37054	1		DNA mismatch repair protein Msh6 OS=Homo sapiens GN=MSH6 PE=1 SV=2 - [MSH6_HUMAN]	MSH6
1	77	8.35338	9.45166	2.51687	9.34793e+06	2.3676	1		Uncharacterized protein OS=Homo sapiens GN=MGST2 PE=4 SV=1 - [D6RBB5_HUMAN]	MGST2
1	399	44.438	6.52197	5.12952	4472946	2.36626	1		Uncharacterized protein OS=Homo sapiens GN=DNM2 PE=4 SV=1 - [F5H722_HUMAN]	DNM2
2	112	12.0992	8.76318	9.051	1.17908e+06	2.3578	1		39S ribosomal protein L53, mitochondrial OS=Homo sapiens GN=MRPL53 PE=1 SV=1 - [RM53_HUMAN]	MRPL53
2	173	20.1033	8.82178	11.208	1.03579e+06	2.35391	1		28S ribosomal protein S25, mitochondrial OS=Homo sapiens GN=MRPS25 PE=1 SV=1 - [RT25_HUMAN]	MRPS25
1	225	24.4148	11.0044	6.62422	3.76815e+06	2.33484	1		Uncharacterized protein OS=Homo sapiens GN=MRPL2 PE=4 SV=1 - [C9IY40_HUMAN]	MRPL2
1	193	22.76	9.75928	7.74054	1.36113e+06	2.32223	1		UPF0468 protein C16orf80 OS=Homo sapiens GN=C16orf80 PE=1 SV=1 - [CP080_HUMAN]	C16orf80
1	326	37.0016	8.79248	7.86599	864128	2.32013	1		F-box/LRR-repeat protein 12 OS=Homo sapiens GN=FBXL12 PE=1 SV=1 - [FXL12_HUMAN]	FBXL12
1	224	24.9723	8.1626	6.43582	4.65753e+06	2.31685	1		General transcription factor IIB (Fragment) OS=Homo sapiens GN=GTF2B PE=4 SV=1 - [B1APE1_HUMAN]	GTF2B
1	520	57.4602	9.37842	4.5021	3.76651e+06	2.31051	1		Uncharacterized protein OS=Homo sapiens GN=EIF2B4 PE=3 SV=1 - [F5H6W1_HUMAN]	EIF2B4
1	546	61.8764	5.99854	8.6745	1.10564e+06	2.28005	1		Uncharacterized protein OS=Homo sapiens GN=CPSF3 PE=4 SV=2 - [E7ER23_HUMAN]	CPSF3
1	163	18.8075	7.26904	5.3695	911689	2.24602	1		Ribonuclease P/MRP protein subunit POP5 OS=Homo sapiens GN=POP5 PE=1 SV=1 - [POP5_HUMAN]	POP5
1	245	28.1742	6.93213	9.13255	1.49899e+06	2.23069	1		E3 ubiquitin-protein ligase RNF138 OS=Homo sapiens GN=RNF138 PE=1 SV=1 - [RN138_HUMAN]	RNF138
1	759	83.8747	7.53271	12.0626	2.51858e+06	2.21487	1		Uncharacterized protein OS=Homo sapiens GN=TRIM33 PE=4 SV=1 - [E7EN20_HUMAN]	TRIM33
1	110	12.0095	10.0669	7.6551	1.74769e+06	2.20972	1		Transmembrane protein 93 OS=Homo sapiens GN=TMEM93 PE=1 SV=1 - [TMM93_HUMAN]	TMEM93
1	131	14.6766	9.15869	9.14006	5.53869e+06	2.207	1		Membrane magnesium transporter 1 OS=Homo sapiens GN=MMGT1 PE=1 SV=1 - [MMGT1_HUMAN]	MMGT1
1	1033	109.72	7.6499	11.8591	1.5867e+06	2.20051	1		Uncharacterized protein OS=Homo sapiens GN=MAP1S PE=2 SV=1 - [B4DH53_HUMAN]	MAP1S
2	453	48.7245	8.95361	8.42069	500909	2.18085	1		Dihydrolipoyllysine-residue succinyltransferase component of 2-oxoglutarate dehydrogenase complex, mitochondrial OS=Homo sapiens GN=DLST PE=1 SV=4 - [ODO2_HUMAN]	DLST
1	375	41.7928	8.52881	6.24936	959421	2.1415	1		DnaJ homolog subfamily B member 12 OS=Homo sapiens GN=DNAJB12 PE=1 SV=4 - [DJB12_HUMAN]	DNAJB12
1	358	41.4065	5.87158	7.13032	887170	2.12916	1		Uncharacterized protein OS=Homo sapiens GN=CRTAP PE=4 SV=1 - [C9JP16_HUMAN]	CRTAP
2	362	39.0993	7.85498	11.497	213749	2.12674	1		RNA-binding protein Musashi homolog 1 OS=Homo sapiens GN=MSI1 PE=1 SV=1 - [MSI1H_HUMAN]	MSI1
1	145	16.1219	9.1001	5.79746	2.61893e+06	2.09657	1		Uncharacterized protein OS=Homo sapiens GN=PIN1 PE=4 SV=1 - [E7EQR5_HUMAN]	PIN1
1	224	25.5296	8.71924	4.98855	812089	2.09429	1		Ras suppressor protein 1 OS=Homo sapiens GN=RSU1 PE=2 SV=1 - [A8KA46_HUMAN]	RSU1
1	1002	113.017	5.021	14.2818	1.26654e+06	2.0808	1		Golgin subfamily A member 2 OS=Homo sapiens GN=GOLGA2 PE=1 SV=3 - [GOGA2_HUMAN]	GOLGA2
2	107	12.2423	8.1626	13.0634	2.34363e+06	2.08009	1		Uncharacterized protein OS=Homo sapiens GN=NAP1L4 PE=3 SV=1 - [E9PNW0_HUMAN]	NAP1L4
1	645	72.887	5.07178	17.6327	8.37931e+06	2.07696	1		Protein disulfide-isomerase A4 OS=Homo sapiens GN=PDIA4 PE=1 SV=2 - [PDIA4_HUMAN]	PDIA4
1	368	41.1234	9.5542	5.4887	315404	2.05827	1		F-box only protein 28 OS=Homo sapiens GN=FBXO28 PE=1 SV=1 - [FBX28_HUMAN]	FBXO28
1	5183	573.476	6.03662	22.7506	1.11047e+06	2.04288	1		E3 ubiquitin-protein ligase UBR4 OS=Homo sapiens GN=UBR4 PE=1 SV=1 - [UBR4_HUMAN]	UBR4
1	538	60.5808	7.23975	8.27156	2.84559e+06	2.03745	1		CWF19-like protein 1 OS=Homo sapiens GN=CWF19L1 PE=1 SV=2 - [C19L1_HUMAN]	CWF19L1
1	160	18.1961	4.91943	3.57466	333820	2.00329	1		Uncharacterized protein OS=Homo sapiens GN=PPP3R1 PE=4 SV=1 - [F6U1T9_HUMAN]	PPP3R1
1	1309	146.577	6.12549	12.2762	2.88677e+06	1.99181	1		Protein KIAA0664 OS=Homo sapiens GN=KIAA0664 PE=1 SV=2 - [K0664_HUMAN]	KIAA0664
1	907	103.506	8.11865	9.12504	984358	1.96875	1		Gamma-tubulin complex component 3 OS=Homo sapiens GN=TUBGCP3 PE=1 SV=2 - [GCP3_HUMAN]	TUBGCP3
1	187	20.3337	7.40088	11.5683	618731	1.9607	1		Uncharacterized protein OS=Homo sapiens GN=CTBP1 PE=3 SV=1 - [D6RAX2_HUMAN]	CTBP1
1	4640	509.759	7.03467	26.2924	388478	1.9556	1		Probable E3 ubiquitin-protein ligase MYCBP2 OS=Homo sapiens GN=MYCBP2 PE=1 SV=3 - [MYCB2_HUMAN]	MYCBP2
1	316	35.8847	8.74854	2.5847	1.51608e+06	1.95014	1		MMP37-like protein, mitochondrial OS=Homo sapiens GN=C3orf31 PE=2 SV=1 - [MMP37_HUMAN]	C3orf31
1	374	39.5563	6.88818	8.69079	1.66108e+06	1.94261	1		Uncharacterized protein OS=Homo sapiens GN=SLC39A7 PE=4 SV=1 - [E7EMT4_HUMAN]	SLC39A7
1	824	92.1825	6.94678	16.1818	5.626e+06	1.92689	1		Probable ATP-dependent RNA helicase DDX20 OS=Homo sapiens GN=DDX20 PE=1 SV=2 - [DDX20_HUMAN]	DDX20
1	409	46.0768	7.69385	7.8753	365966	1.90264	1		Beta-arrestin-2 OS=Homo sapiens GN=ARRB2 PE=1 SV=2 - [ARRB2_HUMAN]	ARRB2
1	192	21.795	5.09717	10.3605	4.95648e+06	1.89631	1		cDNA FLJ60450, highly similar to OTU domain-containing protein 6B OS=Homo sapiens PE=2 SV=1 - [B4DEY0_HUMAN]	#VALUE!
3	213	23.2919	4.58936	19.2099	3.55593e+07	1.88216	1		Putative nascent polypeptide-associated complex subunit alpha-like protein OS=Homo sapiens GN=NACAP1 PE=5 SV=1 - [NACP1_HUMAN]	NACAP1
1	86	10.1288	6.354	14.7026	1.78455e+06	1.88093	1		Splicing factor 3B subunit 5 OS=Homo sapiens GN=SF3B5 PE=1 SV=1 - [SF3B5_HUMAN]	SF3B5
1	113	13.0378	9.37842	2.96468	642972	1.87725	1		Uncharacterized protein OS=Homo sapiens GN=AP2M1 PE=4 SV=1 - [C9JJD3_HUMAN]	AP2M1
4	351	38.9649	6.16357	23.5524	1.0399e+06	1.85972	1		Translation initiation factor eIF-2B subunit beta OS=Homo sapiens GN=EIF2B2 PE=1 SV=3 - [EI2BB_HUMAN]	EIF2B2
1	377	41.9167	9.15869	11.3263	1.14358e+06	1.84244	1		Prostaglandin E synthase 2 OS=Homo sapiens GN=PTGES2 PE=1 SV=1 - [PGES2_HUMAN]	PTGES2
1	176	20.7345	6.34131	5.09908	735113	1.84237	1		Vacuolar protein-sorting-associated protein 25 OS=Homo sapiens GN=VPS25 PE=1 SV=1 - [VPS25_HUMAN]	VPS25
1	280	32.6785	8.93896	9.07323	571233	1.82954	1		Uncharacterized protein OS=Homo sapiens GN=DHCR7 PE=2 SV=1 - [B4E1K5_HUMAN]	DHCR7
1	518	58.4452	8.36768	5.77601	3.18366e+06	1.82417	1		TROVE domain family, member 2 OS=Homo sapiens GN=TROVE2 PE=2 SV=1 - [Q5LJ98_HUMAN]	TROVE2
1	148	17.0649	8.99756	14.4971	2.90721e+06	1.80923	1		Uncharacterized protein OS=Homo sapiens GN=MRPL13 PE=3 SV=1 - [E5RJI7_HUMAN]	MRPL13
1	133	15.1701	5.22412	5.22742	1.36601e+06	1.80808	1		U6 snRNA-associated Sm-like protein LSm1 OS=Homo sapiens GN=LSM1 PE=1 SV=1 - [LSM1_HUMAN]	LSM1
1	174	20.1485	9.43701	9.56389	2.2763e+06	1.80703	1		Uncharacterized protein OS=Homo sapiens GN=SSR3 PE=4 SV=1 - [C9JA28_HUMAN]	SSR3
2	1077	123.534	6.68311	15.1377	892733	1.78797	1		Uncharacterized protein OS=Homo sapiens GN=IQGAP2 PE=4 SV=1 - [F5H7S7_HUMAN]	IQGAP2
1	359	40.5985	4.89404	10.1048	622453	1.78529	1		Protein HEXIM1 OS=Homo sapiens GN=HEXIM1 PE=1 SV=1 - [HEXI1_HUMAN]	HEXIM1
1	241	26.3519	9.68604	5.26415	791094	1.78511	1		Uncharacterized protein OS=Homo sapiens GN=SCCPDH PE=4 SV=1 - [E9PEA8_HUMAN]	SCCPDH
1	274	29.6494	8.32373	12.404	933522	1.77006	1		Cytochrome b-c1 complex subunit Rieske, mitochondrial OS=Homo sapiens GN=UQCRFS1 PE=1 SV=2 - [UCRI_HUMAN]	UQCRFS1
1	65	7.28382	6.50732	6.73805	2.49335e+06	1.76518	1		Uncharacterized protein OS=Homo sapiens GN=DAD1 PE=4 SV=1 - [F5H895_HUMAN]	DAD1
2	593	67.1837	6.60986	12.5662	2.15917e+06	1.74863	1		Uncharacterized protein OS=Homo sapiens GN=EXOC4 PE=4 SV=1 - [F5H222_HUMAN]	EXOC4
1	363	42.373	5.68115	12.6984	464820	1.74515	1		HAUS augmin-like complex subunit 4 OS=Homo sapiens GN=HAUS4 PE=1 SV=1 - [HAUS4_HUMAN]	HAUS4
1	158	17.9952	8.66064	5.39752	2.17571e+06	1.72086	1		SUMO-conjugating enzyme UBC9 OS=Homo sapiens GN=UBE2I PE=1 SV=1 - [UBC9_HUMAN]	UBE2I
1	182	20.4428	7.23975	5.9261	1.32611e+06	1.7133	1		ADP-ribosylation factor-like protein 3 OS=Homo sapiens GN=ARL3 PE=1 SV=2 - [ARL3_HUMAN]	ARL3
1	134	14.519	7.31299	6.57408	593952	1.71193	1		Uncharacterized protein OS=Homo sapiens GN=PUS1 PE=4 SV=1 - [F5H168_HUMAN]	PUS1
1	520	57.6141	7.00537	5.56399	1.91377e+06	1.71158	1		Protein SMG9 OS=Homo sapiens GN=SMG9 PE=1 SV=1 - [SMG9_HUMAN]	SMG9
1	559	62.7173	7.76709	13.2952	2.32736e+06	1.7061	1		Uncharacterized protein OS=Homo sapiens GN=HYOU1 PE=2 SV=1 - [B7Z909_HUMAN]	HYOU1
1	201	22.985	8.00146	4.41477	508618	1.70145	1		28S ribosomal protein S10, mitochondrial OS=Homo sapiens GN=MRPS10 PE=1 SV=2 - [RT10_HUMAN]	MRPS10
1	350	39.285	9.17334	12.9061	2.59119e+06	1.70045	1		Inhibitor of nuclear factor kappa-B kinase-interacting protein OS=Homo sapiens GN=IKBIP PE=1 SV=1 - [IKIP_HUMAN]	IKBIP
1	475	53.2281	8.104	3.03454	593635	1.69354	1		Probable prolyl-tRNA synthetase, mitochondrial OS=Homo sapiens GN=PARS2 PE=1 SV=1 - [SYPM_HUMAN]	PARS2
1	296	33.2997	7.00537	7.05833	1.3453e+06	1.69183	1		Uncharacterized protein OS=Homo sapiens GN=UFD1L PE=4 SV=1 - [A6NJ11_HUMAN]	UFD1L
1	189	21.8402	6.68311	3.72311	2.50045e+06	1.68808	1		ARCN1 protein OS=Homo sapiens GN=ARCN1 PE=2 SV=1 - [Q6P1Q5_HUMAN]	ARCN1
1	323	34.4483	9.29053	4.13965	2.40979e+06	1.68056	1		Mitochondrial glutamate carrier 1 OS=Homo sapiens GN=SLC25A22 PE=1 SV=1 - [GHC1_HUMAN]	SLC25A22
1	325	35.2586	10.1108	12.0482	3.69295e+06	1.67662	1		Growth hormone inducible transmembrane protein OS=Homo sapiens GN=GHITM PE=2 SV=1 - [Q5VT94_HUMAN]	GHITM
1	306	35.3281	9.02686	10.3481	3.18934e+06	1.66677	1		39S ribosomal protein L45, mitochondrial OS=Homo sapiens GN=MRPL45 PE=1 SV=2 - [RM45_HUMAN]	MRPL45
1	99	11.3408	8.96826	7.12519	1.46645e+06	1.65769	1		Uncharacterized protein OS=Homo sapiens GN=MRPL49 PE=4 SV=1 - [E9PI78_HUMAN]	MRPL49
1	28	3.3107	8.22119	3.9299	4.22691e+06	1.64323	1		Uncharacterized protein OS=Homo sapiens GN=MRPL3 PE=4 SV=1 - [D6RBQ5_HUMAN]	MRPL3
1	101	11.326	9.65674	9.14953	1.55328e+06	1.64107	1		Uncharacterized protein OS=Homo sapiens GN=CYCS PE=3 SV=1 - [C9JFR7_HUMAN]	CYCS
1	772	87.6065	8.41162	14.2958	315316	1.64094	1		Serine/threonine-protein kinase tousled-like 2 OS=Homo sapiens GN=TLK2 PE=1 SV=2 - [TLK2_HUMAN]	TLK2
1	913	103.916	7.37158	23.429	1.34577e+06	1.63686	1		Cullin-4B OS=Homo sapiens GN=CUL4B PE=1 SV=4 - [CUL4B_HUMAN]	CUL4B
1	248	28.075	6.26514	3.15911	1.43662e+06	1.63663	1		Uncharacterized protein OS=Homo sapiens GN=BRCC3 PE=4 SV=2 - [C9J8X9_HUMAN]	BRCC3
2	181	19.4418	10.4771	12.1923	717247	1.62066	1		Mitochondrial ribosomal protein L11, isoform CRA_c OS=Homo sapiens GN=MRPL11 PE=3 SV=1 - [A6NLT0_HUMAN]	MRPL11
1	451	51.0936	4.93213	18.2013	5.99466e+06	1.61952	1		Uncharacterized protein OS=Homo sapiens GN=P4HB PE=3 SV=1 - [F5H8J2_HUMAN]	P4HB
2	167	18.8123	5.12256	10.095	3.054e+06	1.6129	1		Gem-associated protein 6 OS=Homo sapiens GN=GEMIN6 PE=1 SV=1 - [GEMI6_HUMAN]	GEMIN6
1	112	13.0195	4.76709	3.59795	1.01148e+06	1.59378	1		Chromosome 1 open reading frame 41, isoform CRA_b OS=Homo sapiens GN=HSPB11 PE=4 SV=1 - [A6NIR2_HUMAN]	HSPB11
1	483	53.4214	8.14795	22.6204	1.69177e+06	1.59352	1		Serine hydroxymethyltransferase OS=Homo sapiens GN=SHMT2 PE=2 SV=1 - [B7Z9F1_HUMAN]	SHMT2
2	485	54.8129	7.88428	9.85614	415561	1.58445	1		Fatty aldehyde dehydrogenase OS=Homo sapiens GN=ALDH3A2 PE=1 SV=1 - [AL3A2_HUMAN]	ALDH3A2
1	158	18.3134	7.88428	3.53013	1.49847e+06	1.58072	1		39S ribosomal protein L50, mitochondrial OS=Homo sapiens GN=MRPL50 PE=1 SV=2 - [RM50_HUMAN]	MRPL50
1	97	11.5567	4.90674	3.94266	480836	1.57841	1		Uncharacterized protein OS=Homo sapiens GN=SEPT8 PE=4 SV=1 - [C9J4G8_HUMAN]	SEPT8
1	145	15.9374	10.2427	13.6788	1.35403e+06	1.57619	1		39S ribosomal protein L14, mitochondrial OS=Homo sapiens GN=MRPL14 PE=1 SV=1 - [RM14_HUMAN]	MRPL14
1	585	68.9545	5.87158	11.4558	1.67026e+06	1.57265	1		Switch-associated protein 70 OS=Homo sapiens GN=SWAP70 PE=1 SV=1 - [SWP70_HUMAN]	SWAP70
1	128	15.129	11.4146	7.00003	2.73396e+06	1.56756	1		28S ribosomal protein S14, mitochondrial OS=Homo sapiens GN=MRPS14 PE=1 SV=1 - [RT14_HUMAN]	MRPS14
1	83	9.38206	9.34912	7.79015	1.22184e+06	1.56328	1		Uncharacterized protein OS=Homo sapiens GN=COX7A2 PE=4 SV=1 - [A8MZ71_HUMAN]	COX7A2
1	152	17.127	6.56592	7.66304	1.63002e+06	1.5346	1		Ubiquitin-conjugating enzyme E2 N OS=Homo sapiens GN=UBE2N PE=1 SV=1 - [UBE2N_HUMAN]	UBE2N
1	121	12.9789	10.4038	3.78335	4.15838e+06	1.52767	1		Uncharacterized protein OS=Homo sapiens GN=FAM125A PE=4 SV=1 - [E9PLL0_HUMAN]	FAM125A
11	597	68.282	4.79248	116.992	8.53159e+07	1.51427	1		Putative heat shock protein HSP 90-beta-3 OS=Homo sapiens GN=HSP90AB3P PE=5 SV=1 - [H90B3_HUMAN]	HSP90AB3P
1	587	60.9867	8.68994	5.65857	501792	1.49337	1		Interferon regulatory factor 2-binding protein 2 OS=Homo sapiens GN=IRF2BP2 PE=1 SV=2 - [I2BP2_HUMAN]	IRF2BP2
1	335	37.4577	6.91748	12.5114	616850	1.48941	1		Uncharacterized protein OS=Homo sapiens GN=FAR1 PE=4 SV=1 - [E9PNW8_HUMAN]	FAR1
1	1498	167.252	5.43994	22.0564	407535	1.48768	1		Golgin subfamily A member 3 OS=Homo sapiens GN=GOLGA3 PE=1 SV=2 - [GOGA3_HUMAN]	GOLGA3
1	503	54.4597	8.23584	11.5941	202370	1.48379	1		ATP synthase subunit alpha OS=Homo sapiens GN=ATP5A1 PE=2 SV=1 - [A8K092_HUMAN]	ATP5A1
1	234	24.9677	9.53955	6.38141	1.32139e+07	1.47912	1		Uncharacterized protein OS=Homo sapiens GN=TMEM109 PE=4 SV=1 - [E7ETZ3_HUMAN]	TMEM109
1	406	46.9091	8.36768	7.40163	503445	1.47598	1		[Pyruvate dehydrogenase [lipoamide]] kinase isozyme 3, mitochondrial OS=Homo sapiens GN=PDK3 PE=1 SV=1 - [PDK3_HUMAN]	PDK3
3	210	24.1682	4.81787	29.9325	6.51161e+06	1.47552	1		Uncharacterized protein OS=Homo sapiens GN=ANP32A PE=4 SV=2 - [F2Z3H3_HUMAN]	ANP32A
1	292	33.5136	9.49561	9.09341	3.09279e+06	1.46789	1		39S ribosomal protein L19, mitochondrial OS=Homo sapiens GN=MRPL19 PE=1 SV=2 - [RM19_HUMAN]	MRPL19
2	141	14.8425	8.71924	12.2049	345793	1.45287	1		NADH dehydrogenase [ubiquinone] 1 alpha subcomplex subunit 11 OS=Homo sapiens GN=NDUFA11 PE=1 SV=3 - [NDUAB_HUMAN]	NDUFA11
1	65	7.65324	10.6968	5.73951	58970.3	1.44464	1		50S ribosomal protein L33 OS=Homo sapiens GN=MRPL33 PE=3 SV=1 - [D3YTI5_HUMAN]	MRPL33
1	219	24.9229	5.021	16.3073	4.43614e+06	1.42823	1		Emerin OS=Homo sapiens GN=EMD PE=2 SV=1 - [Q5HY57_HUMAN]	EMD
2	394	43.7696	6.34131	12.8445	1.61792e+06	1.42035	1		Uncharacterized protein OS=Homo sapiens GN=AGK PE=4 SV=1 - [E9PC15_HUMAN]	AGK
1	153	16.9308	6.59521	6.28157	1.38765e+06	1.41871	1		Actin-related protein 2/3 complex subunit 5-like protein OS=Homo sapiens GN=ARPC5L PE=1 SV=1 - [ARP5L_HUMAN]	ARPC5L
1	369	39.1254	6.30322	9.94595	468498	1.41862	1		Methylthioribose-1-phosphate isomerase OS=Homo sapiens GN=MRI1 PE=1 SV=1 - [MTNA_HUMAN]	MRI1
4	127	14.5438	8.11865	37.2976	3.60298e+06	1.41162	1		Uncharacterized protein OS=Homo sapiens GN=ARF4 PE=3 SV=1 - [C9JPM4_HUMAN]	ARF4
1	506	58.1201	8.29443	3.25954	4.19287e+06	1.39775	1		Uncharacterized protein OS=Homo sapiens GN=PLK1 PE=2 SV=1 - [B4E083_HUMAN]	PLK1
1	329	36.5366	4.64014	18.0854	215419	1.39466	1		BRISC and BRCA1-A complex member 1 OS=Homo sapiens GN=BABAM1 PE=1 SV=1 - [BABA1_HUMAN]	BABAM1
1	373	41.1791	6.0874	5.36082	71820.3	1.39117	1		Mannose-6-phosphate isomerase OS=Homo sapiens GN=MPI PE=3 SV=1 - [F5GX71_HUMAN]	MPI
1	182	20.6392	4.91943	5.86011	554530	1.38762	1		Protein canopy homolog 2 OS=Homo sapiens GN=CNPY2 PE=1 SV=1 - [CNPY2_HUMAN]	CNPY2
1	192	21.4362	8.49951	26.1744	1.50759e+06	1.37446	1		Ras-related C3 botulinum toxin substrate 1 OS=Homo sapiens GN=RAC1 PE=1 SV=1 - [RAC1_HUMAN]	RAC1
1	322	35.5963	9.0708	11.0104	1.49315e+06	1.37411	1		Sideroflexin-1 OS=Homo sapiens GN=SFXN1 PE=1 SV=4 - [SFXN1_HUMAN]	SFXN1
1	402	46.0687	7.23975	9.20754	3.39491e+06	1.37197	1		Uncharacterized protein OS=Homo sapiens GN=SNX2 PE=2 SV=1 - [B4DEK4_HUMAN]	SNX2
1	180	19.9487	4.75439	8.18092	1.91012e+06	1.36841	1		Uncharacterized protein OS=Homo sapiens GN=NUDT5 PE=3 SV=1 - [A6NCQ0_HUMAN]	NUDT5
1	131	14.5276	7.40088	5.92378	701626	1.36399	1		Gem-associated protein 7 OS=Homo sapiens GN=GEMIN7 PE=1 SV=1 - [GEMI7_HUMAN]	GEMIN7
2	167	18.2477	4.41162	14.3256	4.15191e+06	1.35976	1		Uncharacterized protein OS=Homo sapiens GN=CLNS1A PE=4 SV=1 - [E9PMI6_HUMAN]	CLNS1A
1	58	6.45337	9.75928	4.9192	1.26153e+06	1.3597	1		Up-regulated during skeletal muscle growth protein 5 OS=Homo sapiens GN=USMG5 PE=1 SV=1 - [USMG5_HUMAN]	USMG5
2	871	97.5596	5.80811	9.99962	3.43239e+06	1.35785	1		Coatomer subunit gamma-2 OS=Homo sapiens GN=COPG2 PE=1 SV=1 - [COPG2_HUMAN]	COPG2
1	890	98.4569	5.14795	12.401	662875	1.35479	1		Putative uncharacterized protein DKFZp686E0752 OS=Homo sapiens GN=DKFZp686E0752 PE=2 SV=1 - [Q6AWB1_HUMAN]	DKFZp686E0752
1	248	27.3841	8.04541	6.73623	985844	1.34957	1		Uncharacterized protein OS=Homo sapiens GN=RDH11 PE=2 SV=1 - [B4DDW0_HUMAN]	RDH11
1	116	12.6924	5.0083	2.93177	390039	1.34414	1		RAB, member of RAS oncogene family-like 4 (Fragment) OS=Homo sapiens GN=RABL4 PE=4 SV=1 - [B1AH58_HUMAN]	RABL4
3	346	38.9014	7.86963	31.931	3.37275e+06	1.34374	1		Erlin-1 OS=Homo sapiens GN=ERLIN1 PE=1 SV=1 - [ERLN1_HUMAN]	ERLIN1
1	207	23.628	6.78564	2.59833	1.04328e+06	1.33846	1		Uncharacterized protein OS=Homo sapiens GN=MTX2 PE=4 SV=1 - [C9JNK6_HUMAN]	MTX2
2	365	40.8917	5.30029	18.5021	1.08272e+06	1.33376	1		Uncharacterized protein OS=Homo sapiens GN=TSG101 PE=4 SV=1 - [F5H442_HUMAN]	TSG101
1	615	70.658	9.36377	9.05559	312329	1.32623	1		Lamin-B receptor OS=Homo sapiens GN=LBR PE=1 SV=2 - [LBR_HUMAN]	LBR
1	149	16.8178	9.12939	3.86831	3.89566e+06	1.30948	1		Oligosaccharyltransferase complex subunit OSTC OS=Homo sapiens GN=OSTC PE=1 SV=1 - [OSTC_HUMAN]	OSTC
1	1215	135.26	5.2749	5.48801	647914	1.30633	1		Uncharacterized protein OS=Homo sapiens GN=DIAPH1 PE=4 SV=1 - [E7ERW8_HUMAN]	DIAPH1
1	75	8.73946	5.45264	8.62011	338158	1.30206	1		Protein BRICK1 OS=Homo sapiens GN=BRK1 PE=1 SV=1 - [BRK1_HUMAN]	BRK1
1	92	10.1942	5.33838	7.95416	285214	1.29964	1		Dynein, light chain, Tctex-type 1 OS=Homo sapiens GN=DYNLT1 PE=2 SV=1 - [Q5VTU3_HUMAN]	DYNLT1
2	310	36.5639	6.88818	15.9406	610265	1.2936	1		Uncharacterized protein OS=Homo sapiens GN=VPS26A PE=4 SV=1 - [F5H4L7_HUMAN]	VPS26A
1	437	48.3195	8.83643	16.6449	992821	1.28792	1		GTPase Era, mitochondrial OS=Homo sapiens GN=ERAL1 PE=1 SV=2 - [ERAL1_HUMAN]	ERAL1
3	207	23.6532	9.0708	22.179	2.92476e+06	1.28633	1		Ras-related protein Rab-8A OS=Homo sapiens GN=RAB8A PE=1 SV=1 - [RAB8A_HUMAN]	RAB8A
1	348	39.1647	9.08545	10.2754	1.53047e+06	1.28383	1		Uncharacterized protein OS=Homo sapiens GN=AP1G1 PE=4 SV=1 - [F5GZV5_HUMAN]	AP1G1
1	824	93.476	5.43994	10.3651	514186	1.28054	1		Protein bicaudal D homolog 2 OS=Homo sapiens GN=BICD2 PE=1 SV=1 - [BICD2_HUMAN]	BICD2
1	206	22.8974	6.03662	5.81817	624427	1.27677	1		Uncharacterized protein OS=Homo sapiens GN=GNPDA2 PE=2 SV=1 - [B4DJF3_HUMAN]	GNPDA2
1	123	12.6931	5.05908	10.4008	3.08852e+06	1.2705	1		Uncharacterized protein OS=Homo sapiens GN=TIMM23B PE=4 SV=2 - [E7EP42_HUMAN]	TIMM23B
1	377	42.4826	9.80322	11.6984	2.10832e+06	1.26042	1		NADH dehydrogenase [ubiquinone] 1 alpha subcomplex subunit 9, mitochondrial OS=Homo sapiens GN=NDUFA9 PE=1 SV=2 - [NDUA9_HUMAN]	NDUFA9
1	151	17.0217	9.89111	5.11841	175945	1.25933	1		Uncharacterized protein OS=Homo sapiens GN=DERL1 PE=2 SV=1 - [B4E1G1_HUMAN]	DERL1
1	327	36.481	5.41455	3.111	1.55566e+06	1.2564	1		Golgi to ER traffic protein 4 homolog OS=Homo sapiens GN=GET4 PE=1 SV=1 - [GET4_HUMAN]	GET4
1	197	22.3585	8.48486	2.55922	80444.3	1.25138	1		Ankyrin repeat and SOCS box-containing 6 OS=Homo sapiens GN=ASB6 PE=2 SV=1 - [Q9BV15_HUMAN]	ASB6
1	201	22.7533	7.03467	3.05972	2.38914e+06	1.24045	1		NIMA (Never in mitosis gene a)-related kinase 6 (Fragment) OS=Homo sapiens GN=NEK6 PE=2 SV=1 - [Q5TBH0_HUMAN]	NEK6
1	226	24.8009	10.0962	5.85909	3.88064e+06	1.23997	1		ATP synthase subunit a OS=Homo sapiens GN=MT-ATP6 PE=1 SV=1 - [ATP6_HUMAN]	MT-ATP6
1	212	23.8045	8.26514	3.75249	1.10439e+06	1.23681	1		Thymidylate kinase OS=Homo sapiens GN=DTYMK PE=1 SV=4 - [KTHY_HUMAN]	DTYMK
1	92	9.86812	8.39697	4.54408	961792	1.23418	1		Uncharacterized protein OS=Homo sapiens GN=VKORC1 PE=4 SV=1 - [A6NIQ6_HUMAN]	VKORC1
1	118	13.0788	9.42236	8.85499	67641.7	1.23405	1		Protein QIL1 OS=Homo sapiens GN=QIL1 PE=1 SV=1 - [QIL1_HUMAN]	QIL1
2	76	8.44668	10.2866	20.7955	1.248e+06	1.22951	1		Uncharacterized protein OS=Homo sapiens GN=ATP5L PE=4 SV=1 - [E9PN17_HUMAN]	ATP5L
1	533	58.5792	6.84424	17.4979	2.66322e+06	1.22647	1		Uncharacterized protein OS=Homo sapiens GN=ATIC PE=4 SV=1 - [F5GWY2_HUMAN]	ATIC
1	1298	146.471	7.00537	11.5933	1.42215e+06	1.22621	1		TBC1 domain family member 4 OS=Homo sapiens GN=TBC1D4 PE=1 SV=2 - [TBCD4_HUMAN]	TBC1D4
1	267	30.2244	10.0815	10.6505	1.80068e+06	1.22335	1		39S ribosomal protein L9, mitochondrial OS=Homo sapiens GN=MRPL9 PE=1 SV=2 - [RM09_HUMAN]	MRPL9
1	200	22.6452	6.21436	18.8685	4.17267e+06	1.22317	1		Uncharacterized protein OS=Homo sapiens GN=ARPC2 PE=4 SV=1 - [E7EWG5_HUMAN]	ARPC2
5	939	103.895	6.96143	30.9167	6.2921e+06	1.21785	1		AP-2 complex subunit alpha-2 OS=Homo sapiens GN=AP2A2 PE=1 SV=2 - [AP2A2_HUMAN]	AP2A2
2	610	67.8054	4.97021	22.6848	5.32696e+06	1.20714	1		Uncharacterized protein OS=Homo sapiens GN=COPG PE=4 SV=1 - [F5GXH1_HUMAN]	COPG
